# Supplementary material for: Bis(4,4′-bipyridin-1-ium) cis-bis­(1,2-di­cyano-2-sulfido­ethene-1-sulfinato-κ2S,S′)platinate(2−)
Source: IUCrdata. 2025 May 23;10(Pt 5):x250383. doi: 10.1107/S2414314625003839 (PMC12142385; doi:10.1107/S2414314625003839)
Supplement: Supplementary file 1 [file x-10-x250383-sup1.cif]

##############################################################################
#                                                                            #
# This CIF contains the data for a data article accepted for                 #
# publication in IUCrData. It conforms to the requirements of                #
# Notes for Authors for IUCrData, and has been                               #
# peer reviewed under the auspices of IUCrData.                              #
#                                                                            #
# Full details of the Crystallographic Information File format               #
# are given in the paper "The Crystallographic Information File (CIF):       #
# a New Standard Archive File for Crystallography" by S. R. Hall, F. H.      #
# Allen and I. D. Brown [Acta Cryst. (1991), A47, 655-685].                  #
#                                                                            #
# The current version of the core CIF dictionary is obtainable from          #
# ftp://ftp.iucr.org/pub/cif_core.dic.                                       #
#                                                                            #
# Software is freely available for graphical display of the structure(s)     #
# in this CIF. For information consult the CIF software page                 #
# http://www.iucr.org/resources/cif/software.                                #
#                                                                            #
# This file may be used for bona fide research purposes within the           #
# scientific community so long as proper attribution is given to the data    # 
# article from which it was obtained.                                        #
#                                                                            #
##############################################################################
data_I
_audit_creation_method
;
Olex2 1.5
(compiled 2024.02.16 svn.r378c4104 for OlexSys, GUI svn.r6928)
;
_journal_date_recd_electronic     2025-02-21
_journal_date_accepted     2025-04-28
_journal_name_full     'IUCrData'
_journal_year     2025
_journal_volume     10
_journal_issue      5
_journal_page_first     0
_journal_page_last     0
_journal_paper_category     HM
_journal_paper_doi     10.1107/S2414314625003839
_journal_coeditor_code     BH4095
_publ_contact_author_name     'Bradley W. Smucker'
_publ_contact_author_address
;
900 N Grand Avenue
Suite 61651
Sherman, TX 75090
USA
;
_publ_contact_author_email     'bsmucker@austincollege.edu'
_publ_contact_author_fax     ?
_publ_contact_author_phone     ?
_publ_section_title
;\
Bis(4,4'-bipyridin-1-ium)
<i>cis</i>-bis(1,2-dicyano-2-sulfidoethene-1-sulfinato-\k^2^<i>S</i>,\
<i>S</i>')platinate(2-)
;
loop_
    _publ_author_name
    _publ_author_footnote
    _publ_author_address
    "Welton, Claire E." .
;
900 N Grand Avenue
Suite 61651
Austin College
Sherman, TX 75090
USA
;
    "Reinheimer, Eric W." .
;
Rigaku Oxford Diffraction
9009 New Trails Dr.
The Woodlands, TX 77381
USA
;
    "Smucker, Bradley W." .
;
900 N Grand Avenue
Suite 61651
Austin College
Sherman, TX 75090
USA
;
_publ_section_synopsis
;
The crystal structure of the title sulfinate-containing platinate salt features
cationic chains composed of 4,4'-bipyridin-1-ium surround slipped-stacked
anions of platinum doubly chelated by a sulfinato ligand.
;
_chemical_name_systematic
;\
Bis(4,4'-bipyridin-1-ium)
<i>cis</i>-bis(1,2-dicyano-2-sulfidoethene-1-sulfinato-\
\k^2^<i>S</i>,<i>S</i>')platinate(2-)
;
_chemical_name_common     ?
_chemical_formula_moiety     '2(C10 H9 N2 +), C8 N4 O4 Pt S4 2-'
_chemical_formula_sum     'C28 H18 N8 O4 Pt S4'
_chemical_formula_iupac     '(C10 H9 N2)2 [Pt (C4 N2 O2 S2)2]'
_chemical_formula_weight     853.83
_chemical_melting_point     ?
_space_group_crystal_system     monoclinic
_space_group_name_H-M_alt     'C 1 2/c 1'
_space_group_name_Hall     '-C 2yc'
loop_
    _space_group_symop_operation_xyz
    'x, y, z'
    '-x, y, -z+1/2'
    'x+1/2, y+1/2, z'
    '-x+1/2, y+1/2, -z+1/2'
    '-x, -y, -z'
    'x, -y, z-1/2'
    '-x+1/2, -y+1/2, -z'
    'x+1/2, -y+1/2, z-1/2'
_cell_length_a     14.5669(8)
_cell_length_b     10.8981(6)
_cell_length_c     19.4595(9)
_cell_angle_alpha     90
_cell_angle_beta     98.782(5)
_cell_angle_gamma     90
_cell_volume     3053.0(3)
_cell_formula_units_Z     4
_cell_measurement_reflns_used     2218
_cell_measurement_theta_min     2.3690
_cell_measurement_theta_max     25.0300
_cell_measurement_temperature     293(2)
_exptl_crystal_description     irregular
_exptl_crystal_colour     orange
_exptl_crystal_size_max     0.09
_exptl_crystal_size_mid     0.07
_exptl_crystal_size_min     0.03
_exptl_crystal_density_diffrn     1.858
_exptl_crystal_density_meas     ?
_exptl_crystal_density_method     ?
_exptl_crystal_F_000     1664
loop_
    _exptl_crystal_face_index_h
    _exptl_crystal_face_index_k
    _exptl_crystal_face_index_l
    _exptl_crystal_face_perp_dist
    4 5 25 0.0217
    -9 4 25 0.0219
    -20 1 5 0.0335
    0 -5 -26 0.0217
    12 -4 -23 0.0214
    16 9 0 0.0217
    8 -5 21 0.0217
    -14 -11 5 0.0382
    -15 -1 -16 0.0309
    4 -5 -4 0.0336
    0 4 5 0.0322
_exptl_absorpt_coefficient_mu     4.919
_exptl_absorpt_correction_type     analytical
_exptl_absorpt_process_details
;
(CrysAlisPro; Rigaku OD, 2024)
;
_exptl_absorpt_correction_T_min     0.712
_exptl_absorpt_correction_T_max     0.851
_diffrn_ambient_temperature     293(2)
_diffrn_source     'fine-focus sealed X-ray tube'
_diffrn_radiation_type     'Mo K\a'
_diffrn_radiation_wavelength     0.71073
_diffrn_radiation_monochromator     graphite
_diffrn_measurement_device_type     'XtaLAB Mini II'
_diffrn_measurement_device     'two-circle diffractometer'
_diffrn_measurement_method     '\w scans'
_diffrn_detector     'Hybrid Pixel Array Detector'
_diffrn_detector_area_resol_mean     10.0000
_diffrn_reflns_number     21005
_diffrn_reflns_av_R_equivalents     0.0416
_diffrn_reflns_av_unetI/netI     0.0387
_diffrn_reflns_theta_min     2.482
_diffrn_reflns_theta_max     26.372
_diffrn_reflns_theta_full     25.242
_diffrn_measured_fraction_theta_max     0.998
_diffrn_measured_fraction_theta_full     0.999
_diffrn_reflns_limit_h_min     -18
_diffrn_reflns_limit_h_max     18
_diffrn_reflns_limit_k_min     -13
_diffrn_reflns_limit_k_max     13
_diffrn_reflns_limit_l_min     -22
_diffrn_reflns_limit_l_max     24
_diffrn_radiation_probe     x-ray
_refine_special_details
;
H atoms bound to C and N
atoms were positioned geometrically (C---H = 0.93 \%A and N---H = 0.86 \%A)
and constrained to ride on the parent atom. <i>U</i>~iso~(H) values were fixed
at multiples of <i>U</i>~eq~(C) [1.2 for C(H) and N(H) groups].
;
_reflns_number_total     3124
_reflns_number_gt     2503
_reflns_threshold_expression     'I > 2\s(I)'
_refine_ls_structure_factor_coef     Fsqd
_refine_ls_matrix_type     full
_refine_ls_R_factor_all     0.0505
_refine_ls_R_factor_gt     0.0306
_refine_ls_wR_factor_gt     0.0612
_refine_ls_wR_factor_ref     0.0663
_refine_ls_goodness_of_fit_ref     1.043
_refine_ls_restrained_S_all     1.043
_refine_ls_number_reflns     3124
_refine_ls_number_parameters     204
_refine_ls_number_restraints     0
_refine_ls_hydrogen_treatment     constr
_refine_ls_weighting_scheme     calc
_refine_ls_weighting_details
              'w=1/[\s^2^(Fo^2^)+(0.0297P)^2^+5.2814P] where P=(Fo^2^+2Fc^2^)/3'
_atom_sites_solution_hydrogens     geom
_atom_sites_solution_primary     dual
_atom_sites_solution_secondary     difmap
_refine_ls_shift/su_max     0.001
_refine_ls_shift/su_mean     0.000
_refine_diff_density_max     0.712
_refine_diff_density_min     -0.522
_refine_ls_extinction_method     none
_refine_ls_extinction_coef     .
loop_
    _atom_type_symbol
    _atom_type_description
    _atom_type_scat_dispersion_real
    _atom_type_scat_dispersion_imag
    _atom_type_scat_source
    'C' 'C' 0.0033 0.0016
                         'International Tables Vol C Tables 4.2.6.8 and 6.1.1.4'
    'H' 'H' 0.0000 0.0000
                         'International Tables Vol C Tables 4.2.6.8 and 6.1.1.4'
    'N' 'N' 0.0061 0.0033
                         'International Tables Vol C Tables 4.2.6.8 and 6.1.1.4'
    'O' 'O' 0.0106 0.0060
                         'International Tables Vol C Tables 4.2.6.8 and 6.1.1.4'
    'Pt' 'Pt' -1.7033 8.3905
                         'International Tables Vol C Tables 4.2.6.8 and 6.1.1.4'
    'S' 'S' 0.1246 0.1234
                         'International Tables Vol C Tables 4.2.6.8 and 6.1.1.4'
_computing_data_collection
;
CrysAlisPro (Rigaku OD, 2024)
;
_computing_cell_refinement
;
CrysAlisPro (Rigaku OD, 2024)
;
_computing_data_reduction
;
CrysAlisPro (Rigaku OD, 2024)
;
_computing_structure_solution
;
<i>SHELXT2018/2</i> (Sheldrick, 2015a)
;
_computing_structure_refinement
;
<i>SHELXL2014/7</i> (Sheldrick, 2015b)
;
_computing_molecular_graphics
;
Mercury 4.0 (Macrae <i>et al.</i>,  2020)
;
_computing_publication_material
;
Olex2 1.5 (Dolomanov <i>et al.</i>,  2009) and PublCif (Westrip,
2010)
;
loop_
    _atom_site_type_symbol
    _atom_site_label
    _atom_site_fract_x
    _atom_site_fract_y
    _atom_site_fract_z
    _atom_site_U_iso_or_equiv
    _atom_site_adp_type
    _atom_site_calc_flag
    _atom_site_occupancy
    _atom_site_disorder_assembly
    _atom_site_disorder_group
    Pt Pt1 0.5000 0.54391(3) 0.7500 0.03897(10) Uani d 1 A .
    S S1 0.53256(8) 0.39852(12) 0.67484(5) 0.0419(3) Uani d 1 . .
    S S2 0.53745(10) 0.69516(13) 0.67571(6) 0.0578(4) Uani d 1 . .
    O O1 0.6114(3) 0.3230(4) 0.7024(2) 0.0851(13) Uani d 1 A 1
    O O2 0.4521(3) 0.3318(4) 0.6426(2) 0.0870(13) Uani d 1 B 2
    N N1 0.6220(3) 0.3574(5) 0.5069(2) 0.0660(13) Uani d 1 . .
    N N2 0.6297(4) 0.7379(5) 0.5134(2) 0.0909(18) Uani d 1 . .
    C C1 0.5992(3) 0.4160(5) 0.5502(2) 0.0463(13) Uani d 1 . .
    C C2 0.5716(3) 0.4857(5) 0.6059(2) 0.0422(12) Uani d 1 . .
    C C3 0.5720(3) 0.6082(5) 0.6092(2) 0.0463(12) Uani d 1 . .
    C C4 0.6036(4) 0.6797(5) 0.5551(3) 0.0607(15) Uani d 1 . .
    N N3 0.6676(3) -0.0315(4) 0.91351(18) 0.0501(10) Uani d 1 . .
    N N4 0.6763(3) 0.0238(4) 0.55456(18) 0.0539(11) Uani d 1 . .
    H H4 0.6777 0.0327 0.5108 0.065 Uiso calc 1 . .
    C C5 0.6851(3) -0.1265(5) 0.8051(2) 0.0490(12) Uani d 1 . .
    H H5 0.6972 -0.1970 0.7811 0.059 Uiso calc 1 . .
    C C6 0.6820(3) -0.1305(6) 0.8767(2) 0.0530(13) Uani d 1 . .
    H H6 0.6904 -0.2057 0.8994 0.064 Uiso calc 1 . .
    C C7 0.6538(4) 0.0747(5) 0.8800(2) 0.0566(15) Uani d 1 . .
    H H7 0.6444 0.1445 0.9055 0.068 Uiso calc 1 . .
    C C8 0.6526(4) 0.0866(5) 0.8087(2) 0.0513(13) Uani d 1 . .
    H H8 0.6403 0.1621 0.7870 0.062 Uiso calc 1 . .
    C C9 0.6698(3) -0.0150(4) 0.7708(2) 0.0371(11) Uani d 1 . .
    C C10 0.6723(3) -0.0038(4) 0.6942(2) 0.0390(11) Uani d 1 . .
    C C11 0.7447(3) -0.0520(5) 0.6645(2) 0.0512(13) Uani d 1 . .
    H H11 0.7928 -0.0941 0.6915 0.061 Uiso calc 1 . .
    C C12 0.7449(4) -0.0366(5) 0.5939(2) 0.0578(14) Uani d 1 . .
    H H12 0.7934 -0.0689 0.5735 0.069 Uiso calc 1 . .
    C C13 0.6066(4) 0.0702(5) 0.5822(2) 0.0557(14) Uani d 1 . .
    H H13 0.5595 0.1119 0.5539 0.067 Uiso calc 1 . .
    C C14 0.6023(4) 0.0579(5) 0.6520(2) 0.0537(13) Uani d 1 . .
    H H14 0.5526 0.0908 0.6706 0.064 Uiso calc 1 . .
loop_
    _atom_site_aniso_label
    _atom_site_aniso_U_11
    _atom_site_aniso_U_22
    _atom_site_aniso_U_33
    _atom_site_aniso_U_12
    _atom_site_aniso_U_13
    _atom_site_aniso_U_23
    Pt1 0.04944(16) 0.04359(17) 0.02506(13) 0.000 0.00946(10) 0.000
    S1 0.0532(7) 0.0454(7) 0.0290(6) -0.0023(6) 0.0125(5) 0.0011(5)
    S2 0.0908(10) 0.0468(8) 0.0387(7) -0.0084(7) 0.0192(7) 0.0017(6)
    O1 0.106(3) 0.090(3) 0.061(2) 0.019(3) 0.017(2) 0.006(2)
    O2 0.096(3) 0.098(4) 0.070(3) -0.023(3) 0.023(2) -0.016(3)
    N1 0.074(3) 0.089(4) 0.039(2) 0.001(3) 0.019(2) -0.009(3)
    N2 0.133(5) 0.095(4) 0.048(3) -0.041(4) 0.024(3) 0.010(3)
    C1 0.048(3) 0.060(4) 0.030(2) -0.005(2) 0.005(2) 0.002(2)
    C2 0.046(3) 0.055(4) 0.027(2) -0.001(2) 0.008(2) 0.006(2)
    C3 0.050(3) 0.061(4) 0.027(2) -0.004(3) 0.006(2) 0.006(2)
    C4 0.080(4) 0.067(4) 0.036(3) -0.020(3) 0.010(3) 0.003(3)
    N3 0.060(2) 0.071(3) 0.0202(17) 0.005(2) 0.0091(17) 0.000(2)
    N4 0.086(3) 0.058(3) 0.0185(17) -0.007(3) 0.010(2) 0.0003(19)
    C5 0.066(3) 0.057(3) 0.024(2) -0.005(3) 0.008(2) -0.004(2)
    C6 0.065(3) 0.064(4) 0.029(2) -0.004(3) 0.003(2) 0.007(3)
    C7 0.073(4) 0.068(4) 0.029(2) 0.014(3) 0.010(2) -0.013(2)
    C8 0.076(4) 0.051(3) 0.028(2) 0.015(3) 0.010(2) 0.000(2)
    C9 0.045(2) 0.045(3) 0.021(2) -0.002(2) 0.0061(18) -0.0001(19)
    C10 0.053(3) 0.041(3) 0.023(2) -0.004(2) 0.007(2) -0.0033(18)
    C11 0.060(3) 0.066(4) 0.028(2) 0.006(3) 0.010(2) 0.000(3)
    C12 0.070(3) 0.077(4) 0.030(2) 0.005(3) 0.019(2) -0.001(3)
    C13 0.080(4) 0.057(4) 0.029(2) 0.012(3) 0.004(2) 0.004(2)
    C14 0.067(3) 0.067(4) 0.029(2) 0.011(3) 0.013(2) -0.004(2)
_geom_special_details     ?
loop_
    _geom_bond_atom_site_label_1
    _geom_bond_atom_site_label_2
    _geom_bond_site_symmetry_2
    _geom_bond_distance
    _geom_bond_publ_flag
    Pt1 S1 2_656 2.2554(12) ?
    Pt1 S1 . 2.2554(12) ?
    Pt1 S2 2_656 2.3120(13) ?
    Pt1 S2 . 2.3120(13) ?
    S1 O1 . 1.448(4) ?
    S1 O2 . 1.439(4) ?
    S1 C2 . 1.805(5) ?
    S2 C3 . 1.740(5) ?
    N1 C1 . 1.147(6) ?
    N2 C4 . 1.139(6) ?
    C1 C2 . 1.431(7) ?
    C2 C3 . 1.337(7) ?
    C3 C4 . 1.440(7) ?
    N3 C6 . 1.330(6) ?
    N3 C7 . 1.328(6) ?
    N4 H4 . 0.8600 ?
    N4 C12 . 1.335(7) ?
    N4 C13 . 1.321(6) ?
    C5 H5 . 0.9300 ?
    C5 C6 . 1.402(6) ?
    C5 C9 . 1.387(7) ?
    C6 H6 . 0.9300 ?
    C7 H7 . 0.9300 ?
    C7 C8 . 1.392(6) ?
    C8 H8 . 0.9300 ?
    C8 C9 . 1.375(6) ?
    C9 C10 . 1.501(5) ?
    C10 C11 . 1.382(6) ?
    C10 C14 . 1.383(7) ?
    C11 H11 . 0.9300 ?
    C11 C12 . 1.384(6) ?
    C12 H12 . 0.9300 ?
    C13 H13 . 0.9300 ?
    C13 C14 . 1.376(6) ?
    C14 H14 . 0.9300 ?
loop_
    _geom_angle_atom_site_label_1
    _geom_angle_atom_site_label_2
    _geom_angle_atom_site_label_3
    _geom_angle_site_symmetry_1
    _geom_angle_site_symmetry_3
    _geom_angle
    _geom_angle_publ_flag
    S1 Pt1 S1 2_656 . 90.74(6) ?
    S1 Pt1 S2 . . 90.13(4) ?
    S1 Pt1 S2 2_656 . 178.08(5) ?
    S1 Pt1 S2 2_656 2_656 90.13(4) ?
    S1 Pt1 S2 . 2_656 178.08(5) ?
    S2 Pt1 S2 2_656 . 89.05(7) ?
    O1 S1 Pt1 . . 113.09(17) ?
    O1 S1 C2 . . 104.6(2) ?
    O2 S1 Pt1 . . 113.54(18) ?
    O2 S1 C2 . . 105.7(2) ?
    C2 S1 Pt1 . . 103.49(17) ?
    C3 S2 Pt1 . . 101.52(18) ?
    N1 C1 C2 . . 178.0(6) ?
    C1 C2 S1 . . 116.2(4) ?
    C3 C2 S1 . . 119.4(4) ?
    C3 C2 C1 . . 124.5(4) ?
    C2 C3 S2 . . 125.4(4) ?
    C2 C3 C4 . . 120.4(5) ?
    C4 C3 S2 . . 114.2(4) ?
    N2 C4 C3 . . 178.6(6) ?
    C7 N3 C6 . . 117.9(4) ?
    C12 N4 H4 . . 119.7 ?
    C13 N4 H4 . . 119.7 ?
    C13 N4 C12 . . 120.7(4) ?
    C6 C5 H5 . . 120.7 ?
    C9 C5 H5 . . 120.7 ?
    C9 C5 C6 . . 118.6(5) ?
    N3 C6 C5 . . 122.8(5) ?
    N3 C6 H6 . . 118.6 ?
    C5 C6 H6 . . 118.6 ?
    N3 C7 H7 . . 118.4 ?
    N3 C7 C8 . . 123.3(5) ?
    C8 C7 H7 . . 118.4 ?
    C7 C8 H8 . . 120.5 ?
    C9 C8 C7 . . 119.0(5) ?
    C9 C8 H8 . . 120.5 ?
    C5 C9 C10 . . 121.5(4) ?
    C8 C9 C5 . . 118.4(4) ?
    C8 C9 C10 . . 120.1(4) ?
    C11 C10 C9 . . 121.4(4) ?
    C11 C10 C14 . . 118.5(4) ?
    C14 C10 C9 . . 120.1(4) ?
    C10 C11 H11 . . 120.4 ?
    C10 C11 C12 . . 119.1(5) ?
    C12 C11 H11 . . 120.4 ?
    N4 C12 C11 . . 120.9(5) ?
    N4 C12 H12 . . 119.5 ?
    C11 C12 H12 . . 119.5 ?
    N4 C13 H13 . . 119.4 ?
    N4 C13 C14 . . 121.2(5) ?
    C14 C13 H13 . . 119.4 ?
    C10 C14 H14 . . 120.2 ?
    C13 C14 C10 . . 119.5(5) ?
    C13 C14 H14 . . 120.2 ?
loop_
    _geom_torsion_atom_site_label_1
    _geom_torsion_atom_site_label_2
    _geom_torsion_atom_site_label_3
    _geom_torsion_atom_site_label_4
    _geom_torsion_site_symmetry_1
    _geom_torsion_site_symmetry_2
    _geom_torsion_site_symmetry_3
    _geom_torsion_site_symmetry_4
    _geom_torsion
    _geom_torsion_publ_flag
    Pt1 S1 C2 C1 . . . . 178.9(3) ?
    Pt1 S1 C2 C3 . . . . -1.9(4) ?
    Pt1 S2 C3 C2 . . . . 1.7(5) ?
    Pt1 S2 C3 C4 . . . . -177.6(3) ?
    S1 C2 C3 S2 . . . . 0.1(6) ?
    S1 C2 C3 C4 . . . . 179.4(4) ?
    O1 S1 C2 C1 . . . . 60.3(4) ?
    O1 S1 C2 C3 . . . . -120.6(4) ?
    O2 S1 C2 C1 . . . . -61.5(4) ?
    O2 S1 C2 C3 . . . . 117.7(4) ?
    C1 C2 C3 S2 . . . . 179.2(3) ?
    C1 C2 C3 C4 . . . . -1.5(8) ?
    N3 C7 C8 C9 . . . . -2.4(8) ?
    N4 C13 C14 C10 . . . . 0.2(8) ?
    C5 C9 C10 C11 . . . . -48.7(7) ?
    C5 C9 C10 C14 . . . . 132.6(5) ?
    C6 N3 C7 C8 . . . . 0.7(8) ?
    C6 C5 C9 C8 . . . . 0.3(7) ?
    C6 C5 C9 C10 . . . . 179.8(4) ?
    C7 N3 C6 C5 . . . . 1.5(7) ?
    C7 C8 C9 C5 . . . . 1.7(7) ?
    C7 C8 C9 C10 . . . . -177.8(5) ?
    C8 C9 C10 C11 . . . . 130.8(5) ?
    C8 C9 C10 C14 . . . . -47.9(7) ?
    C9 C5 C6 N3 . . . . -2.0(7) ?
    C9 C10 C11 C12 . . . . -178.5(5) ?
    C9 C10 C14 C13 . . . . 178.4(5) ?
    C10 C11 C12 N4 . . . . 0.1(9) ?
    C11 C10 C14 C13 . . . . -0.3(8) ?
    C12 N4 C13 C14 . . . . 0.1(8) ?
    C13 N4 C12 C11 . . . . -0.2(8) ?
    C14 C10 C11 C12 . . . . 0.2(8) ?
loop_
    _geom_hbond_atom_site_label_D
    _geom_hbond_atom_site_label_H
    _geom_hbond_atom_site_label_A
    _geom_hbond_site_symmetry_A
    _geom_hbond_distance_DH
    _geom_hbond_distance_HA
    _geom_hbond_distance_DA
    _geom_hbond_angle_DHA
    _geom_hbond_publ_flag
    N4 H4 N3 6 0.86 1.88 2.730(5) 171.1 y
    C7 H7 N2 6_566 0.93 2.50 3.363(7) 155.1 y
    C7 H7 O2 2_656 0.93 2.57 3.197(7) 124.9 y
    C8 H8 O1 . 0.93 2.40 3.301(6) 163.8 y
    C8 H8 O2 2_656 0.93 2.77 3.287(7) 116.2 y
_shelx_space_group_comment     ?
_shelx_estimated_absorpt_T_min     0.666
_shelx_estimated_absorpt_T_max     0.866
_shelx_hkl_file
;
   0   0   2 0.00725 0.35815   5
   0   0   2-0.46927 0.31061   1
   0   0   2-0.16900 0.27143   3
   0   0   3 0.50180 0.52273   3
   0   0  -3 0.91399 0.54720   3
   0   0  -3 0.52803 0.34809   6
   0   0   3-0.21874 0.59400   5
   0   0  -3 0.80121 0.48806   5
   0   0   3 0.21855 0.38079   2
   0   0  -3-0.05180 0.35904   2
   0   0   3 0.43254 0.55033   1
   0   0  -4 29.3486 1.05464   8
   0   0  -4 29.6973 0.92993   6
   0   0   4 29.3161 0.96125   2
   0   0  -4 28.7389 0.96041   2
   0   0  -4 28.9690 1.12578   5
   0   0   4 29.2908 1.15011   5
   0   0   4 26.3971 1.08815   3
   0   0  -4 27.8714 1.12124   3
   0   0   4 26.2686 1.12469   1
   0   0   5 0.33243 0.88035   1
   0   0  -5 1.38887 0.80233   8
   0   0  -5 0.45592 0.52666   6
   0   0   5 0.66444 0.94047   5
   0   0  -5-0.10135 0.88868   5
   0   0  -5 1.32608 0.82622   3
   0   0   5-0.51738 0.78047   3
   0   0   5 0.45169 0.57268   2
   0   0  -5-0.45892 0.61132   2
   0   0  -6 21.3852 1.14917   8
   0   0  -6 23.7908 0.88045   6
   0   0  -6 21.9529 0.94032   2
   0   0   6 22.9575 0.92630   2
   0   0  -6 24.1186 1.19283   5
   0   0   6 22.6919 1.25551   5
   0   0   6 23.7383 1.15522   3
   0   0  -6 23.9639 1.10662   3
   0   0   6 24.2372 1.22478   1
   0   0   7 0.32416 1.03070   1
   0   0  -7 0.40965 0.59397   6
   0   0  -7 0.54899 0.96344   8
   0   0  -7-0.11464 0.95249   5
   0   0   7 1.22555 1.02998   5
   0   0  -7 0.21689 0.68097   2
   0   0   7-0.46688 0.66972   2
   0   0   7 0.33179 0.97584   3
   0   0  -7-0.02092 0.94747   3
   0   0   8 12.9311 1.16317   1
   0   0  -8 13.9210 1.05173   1
   0   0  -8 14.4800 0.75388   6
   0   0  -8 13.1912 1.06873   8
   0   0  -8 11.3678 1.07767   5
   0   0   8 13.9419 1.18855   5
   0   0   8 12.5527 0.79944   2
   0   0  -8 11.6140 0.86332   2
   0   0   8 13.2320 1.11756   3
   0   0  -8 13.6375 1.08965   3
   0   0   9 1.14094 1.09483   1
   0   0  -9 2.27793 1.03820   1
   0   0  -9-0.13708 0.95341   8
   0   0  -9-0.12127 0.64632   6
   0   0   9-0.30413 1.14568   5
   0   0  -9-1.08284 1.06409   5
   0   0   9 0.34054 1.00794   3
   0   0  -9 0.21049 0.99399   3
   0   0  -9-0.20126 0.81199   2
   0   0   9-0.28557 0.69847   2
   0   0 -10 38.0708 1.28697   6
   0   0  10 37.1926 1.71299   5
   0   0  10 36.2917 1.68023   1
   0   0 -10 38.4025 1.58009   3
   0   0  10 37.2644 1.62870   3
   0   0  10 37.7554 1.32307   2
   0   0 -10 38.1556 1.42825   2
   0   0  11-1.73933 1.22939   1
   0   0  11-0.38362 1.10952   3
   0   0  11 0.87247 1.19690   5
   0   0  11-1.17622 1.13766   4
   0   0  11 0.10673 0.71409   2
   0   0 -11-0.59431 0.90268   2
   0   0  12 176.036 5.12496   5
   0   0  12 172.413 5.11290   1
   0   0  12 177.807 5.07917   4
   0   0  12 175.242 5.07808   3
   0   0 -12 179.539 4.93518   2
   0   0  13 0.92149 1.28795   1
   0   0  13-0.49275 1.30042   5
   0   0  13 1.01283 1.22163   3
   0   0  13-0.31860 1.23243   4
   0   0 -13-0.37969 0.93662   2
   0   0  14 157.216 4.65268   3
   0   0  14 150.232 4.64009   4
   0   0  14 161.103 4.71912   5
   0   0  14 156.902 4.69180   1
   0   0  15 0.85410 1.43164   5
   0   0  15-0.69878 1.34837   3
   0   0  15-1.91362 1.35103   4
   0   0  15 0.96284 1.49006   1
   0   0  16 96.2286 3.24251   4
   0   0  16 93.6598 3.24490   3
   0   0  16 96.3590 3.26940   5
   0   0  16 95.3034 3.31735   1
   0   0  17-1.65737 1.48839   3
   0   0  17 0.24256 1.53048   4
   0   0  17-0.77815 1.61309   1
   0   0  17-0.96741 1.59156   5
   0   0  18 14.4242 1.75279   3
   0   0  18 14.2132 1.66770   4
   0   0  18 14.6853 1.86940   1
   0   0  18 13.9187 1.81616   5
   0   0  19 1.51738 1.61967   3
   0   0  19-2.38445 1.70747   4
   0   0  19 0.80190 1.77398   1
   0   0  19-0.93452 1.70637   5
   0   0  20 21.4228 1.96896   3
   0   0  20 21.7460 1.93875   4
   0   0  20 22.3509 2.07703   1
   0   0  20 22.4220 2.01833   5
   0   0  21 2.28253 1.80756   3
   0   0  21 1.27917 1.85931   4
   0   0  21 1.69555 1.97715   1
   0   0  21 0.39461 1.88819   5
   0   0  22 5.96248 1.87826   3
   0   0  22 6.52864 1.87002   4
   0   0  22 7.76815 2.06101   1
   0   0  22 6.67173 1.89859   5
   0   0  23 0.57942 1.92059   3
   0   0  23-1.39100 1.96405   4
   0   0  23-1.32309 2.11792   1
   0   0  23 1.88270 2.00297   5
   0   0  24 17.8605 2.18526   3
   0   0  24 18.9652 2.23431   5
   0   0  24 18.0832 2.39084   1
   0   0  24 16.9602 2.16665   4
   0   0  25 1.18802 2.13691   5
   0   0  25 0.38060 2.22714   1
   0   2   0 574.618 15.2215   6
   0  -2   0 579.061 15.2223   6
   0  -2   0 582.235 15.2122   2
   0   2   0 581.515 15.2098   2
   0  -2   0 582.436 15.2144   5
   0   2   0 583.337 15.2203   5
   0  -2   0 581.640 15.1762   4
   0   2   0 587.502 15.1761   3
   0  -2   0 587.101 15.1765   3
   0   2   0 587.817 15.1759   4
   0   2   0 497.389 15.1748   1
   0  -2   0 581.729 15.1772   1
   0   2  -1 10.2369 0.54850   2
   0  -2   1 9.55196 0.56145   1
   0   2   1 10.6649 0.62409   2
   0  -2  -1 9.13802 0.67134   2
   0   2   1 9.53834 0.42783   1
   0   2  -1 9.95558 0.54723   1
   0  -2  -1 7.73792 0.44227   1
   0  -2  -1 12.0357 0.65798   8
   0   2   1 8.55565 0.69947   8
   0   2  -1 11.6282 0.69272   6
   0  -2  -1 9.63735 0.58597   6
   0   2   1 8.68856 0.60784   6
   0  -2   1 9.99555 0.74376   6
   0  -2   1 9.13324 0.52808   2
   0  -2  -1 10.8549 0.70579   5
   0   2   1 9.56198 0.73528   5
   0   2  -1 9.53122 0.54315   4
   0  -2   1 8.88760 0.57178   4
   0   2  -1 10.0577 0.55183   3
   0  -2   1 9.76845 0.56696   3
   0  -2  -2 162.857 4.38037   1
   0   2   2 164.893 4.38516   1
   0   2   2 164.942 4.46494   8
   0  -2  -2 165.617 4.45382   8
   0  -2  -2 163.682 4.38744   6
   0   2   2 159.242 4.39158   6
   0  -2   2 168.135 4.48087   6
   0  -2  -2 157.213 4.45798   2
   0  -2   2 168.833 4.37933   2
   0  -2   2 163.743 4.37963   2
   0   2   2 162.297 4.47047   5
   0   2  -2 158.703 4.42839   4
   0  -2   2 160.584 4.43907   4
   0  -2   2 165.507 4.43714   3
   0   2  -2 167.216 4.43077   3
   0   2  -2 162.410 4.42569   1
   0  -2   2 165.883 4.43330   1
   0  -2   3 22.0123 1.00424   1
   0   2  -3 23.7488 1.00184   1
   0   2   3 23.8520 0.93213   1
   0  -2  -3 24.6577 0.91498   1
   0  -2  -3 25.4874 1.02968   8
   0   2   3 22.7622 1.02016   8
   0  -2   3 25.1177 1.07891   6
   0   2  -3 23.7753 0.75927   2
   0  -2   3 24.5292 0.74419   2
   0  -2  -3 23.1386 1.01405   2
   0   2   3 24.0910 1.08732   5
   0   2   3 24.0863 0.84800   3
   0   2  -3 22.2272 0.99861   3
   0  -2   3 24.6008 1.02258   4
   0  -2   3 22.9079 1.02409   3
   0  -2  -3 25.1797 0.82271   3
   0  -2  -4 32.5210 1.22801   1
   0   2   4 33.1574 1.24253   1
   0  -2   4 31.6890 1.29508   1
   0   2  -4 31.9904 1.26532   1
   0   2   4 33.2310 1.30365   8
   0  -2  -4 34.3810 1.24726   8
   0   2  -4 34.6111 1.28132   6
   0  -2   4 34.4047 1.29499   6
   0  -2   4 34.9352 0.99032   2
   0   2   4 33.4695 1.24148   2
   0  -2  -4 36.8191 1.30127   2
   0   2  -4 34.8034 0.99439   2
   0   2   4 36.3311 1.33159   5
   0  -2   4 33.1334 1.28705   3
   0  -2   4 33.9808 1.31460   4
   0   2  -4 34.2975 1.26788   3
   0   2   4 32.8133 1.15611   3
   0  -2  -4 36.3233 1.14864   3
   0   2   5 92.6350 2.62110   8
   0  -2  -5 90.5774 2.58423   8
   0   2  -5 89.4328 2.59638   6
   0  -2   5 86.4174 2.61376   6
   0  -2   5 88.4326 2.39852   2
   0   2   5 89.8654 2.57316   2
   0   2  -5 89.8193 2.39397   2
   0  -2  -5 83.2583 2.59512   2
   0   2   5 93.5722 2.66865   5
   0   2  -5 86.8332 2.57028   5
   0   2  -5 89.1747 2.59239   3
   0   2   5 85.2349 2.52917   3
   0  -2   5 86.6807 2.62932   4
   0  -2   5 83.3839 2.62616   3
   0  -2  -5 86.8839 2.52366   3
   0  -2  -5 89.5023 2.58027   1
   0  -2   5 85.9553 2.63548   1
   0   2  -5 91.0348 2.59567   1
   0   2   5 88.0355 2.58717   1
   0  -2  -6 379.398 10.0511   8
   0   2   6 376.490 10.0794   8
   0   2  -6 376.428 10.0476   6
   0   2  -6 377.252 9.92402   2
   0   2   6 372.283 10.0427   2
   0  -2   6 378.404 9.93023   2
   0  -2  -6 368.355 10.0645   2
   0   2  -6 371.510 10.0440   5
   0   2   6 385.583 10.1146   5
   0   2   6 370.043 10.0217   3
   0  -2  -6 367.023 10.0155   3
   0  -2   6 374.792 10.0902   3
   0   2  -6 370.172 10.0616   3
   0  -2   6 372.980 10.0860   4
   0   2   6 369.370 10.0530   1
   0   2  -6 369.521 10.0632   1
   0  -2   6 380.449 10.0825   1
   0  -2  -6 363.531 10.0432   1
   0   2   7 84.3241 2.66387   8
   0  -2  -7 82.7098 2.59230   8
   0   2  -7 84.3563 2.56503   6
   0  -2   7 90.0927 2.39227   2
   0  -2  -7 86.4607 2.60668   2
   0   2   7 88.0572 2.57415   2
   0   2  -7 86.5168 2.38348   2
   0   2   7 87.8268 2.74264   5
   0  -2  -7 88.0803 2.61964   5
   0   2  -7 87.5548 2.58098   5
   0  -2   7 87.5398 2.67915   3
   0  -2   7 87.1130 2.67029   4
   0   2   7 84.0191 2.56323   3
   0  -2  -7 89.1540 2.57793   3
   0   2  -7 85.9934 2.62686   3
   0   2  -7 84.3042 2.61354   1
   0  -2  -7 85.4669 2.61895   1
   0  -2   7 84.9749 2.66523   1
   0   2   7 85.8588 2.63174   1
   0   2   8 68.3924 2.27091   8
   0  -2  -8 68.3784 2.17894   8
   0   2  -8 67.4248 2.13655   6
   0  -2  -8 67.5127 2.19489   2
   0   2   8 70.3225 2.13128   2
   0  -2   8 72.2145 1.93882   2
   0   2  -8 68.3013 1.93602   2
   0  -2  -8 70.7283 2.23789   5
   0   2   8 62.3865 2.33091   5
   0   2  -8 66.4109 2.16563   5
   0  -2   8 67.2255 2.26720   4
   0   2  -8 71.0184 2.19728   3
   0  -2   8 67.1371 2.26992   3
   0  -2  -8 67.9105 2.15962   3
   0   2   8 65.6775 2.15077   3
   0   2   8 67.0874 2.22837   1
   0  -2   8 69.8374 2.28948   1
   0  -2  -8 66.2053 2.22586   1
   0   2  -8 67.9854 2.20945   1
   0   2   9 34.8799 1.59951   8
   0  -2  -9 36.5303 1.48772   8
   0   2  -9 38.0171 1.42706   6
   0  -2   9 39.1992 1.16897   2
   0  -2  -9 38.0001 1.50932   2
   0   2  -9 36.5716 1.18211   2
   0   2   9 37.3016 1.41253   2
   0   2   9 36.3333 1.70671   5
   0   2  -9 36.9174 1.47581   5
   0  -2   9 37.8431 1.63360   4
   0  -2  -9 36.4223 1.47917   3
   0  -2   9 35.3249 1.58559   3
   0   2   9 35.1713 1.46714   3
   0  -2  -9 34.9466 1.56572   1
   0   2   9 36.1004 1.59789   1
   0  -2   9 35.8122 1.63790   1
   0   2  10 68.6270 2.39333   8
   0   2 -10 71.7544 2.22991   6
   0   2 -10 70.5409 2.05141   2
   0  -2 -10 70.9123 2.30676   2
   0   2  10 70.3646 2.22409   2
   0  -2  10 72.8923 2.37640   5
   0   2  10 75.2185 2.47381   5
   0   2  10 72.3416 2.29609   3
   0  -2 -10 76.4251 2.30477   3
   0  -2  10 69.6958 2.42141   4
   0  -2  10 69.7140 2.40166   3
   0  -2 -10 68.7153 2.34794   1
   0  -2  10 67.9997 2.41024   1
   0   2  10 71.0311 2.38403   1
   0  -2  11 30.3302 1.64014   1
   0   2  11 33.4705 1.56276   8
   0   2 -11 34.0819 1.33967   6
   0  -2  11 30.2877 1.57285   5
   0   2  11 32.1192 1.65795   5
   0   2  11 30.0521 1.52504   1
   0   2  11 33.9011 1.46923   3
   0  -2  11 31.8997 1.60655   3
   0  -2 -11 32.6595 1.42949   3
   0  -2  11 29.5210 1.58754   4
   0  -2 -11 31.6568 1.48100   2
   0  -2  12 67.3272 2.34720   5
   0   2  12 64.9656 2.44231   5
   0  -2  12 64.9155 2.40493   1
   0   2  12 66.5838 2.34068   1
   0  -2  12 65.6960 2.37161   4
   0   2  12 62.6144 2.20733   3
   0  -2  12 65.4511 2.35619   3
   0  -2 -12 64.6006 2.23650   2
   0   2  13 14.5567 1.37469   1
   0  -2  13 13.5651 1.45358   1
   0   2  13 15.7491 1.27265   3
   0  -2  13 15.4044 1.46423   3
   0  -2  13 16.2730 1.39853   5
   0   2  13 15.1708 1.52534   5
   0  -2  13 14.4188 1.51016   4
   0  -2 -13 17.6814 1.26520   2
   0  -2  14 55.8348 2.23213   5
   0   2  14 55.6974 2.33661   5
   0   2  14 56.8457 2.20551   1
   0  -2  14 53.3912 2.31987   1
   0  -2  14 57.8634 2.28069   3
   0   2  14 55.7970 2.09264   3
   0   2  14 54.6013 2.11447   4
   0  -2  14 54.2115 2.25181   4
   0  -2 -14 59.7269 2.10383   2
   0  -2  15 15.5219 1.72953   1
   0   2  15 19.4443 1.56888   1
   0  -2  15 18.1286 1.63068   5
   0   2  15 19.0190 1.71241   5
   0   2  15 20.0304 1.45859   3
   0  -2  15 17.9078 1.64611   3
   0   2  15 19.2391 1.46468   4
   0  -2  15 23.5775 1.65931   4
   0  -2 -15 20.8987 1.46142   2
   0  -2  16 18.7569 1.81645   1
   0   2  16 18.7565 1.67404   1
   0  -2  16 21.1926 1.71955   5
   0   2  16 24.3421 1.79736   5
   0   2  16 21.0344 1.55796   3
   0  -2  16 22.4170 1.80091   3
   0   2  16 24.8816 1.63969   4
   0  -2  16 23.5844 1.82665   4
   0  -2 -16 21.3827 1.54262   2
   0  -2  17 9.91484 1.64035   3
   0   2  17 8.47902 1.47244   3
   0   2  17 10.6834 1.55575   4
   0  -2  17 7.33563 1.67234   4
   0  -2  17 9.97606 1.74592   1
   0   2  17 9.65205 1.64368   1
   0   2  17 9.09005 1.74949   5
   0  -2  17 10.0058 1.63274   5
   0   2  18 27.5650 1.81709   3
   0  -2  18 24.8126 1.99763   3
   0   2  18 22.3857 1.77384   4
   0  -2  18 25.5222 2.01170   4
   0   2  18 25.9389 1.93593   1
   0  -2  18 22.2879 2.07832   1
   0   2  18 26.2321 1.94699   5
   0  -2  19 7.91219 1.81686   3
   0  -2  19 7.82819 1.86029   4
   0   2  19 8.61780 1.80107   1
   0  -2  19 9.64864 2.00892   1
   0   2  19 9.36928 1.81357   5
   0  -2  20 26.1081 2.16376   3
   0  -2  20 24.2661 2.15396   4
   0   2  20 29.3607 2.09201   1
   0  -2  20 32.4328 2.37628   1
   0   2  20 30.2723 2.18841   5
   0  -2  21 12.0143 1.95295   3
   0  -2  21 8.85370 2.06646   4
   0  -2  21 8.79930 2.17134   1
   0   2  21 10.7614 1.95119   1
   0   2  21 13.0070 2.06983   5
   0  -2  22 8.03400 2.00735   3
   0  -2  22 15.1206 2.09919   4
   0   2  22 10.0701 2.03075   1
   0  -2  22 9.83432 2.22675   1
   0   2  22 13.2726 2.08202   5
   0  -2  23 5.91682 2.06774   3
   0  -2  23 7.26877 2.07514   4
   0   2  23 1.65482 2.06195   1
   0  -2  23 6.20751 2.26753   1
   0   2  23 3.26477 2.07319   5
   0  -2  24 7.88981 2.24629   3
   0  -2  24 9.16072 2.23231   4
   0  -2  24 9.95585 2.40953   1
   0   2  24 6.97876 2.12905   1
   0   2  24 10.2205 2.26027   5
   0  -2  25 2.48467 2.15280   3
   0   2  25-1.50601 2.15878   5
   0  -2  25-2.07724 2.23983   4
   0  -2  25-0.80657 2.35665   1
   0   4   0 7.75998 0.56705   3
   0   4   0 6.69100 0.87951   6
   0  -4   0 7.18301 0.87391   6
   0   4   0 7.05055 0.96117   5
   0  -4   0 7.18813 0.57789   4
   0   4   0 6.68247 0.57029   4
   0  -4   0 7.23835 0.87296   5
   0  -4   0 6.95232 0.57174   3
   0  -4   0 7.71866 0.82065   2
   0   4   0 7.05821 0.57922   1
   0   4   0 6.90923 0.76942   2
   0   4   1 59.9354 1.90974   1
   0   4   1 68.2010 2.15098   8
   0   4   1 68.5821 2.06579   6
   0  -4  -1 68.4461 2.07487   6
   0  -4   1 72.9245 2.16289   6
   0   4  -1 69.8182 2.11761   6
   0  -4   1 70.3904 2.03679   2
   0   4   1 70.6266 2.06554   2
   0  -4  -1 69.8246 2.09718   2
   0  -4  -1 67.4829 2.09420   5
   0   4   1 70.8191 2.16292   5
   0   4  -1 71.1725 2.12509   5
   0   4   1 70.1575 1.89424   4
   0   4  -1 69.6172 1.96426   4
   0   4   1 70.3106 1.89279   3
   0  -4   1 68.7617 1.97754   3
   0   4  -1 68.3412 1.96536   3
   0  -4   1 71.6367 1.97879   4
   0  -4   1 64.9692 1.97126   1
   0   4   1 62.7918 1.90987   1
   0   4  -1 60.0782 1.96133   1
   0   4  -1 70.7315 2.02602   2
   0  -4  -2 8.26766 0.92677   2
   0  -4   2 9.77479 0.74093   2
   0   4  -2 10.7783 0.71229   2
   0   4   2 8.37748 0.87776   2
   0  -4   2 9.96374 0.77397   1
   0   4   2 10.7943 0.58782   1
   0   4  -2 10.0317 0.73726   1
   0   4   2 10.2294 1.01644   8
   0   4   2 10.0311 0.48970   9
   0   4   2 9.68167 0.82191   6
   0  -4   2 10.5043 1.02124   6
   0   4  -2 8.67364 0.91597   6
   0  -4  -2 10.6887 0.97930   5
   0   4   2 9.93613 1.00996   5
   0  -4   2 8.28999 0.78412   4
   0   4  -2 10.8484 0.95987   5
   0   4   2 9.98734 0.48019   3
   0   4   2 10.1862 0.49123   4
   0   4  -2 9.19346 0.74252   4
   0   4   2 10.1952 0.49131   3
   0  -4   2 10.8880 0.79428   3
   0   4  -2 10.1335 0.74237   3
   0  -4   3 107.802 3.18690   1
   0   4  -3 109.662 3.16381   1
   0  -4  -3 112.967 3.06882   1
   0   4   3 110.157 3.08117   1
   0  -4  -3 116.536 3.22685   8
   0   4   3 111.107 3.26694   8
   0   4   3 108.326 3.14366   6
   0  -4   3 108.746 3.29791   6
   0   4  -3 117.678 3.26862   6
   0  -4   3 111.463 3.11866   2
   0  -4  -3 114.466 3.27662   2
   0  -4   3 102.256 3.10614   2
   0  -4  -3 114.512 3.23547   5
   0   4   3 110.263 3.29242   5
   0  -4   3 112.684 3.19166   3
   0   4   3 115.713 3.02791   3
   0   4  -3 112.663 3.17056   3
   0  -4   3 112.206 3.18841   4
   0   4   3 115.080 3.02946   4
   0   4   3 114.012 3.03534   3
   0   4   4 62.6405 1.92175   1
   0   4  -4 63.3332 2.00558   1
   0  -4   4 62.7285 2.03896   1
   0  -4  -4 66.2361 1.86984   1
   0  -4  -4 68.1165 1.81487   9
   0   4   4 63.3225 2.12441   8
   0  -4  -4 63.5296 2.07958   8
   0   4  -4 69.9535 2.08840   6
   0  -4   4 66.4950 2.18751   6
   0   4   4 59.8314 1.90591   6
   0  -4   4 64.7508 1.88145   2
   0  -4   4 62.6024 1.87038   2
   0  -4  -4 66.7800 2.14113   2
   0  -4  -4 62.6844 2.08125   5
   0   4   4 63.7393 2.15289   5
   0   4  -4 66.6457 2.02178   3
   0  -4   4 68.7248 2.05760   4
   0  -4   4 65.1979 2.05342   3
   0   4   4 66.8132 1.84062   3
   0  -4  -4 66.1170 1.81312   3
   0  -4   5 98.2193 2.99910   1
   0   4  -5 100.583 2.96142   1
   0   4   5 103.063 2.90039   1
   0  -4  -5 101.618 2.84728   1
   0   4   5 103.370 3.06509   8
   0  -4  -5 104.548 2.99163   8
   0  -4  -5 102.425 2.79382   9
   0   4   5 102.212 2.82211   6
   0  -4   5 101.973 2.80624   2
   0  -4   5 103.210 2.81579   2
   0   4   5 101.821 2.95219   2
   0  -4  -5 99.8745 3.06397   2
   0   4   5 102.214 3.07774   5
   0  -4  -5 104.300 3.00496   5
   0  -4   5 102.347 3.01951   4
   0  -4   5 100.109 3.00226   3
   0   4  -5 103.062 2.99089   3
   0   4   5 99.6449 2.83244   3
   0  -4  -5 104.578 2.79491   3
   0  -4   6 101.035 3.00018   1
   0   4   6 99.5828 2.90280   1
   0   4  -6 99.5167 2.94333   1
   0  -4  -6 99.7908 2.84419   1
   0   4   6 100.914 3.03736   8
   0  -4  -6 102.874 2.97191   8
   0   4   6 101.193 2.74004   6
   0   4   6 104.076 2.97961   2
   0  -4   6 99.9034 2.75190   2
   0  -4  -6 94.8719 3.02576   2
   0   4   6 98.3332 3.07420   5
   0  -4   6 97.3360 3.00643   4
   0   4   6 99.0919 2.82327   3
   0  -4   6 103.071 3.02149   3
   0   4  -6 102.559 2.97482   3
   0  -4  -6 102.921 2.78362   3
   0   4   7 201.639 5.47302   1
   0   4  -7 194.785 5.50155   1
   0  -4   7 192.991 5.54829   1
   0   4   7 201.166 5.56782   8
   0  -4   7 196.981 5.31375   2
   0  -4  -7 196.013 5.57188   2
   0  -4  -7 204.208 5.42350   1
   0   4   7 198.810 5.61235   5
   0  -4   7 202.146 5.56802   3
   0   4  -7 207.680 5.52706   3
   0   4   7 195.568 5.40354   3
   0  -4   7 199.286 5.56081   4
   0  -4  -7 196.813 5.37369   3
   0   4   8 26.5803 1.44127   8
   0  -4  -8 28.4018 1.41981   2
   0  -4  -8 29.6666 1.24621   1
   0   4   8 29.0573 1.52116   5
   0   4  -8 28.4498 1.24330   5
   0  -4   8 28.1550 1.41235   3
   0   4   8 29.2981 1.15246   3
   0  -4   8 28.1241 1.42866   4
   0   4   8 27.5279 1.29960   1
   0  -4   8 28.9711 1.43300   1
   0   4   9 129.980 3.80438   8
   0  -4  -9 121.840 3.79571   2
   0   4   9 127.329 3.83864   5
   0   4   9 125.127 3.70089   1
   0  -4   9 131.314 3.82444   1
   0   4   9 130.728 3.62173   3
   0  -4   9 127.588 3.80780   4
   0  -4   9 131.257 3.81661   3
   0  -4  -9 126.061 3.66662   1
   0  -4 -10 18.2203 1.32658   2
   0  -4  10 18.1242 1.38818   1
   0   4  10 18.3650 1.22742   1
   0   4  10 18.7964 1.32017   8
   0   4  10 17.3456 1.46236   5
   0  -4  10 18.7824 1.35178   4
   0   4  10 20.8094 1.09314   3
   0  -4  10 16.5993 1.32417   3
   0  -4 -11 20.5922 1.44767   2
   0   4  11 23.0971 1.32188   1
   0  -4  11 19.2048 1.46411   1
   0   4  11 21.7564 1.41652   8
   0   4  11 19.4451 1.55389   5
   0  -4  11 23.7993 1.47367   4
   0  -4  11 20.9679 1.43127   3
   0  -4 -12 16.7277 1.42348   2
   0   4  12 19.6467 1.34710   1
   0  -4  12 15.5082 1.50404   1
   0   4  12 20.0947 1.48385   8
   0   4  12 15.8844 1.56885   5
   0  -4  12 16.2071 1.48636   4
   0  -4  12 17.7640 1.51727   3
   0  -4 -13 5.19704 1.32617   2
   0   4  13 6.92623 1.24820   1
   0  -4  13 5.04072 1.44227   1
   0   4  13 5.84676 1.39284   8
   0   4  13 6.78210 1.56214   5
   0  -4  13 6.93050 1.41272   4
   0  -4  13 6.66286 1.42825   3
   0  -4 -14 5.68112 1.43085   2
   0  -4  14 4.44198 1.51913   1
   0   4  14 5.98406 1.35347   1
   0   4  14 5.69341 1.45820   8
   0   4  14 5.85351 1.62495   5
   0  -4  14 3.79199 1.46011   4
   0  -4  14 5.53370 1.48001   3
   0  -4 -15 12.1354 1.60067   2
   0  -4  15 11.0616 1.63845   1
   0   4  15 14.7338 1.52579   1
   0   4  15 14.0457 1.62481   8
   0   4  15 17.7938 1.76388   5
   0  -4  15 16.6816 1.67236   4
   0  -4  15 14.9867 1.68494   3
   0  -4 -16 1.61694 1.46493   2
   0   4  16 1.88233 1.57707   8
   0  -4  16 1.66502 1.64565   3
   0   4  16-0.35329 1.69275   5
   0  -4  16 0.89269 1.60342   4
   0  -4  16 3.26351 1.71843   1
   0   4  17 44.7906 2.41179   5
   0  -4  17 48.1821 2.52910   1
   0  -4  17 51.1187 2.44535   3
   0  -4  17 52.5649 2.50103   4
   0  -4 -17 47.9827 2.29316   2
   0  -4  18 10.9702 1.82119   3
   0   4  18 6.89693 1.82663   5
   0  -4  18 5.03620 1.93181   1
   0  -4  18 6.54229 1.82739   4
   0  -4 -18 7.27531 1.69136   2
   0  -4  19 46.1771 2.55106   1
   0  -4  19 43.0411 2.50181   4
   0  -4  19 42.6072 2.50203   3
   0   4  19 40.6928 2.44947   5
   0  -4  20 8.49366 2.19255   1
   0  -4  20 11.5365 2.08724   4
   0  -4  20 9.94746 2.07902   3
   0   4  20 11.2608 2.09031   5
   0  -4  21 33.2793 2.55280   1
   0  -4  21 35.9117 2.46095   4
   0  -4  21 32.4322 2.44150   3
   0   4  21 37.6346 2.52439   5
   0  -4  22-0.09558 2.27680   1
   0  -4  22-1.47142 2.18359   4
   0  -4  22 5.49361 2.10645   3
   0   4  22 3.70754 2.05012   5
   0  -4  23 18.2503 2.51467   1
   0  -4  23 14.4662 2.34467   4
   0  -4  23 16.3704 2.35647   3
   0   4  23 16.0745 2.30037   5
   0  -4  24 3.28323 2.31626   1
   0   4  24-0.48120 2.19425   5
   0  -4  24-0.49068 2.28240   4
   0  -4  24-0.89358 2.27712   3
   0   6   0 0.51024 0.59840   1
   0   6   0 1.55169 1.09264   8
   0   6   0 0.49020 0.95354   6
   0   6   0-0.22447 1.05953   5
   0  -6   0 0.26010 0.56105   4
   0  -6   0 0.38497 0.54734   3
   0  -6   0-0.38393 0.87580   2
   0   6   0-0.29366 0.76486   2
   0   6  -1 155.613 4.32582   2
   0   6   1 150.911 4.22086   1
   0   6   1 151.096 4.49201   8
   0   6   1 154.672 4.21522   9
   0   6   1 152.015 4.38796   6
   0   6  -1 161.004 4.42619   6
   0   6   1 159.925 4.36455   2
   0  -6   1 152.319 4.37472   2
   0  -6  -1 156.033 4.42622   2
   0   6  -1 161.725 4.46841   5
   0   6   1 156.270 4.46583   5
   0  -6   1 156.340 4.26615   4
   0  -6   1 158.571 4.26697   3
   0   6   1 154.232 4.21589   3
   0   6   2 0.10275 0.53512   1
   0   6   2-0.18017 1.08479   8
   0   6   2-0.23457 0.84771   6
   0  -6   2 0.82570 0.70995   2
   0   6   2 0.74421 1.06410   5
   0   6  -2 1.30392 1.05515   5
   0  -6   2 0.51384 0.70093   3
   0  -6   2 0.62797 0.71436   4
   0   6  -2-0.45037 0.72816   2
   0  -6   2 0.38021 0.69480   1
   0  -6   2-0.83948 0.80375   2
   0  -6  -2 0.84606 0.95446   2
   0   6   3 94.3699 3.02336   8
   0   6   3 95.4954 2.86240   6
   0   6   3 94.1176 3.02277   5
   0   6  -3 99.4377 2.98132   5
   0  -6   3 92.1569 2.82408   1
   0  -6   3 99.4337 2.84168   4
   0   6  -3 98.0318 2.81262   3
   0  -6   3 101.875 2.84638   3
   0  -6   3 96.1612 2.79153   2
   0  -6   3 97.8958 2.83278   2
   0  -6  -3 103.710 3.00201   2
   0  -6   4-0.45193 0.69922   2
   0  -6   4 0.02367 0.81825   1
   0  -6  -4 0.65336 1.01667   2
   0   6   4 1.38938 1.05393   8
   0   6   4-0.73994 1.14112   5
   0   6  -4 0.36133 0.98866   5
   0  -6   4 0.28271 0.83562   4
   0   6  -4 0.29757 0.77236   3
   0  -6   4 0.18198 0.83516   3
   0  -6   5 36.7437 1.27485   2
   0  -6  -5 37.1614 1.62679   2
   0   6   5 34.8901 1.62989   5
   0   6   5 35.3861 1.62848   8
   0  -6   5 39.0920 1.46016   3
   0  -6   5 38.2335 1.47106   4
   0   6  -5 36.8849 1.40909   3
   0  -6   5 33.2814 1.44657   1
   0  -6   6 0.24152 0.94195   1
   0  -6  -6-0.17319 1.14532   2
   0   6   6 0.79245 1.14933   5
   0   6   6-0.04061 1.10120   8
   0  -6   6 0.16125 0.97160   4
   0  -6   6-0.91232 0.94826   3
   0  -6  -7 7.78952 1.23644   2
   0  -6   7 6.80478 1.04769   1
   0   6   7 7.25216 1.22453   5
   0   6   7 4.77630 1.16983   8
   0  -6   7 6.46240 1.08240   4
   0  -6   7 8.95158 1.06762   3
   0  -6  -8-0.96761 1.20834   2
   0  -6   8-0.11141 1.06704   1
   0   6   8-0.17970 1.17194   8
   0   6   8-1.85737 1.32178   5
   0  -6   8 0.07888 1.11361   4
   0  -6   8 1.99438 1.08007   3
   0   6   9 57.8020 2.17400   8
   0  -6  -9 58.4628 2.18692   2
   0   6   9 54.1261 2.26775   5
   0  -6   9 59.4564 2.13157   3
   0  -6   9 54.3884 2.11148   4
   0  -6   9 54.3481 2.09108   1
   0  -6 -10 2.30935 1.34253   2
   0   6  10-0.05045 1.28736   8
   0  -6  10 0.80830 1.21445   1
   0   6  10-0.87523 1.40510   5
   0  -6  10-1.13875 1.25907   4
   0  -6  10 0.71986 1.24050   3
   0   6  11 72.6036 2.60347   8
   0  -6 -11 76.0037 2.65944   2
   0   6  11 66.8696 2.70121   5
   0  -6  11 67.6825 2.56925   4
   0  -6  11 69.1685 2.56979   3
   0  -6  11 73.8862 2.58655   1
   0  -6 -12 4.84408 1.45131   2
   0   6  12 3.00457 1.43879   8
   0  -6  12 3.74978 1.43313   1
   0   6  12 5.48502 1.58844   5
   0  -6  12 2.46475 1.43655   4
   0  -6  12 2.77561 1.44696   3
   0   6  13 52.3097 2.24430   8
   0  -6 -13 51.2002 2.28633   2
   0   6  13 50.3731 2.37261   5
   0  -6  13 50.6540 2.25838   4
   0  -6  13 48.4740 2.26335   3
   0  -6  13 49.4476 2.28456   1
   0  -6 -14 2.95924 1.64302   2
   0   6  14 4.63535 1.53929   8
   0  -6  14 3.32878 1.57220   1
   0   6  14 3.51797 1.61601   5
   0  -6  14 5.19406 1.61933   4
   0  -6  14 4.33356 1.64283   3
   0   6  15 69.6497 2.65166   8
   0  -6 -15 64.8784 2.69808   2
   0   6  15 59.9115 2.78598   5
   0  -6  15 62.7021 2.67038   3
   0  -6  15 64.2206 2.70363   4
   0  -6  15 64.2343 2.75263   1
   0  -6 -16-1.32235 1.76341   2
   0  -6  16-2.53632 1.75803   1
   0   6  16-0.21192 1.70950   8
   0   6  16 0.23451 1.80582   5
   0  -6  16 1.40438 1.78484   4
   0  -6  16 0.44853 1.77162   3
   0  -6 -17 33.8497 2.21095   2
   0  -6  17 31.7540 2.30220   1
   0   6  17 33.4428 2.20099   8
   0   6  17 34.8519 2.39162   5
   0  -6  17 34.5761 2.23058   4
   0  -6  17 33.2216 2.29873   3
   0  -6 -18-3.28771 1.91798   2
   0  -6  18-2.46232 2.01892   1
   0   6  18-0.23392 1.79597   8
   0   6  18-1.96868 1.97420   5
   0  -6  18-1.73385 1.93466   4
   0  -6  18 2.08814 1.89195   3
   0  -6 -19 3.85499 1.97636   2
   0  -6  19 4.42235 2.08874   1
   0   6  19 6.95880 2.01248   8
   0   6  19 7.10952 2.10863   5
   0  -6  19 8.50241 2.10746   4
   0  -6  19 5.44085 2.07900   3
   0  -6  20-2.29034 2.10996   3
   0   6  20 1.83858 2.13672   5
   0  -6  20-0.91092 2.16517   1
   0  -6  20 4.16555 2.10833   4
   0  -6 -20 1.58680 1.99323   2
   0   6  21 8.24832 2.26093   5
   0  -6  21 7.53486 2.33186   1
   0  -6  21 5.09467 2.11275   4
   0  -6  21 6.10880 2.12955   3
   0   6  22-2.92149 2.33050   5
   0  -6  22-1.19257 2.35402   1
   0  -6  22-2.15331 2.31843   4
   0  -6  22 0.29691 2.28505   3
   0  -6  23 8.79117 2.30026   3
   0   6  23 5.19784 2.29993   5
   0  -6  23 7.07580 2.37228   4
   0  -6  23 6.88817 2.44339   1
   0  -8   0 29.0531 1.48378   2
   0   8   0 31.7589 1.68170   5
   0   8   0 29.8295 1.69766   8
   0   8  -1 17.0076 1.43071   5
   0   8   1 17.9564 1.40097   5
   0  -8  -1 16.2306 1.29291   2
   0  -8   1 16.2035 1.21052   2
   0   8   1 18.3822 1.50781   8
   0   8  -1 14.9233 1.45474   8
   0   8   2 21.5357 1.56093   5
   0   8  -2 21.6933 1.46875   5
   0   8   2 23.1201 1.51198   8
   0  -8   2 22.5438 1.25360   2
   0  -8  -2 20.1743 1.39433   2
   0  -8  -3 37.0019 1.71842   2
   0   8   3 35.5665 1.81677   5
   0   8  -3 35.3582 1.73535   5
   0   8   3 34.1850 1.80056   8
   0   8   4 5.59898 1.37355   5
   0   8  -4 6.75031 1.29064   5
   0   8   4 7.48504 1.36268   8
   0  -8  -4 8.20354 1.29364   2
   0   8  -5 31.1915 1.63704   5
   0   8   5 31.5548 1.75529   5
   0   8   5 29.9634 1.68775   8
   0  -8  -5 31.1834 1.70212   2
   0   8   6 8.12483 1.49095   5
   0   8   6 6.61429 1.36148   8
   0   8  -6 7.31409 1.30779   5
   0  -8  -6 9.09727 1.44406   2
   0   8   7 4.73077 1.47859   5
   0   8   7 7.19224 1.37181   8
   0  -8   7 6.85379 1.16440   4
   0  -8   7 5.85016 1.12083   3
   0   8  -7 5.62536 1.29623   5
   0  -8  -7 5.04987 1.40951   2
   0  -8  -8 3.78438 1.51621   2
   0   8   8 4.84869 1.51363   5
   0   8   8 4.30324 1.44591   8
   0  -8   8 4.70171 1.24984   4
   0  -8   8 5.32485 1.15608   3
   0  -8  -9 27.1314 1.80197   2
   0   8   9 26.8923 1.87421   5
   0   8   9 27.7737 1.70694   8
   0  -8   9 24.6174 1.57027   4
   0  -8   9 22.6347 1.55620   3
   0  -8 -10 22.5543 1.86122   2
   0  -8  10 21.0451 1.57491   1
   0   8  10 24.2953 1.87907   5
   0   8  10 24.0905 1.73990   8
   0  -8  10 21.9521 1.58001   4
   0  -8  10 23.8825 1.61036   3
   0   8  11 35.3228 2.15560   5
   0   8  11 37.2540 1.97086   8
   0  -8  11 35.3895 1.91276   3
   0  -8  11 36.8895 1.91360   4
   0  -8 -11 31.7677 2.13069   2
   0  -8  11 36.7162 1.87748   1
   0  -8 -12 17.7806 1.89118   2
   0  -8  12 19.1052 1.64893   1
   0   8  12 15.5054 1.85998   5
   0   8  12 18.8327 1.82976   8
   0  -8  12 17.7167 1.67577   4
   0  -8  12 15.1210 1.66858   3
   0  -8 -13 13.6621 1.85404   2
   0  -8  13 16.1269 1.70454   1
   0   8  13 7.89705 1.87018   5
   0   8  13 11.0103 1.71489   8
   0  -8  13 11.2269 1.72309   4
   0  -8  13 13.7448 1.68451   3
   0  -8 -14 6.58248 1.83456   2
   0  -8  14 8.53011 1.65603   1
   0   8  14 6.08701 1.90442   5
   0   8  14 6.00340 1.71732   8
   0  -8  14 5.53433 1.69489   4
   0  -8  14 5.46067 1.73010   3
   0  -8  15 20.4180 1.97448   1
   0  -8 -15 22.2616 2.07570   2
   0   8  15 23.8179 2.19992   5
   0   8  15 20.9486 2.06099   8
   0  -8  15 21.6643 1.97492   4
   0  -8  15 19.7043 1.97324   3
   0  -8 -16 3.02846 1.92229   2
   0  -8  16 4.48310 1.87699   1
   0   8  16 1.82156 2.11068   5
   0   8  16 6.22368 1.85305   8
   0  -8  16 3.56771 1.82839   4
   0  -8  16 3.68816 1.86430   3
   0  -8 -17 3.79610 2.03405   2
   0  -8  17 5.39624 1.95692   1
   0   8  17 6.69431 2.06366   5
   0   8  17 4.70042 1.98412   8
   0  -8  17 3.94154 2.02185   4
   0  -8  17 4.73583 2.00285   3
   0  -8 -18 1.99539 2.12550   2
   0  -8  18 3.40063 2.09047   1
   0   8  18 4.69809 2.16074   5
   0   8  18 3.87743 1.92075   8
   0  -8  18 5.18776 2.03323   4
   0  -8  18 2.27717 1.93384   3
   0  -8 -19 2.76090 2.14656   2
   0  -8  19 3.50389 2.18023   1
   0   8  19 1.94834 2.17282   5
   0   8  19 4.01713 2.06902   8
   0  -8  19 3.90163 2.12999   4
   0  -8  19 5.14842 2.15527   3
   0  -8 -20 1.64033 2.23212   2
   0  -8  20 2.11756 2.23519   1
   0   8  20 3.31554 2.31555   5
   0   8  20 2.35665 2.13233   8
   0  -8  20 2.18025 2.28850   4
   0  -8  20 3.55396 2.23117   3
   0  -8  21 5.68357 2.41459   1
   0  -8 -21 6.13889 2.26670   2
   0   8  21 2.98834 2.45755   5
   0   8  21 4.03017 2.23308   8
   0  -8  21 6.40594 2.30062   4
   0  -8  21 5.09086 2.30196   3
   0  10   0 4.15988 1.56970   8
   0  10   0 1.61733 1.58793   5
   0  10   1 1.53110 1.53808   8
   0  10  -1 1.85954 1.59591   8
   0 -10  -1-0.81057 1.35555   2
   0  10  -1-0.33107 1.51838   5
   0  10   1-0.22593 1.53702   5
   0  10   2 4.02316 1.59134   8
   0  10  -2 6.45043 1.67324   8
   0 -10  -2 4.84951 1.43031   2
   0  10  -2 3.39260 1.56269   5
   0  10   2 3.67737 1.52958   5
   0  10  -3 0.84210 1.59521   8
   0  10   3 1.66771 1.59891   8
   0 -10  -3 2.00011 1.46273   2
   0  10   3 2.45866 1.61965   5
   0  10  -3 4.31037 1.56708   5
   0  10   4 24.5744 1.89922   8
   0 -10  -4 23.4071 1.75700   2
   0  10  -4 24.1624 1.79738   5
   0  10   4 23.9322 1.84880   5
   0  10   5 5.00338 1.56667   8
   0 -10  -5 5.55626 1.60648   2
   0  10   5 5.86189 1.64181   5
   0  10  -5 5.17478 1.55975   5
   0  10   6 38.5368 2.10507   8
   0 -10  -6 37.5852 2.11888   2
   0  10   6 38.3279 2.16285   5
   0  10  -6 33.9188 2.01683   5
   0  10   7-0.46858 1.68422   8
   0 -10  -7 3.31958 1.64497   2
   0  10  -7 3.58842 1.54843   5
   0  10   7 0.66154 1.75519   5
   0  10   8 38.5610 2.22501   8
   0 -10  -8 42.9877 2.30043   2
   0  10   8 42.1317 2.35647   5
   0  10   9 5.49992 1.76212   5
   0 -10  -9 4.92862 1.84454   2
   0  10   9 5.22907 1.68395   8
   0  10  10 15.9529 2.00392   5
   0 -10 -10 17.8872 2.03123   2
   0  10  10 16.0894 1.80879   8
   0  10  11 3.34771 1.86656   5
   0 -10 -11-1.36513 1.80197   2
   0  10  11 0.95663 1.70412   8
   0  10  12 6.90394 2.01799   5
   0 -10 -12 6.89184 1.95737   2
   0  10  12 4.16312 1.85582   8
   0  10  13-0.50812 2.05705   5
   0 -10 -13-0.77188 1.96229   2
   0  10  13-0.54780 1.84019   8
   0  10  14 1.76410 2.03967   5
   0 -10 -14-2.39095 2.07950   2
   0  10  14 0.08056 1.80761   8
   0  10  15 3.39715 2.06278   5
   0 -10 -15 1.36771 2.12174   2
   0  10  15 0.08319 1.98012   8
   0 -10 -16 0.74945 2.23977   2
   0  10  16-1.62943 1.96521   8
   0  10  17 2.96255 2.35389   5
   0 -10 -17 0.19220 2.28700   2
   0  10  17-1.59250 2.06317   8
   0  10  18 12.4477 2.52370   5
   0 -10 -18 13.1724 2.40405   2
   0  10  18 12.1247 2.26182   8
   0  12   0 6.85653 1.93965   8
   0  12   1-3.40410 1.83849   5
   0  12   1 0.62314 1.78771   8
   0  12  -1 1.87305 1.79549   8
   0  12   2 8.27285 1.86234   5
   0  12  -2 12.2136 1.99063   8
   0  12   2 9.83833 1.96349   8
   0  12   3 2.10284 1.84601   5
   0  12  -3-1.49265 1.86539   8
   0  12   3-1.17521 1.87526   8
   0  12   4 5.07783 1.87449   5
   0 -12  -4 7.07110 1.79196   2
   0  12  -4 6.15358 1.90648   8
   0  12   4 4.94689 1.87263   8
   0  12   5-0.51219 1.81363   5
   0 -12  -5 0.98041 1.79304   2
   0  12  -5 2.38471 1.86907   8
   0  12   5 4.09640 1.78659   8
   0  12   6 4.51025 1.97685   5
   0 -12  -6 6.70604 1.90653   2
   0  12   6 8.35035 1.94294   8
   0  12   7-2.31648 1.94310   5
   0  12   7-1.44679 1.87001   8
   0  12   8 6.35742 1.95919   5
   0 -12  -8 5.83097 2.01938   2
   0  12   8 8.94457 1.99288   8
   0  12   9 0.16407 1.98659   5
   0 -12  -9 4.55196 1.97336   2
   0  12   9-1.31682 1.94239   8
   0  12  10 7.20830 2.02686   5
   0 -12 -10 2.56888 2.02639   2
   0  12  10 8.94069 1.99856   8
   0  12  11 0.52707 2.06829   5
   0 -12 -11 2.00937 2.09691   2
   0  12  11-2.29624 2.00828   8
   0  12  12 8.08105 2.29961   5
   0 -12 -12 9.21591 2.22831   2
   0  12  12 6.67309 2.05711   8
   0  12  13-1.21943 2.22667   5
   0 -12 -13 1.25694 2.24349   2
   0  12  13 2.03694 2.08254   8
   0  12  14 4.55415 2.26704   5
   0  12  14 2.61923 2.12623   8
   0 -12 -14 8.04140 2.36988   2
   0  14   0 3.89801 2.11082   8
   0  14  -1 2.71553 2.16167   8
   0  14   1 1.17997 2.17658   8
   0  14   2 5.91751 2.19051   8
   0  14  -2 2.08380 2.16142   8
   0  14  -3 0.36353 2.13000   8
   0  14   3 3.91667 2.14251   8
   0  14  -4 2.28374 2.10907   8
   0  14   4 2.64149 2.14558   8
   0  14   5-0.82424 2.17043   8
   0  14  -5 2.10795 2.19928   8
   0  14  -6 0.27663 2.16397   8
   0  14   6-1.56547 2.19577   8
  -1   1  25 1.62374 2.04568   5
  -1  -1  25 3.48084 2.12801   3
  -1  -1  25 1.26687 2.13734   4
  -1  -1  25 3.37754 2.32402   1
  -1   1  25 4.10011 2.24940   1
  -1  -1  24 10.3815 2.13003   5
  -1   1  24 14.4203 2.15740   5
  -1  -1  24 12.1612 2.10098   3
  -1  -1  24 13.1515 2.15704   4
  -1  -1  24 11.4766 2.25596   1
  -1   1  24 16.7153 2.27139   1
  -1  -1  23-0.16429 1.97864   5
  -1   1  23 0.67441 1.93950   5
  -1  -1  23-1.19840 1.95581   3
  -1  -1  23 0.67728 2.01741   4
  -1   1  23 3.22174 2.03644   1
  -1  -1  23 1.25543 2.16338   1
  -1   1  22 18.9693 2.07784   5
  -1  -1  22 15.6522 2.05404   5
  -1   1  22 18.4469 1.95626   3
  -1  -1  22 18.7813 2.11953   3
  -1   1  22 20.0039 2.04360   4
  -1  -1  22 17.5150 2.06196   4
  -1  -1  22 18.8472 2.20717   1
  -1   1  22 17.2490 2.10173   1
  -1  -1  21 3.78760 1.88149   5
  -1   1  21 3.26490 1.85112   5
  -1   1  21 1.45270 1.72538   3
  -1  -1  21 2.60789 1.89626   3
  -1   1  21 0.93208 1.76248   4
  -1  -1  21 3.19997 1.88810   4
  -1   1  21 3.49962 1.85608   1
  -1  -1  21 1.31839 2.02396   1
  -1  -1  20 18.2204 1.93969   5
  -1   1  20 15.7616 1.93636   5
  -1  -1  20 19.5603 1.91943   3
  -1   1  20 14.7476 1.77477   3
  -1  -1  20 15.6616 1.94727   4
  -1   1  20 19.4921 1.83599   4
  -1   1  20 13.7738 1.97203   1
  -1  -1  20 19.6563 2.04080   1
  -1   1  19 2.12572 1.72014   5
  -1  -1  19 2.20106 1.67904   5
  -1   1  19 1.24982 1.56657   3
  -1  -1  19-2.15736 1.74250   3
  -1  -1  19 0.85278 1.68643   4
  -1   1  19 1.23509 1.60559   4
  -1   1  19-1.05502 1.70324   1
  -1  -1  19 1.64388 1.86089   1
  -1   1  18 6.66059 1.68611   5
  -1  -1  18 3.58211 1.62172   5
  -1  -1  18 6.61686 1.63507   3
  -1   1  18 4.47816 1.51065   3
  -1  -1  18 5.39518 1.73596   4
  -1   1  18 3.19951 1.59394   4
  -1  -1  18 6.43039 1.73673   1
  -1   1  18 6.52131 1.70458   1
  -1  -1  17 1.28820 1.55014   5
  -1   1  17 2.03823 1.49060   5
  -1  -1  17-0.64441 1.56696   3
  -1   1  17 2.16726 1.49494   3
  -1  -1  17 1.59058 1.53850   4
  -1   1  17 1.50709 1.50193   4
  -1   1  17 2.82345 1.64574   1
  -1  -1  17 4.53061 1.70923   1
  -1  -1  16 45.7031 2.27760   3
  -1   1  16 51.8260 2.22855   3
  -1  -1  16 51.7747 2.31068   4
  -1   1  16 59.0098 2.34703   5
  -1  -1  16 50.4235 2.27395   5
  -1   1  16 56.8999 2.31446   1
  -1  -1  16 52.2699 2.33286   1
  -1  -1  15 5.09349 1.53042   1
  -1   1  15 4.80013 1.45246   1
  -1  -1  15 5.50311 1.43547   3
  -1   1  15 6.74030 1.32087   3
  -1  -1  15 5.16185 1.39839   5
  -1   1  15 8.22584 1.50214   5
  -1  -1  15 7.35231 1.47756   4
   1  -1 -15 6.02027 1.21087   2
  -1   1  14 157.744 4.70056   5
  -1  -1  14 159.529 4.68003   5
  -1   1  14 167.473 4.74012   1
  -1  -1  14 149.086 4.72068   1
  -1  -1  14 159.658 4.69144   4
  -1  -1  14 152.855 4.68889   3
  -1   1  14 153.540 4.65609   3
   1  -1 -14 158.886 4.56383   2
  -1  -1  13 15.3163 1.45794   3
  -1   1  13 17.9221 1.34654   3
  -1   1  13 17.6771 1.47130   5
  -1  -1  13 15.4181 1.39916   5
   1  -1 -13 16.6800 1.25394   2
  -1   1  13 20.2000 1.45099   1
  -1  -1  13 16.5627 1.52701   1
   1  -1 -12 166.825 4.83389   2
   1   1 -12 179.416 4.74458   2
  -1   1  12 171.354 4.76756   2
  -1   1  12 172.604 4.97469   5
  -1  -1  12 172.523 4.92823   5
  -1   1  12 166.611 4.90092   3
  -1  -1  12 158.824 4.94380   3
  -1  -1  12 164.706 4.96494   1
  -1   1  12 171.961 4.95245   1
  -1  -1  11 8.16163 1.22018   3
  -1   1  11 7.88799 1.14967   3
   1   1 -11 7.38952 0.85870   6
   1   1 -11 8.53498 0.90791   2
  -1  -1  11 6.61434 1.14869   5
  -1   1  11 8.67150 1.23903   5
   1  -1 -11 7.42319 1.06063   2
  -1   1  11 8.02312 0.90453   2
  -1   1  11 5.38620 1.25033   1
  -1  -1  11 8.07568 1.31681   1
   1  -1 -10 51.6354 1.85050   8
  -1  -1  10 49.5293 1.74182   6
   1  -1 -10 54.4853 1.55567   6
   1   1 -10 50.8585 1.71516   6
   1   1 -10 53.8902 1.71570   2
   1  -1 -10 51.7147 1.85285   2
  -1   1  10 51.2237 1.74236   2
  -1  -1  10 51.7146 1.65662   2
  -1   1  10 50.9737 2.00487   5
  -1  -1  10 50.3258 1.91581   5
   1   1 -10 49.9890 1.86868   5
   1  -1 -10 55.7190 1.89937   3
  -1  -1  10 50.2160 1.95825   3
  -1   1  10 52.8354 1.94339   3
   1  -1 -10 51.1763 1.96718   1
  -1   1  10 53.5682 1.96548   1
  -1  -1  10 52.6917 2.03556   1
   1   1  -9 16.3052 1.18948   1
  -1   1   9 14.5845 1.27899   1
  -1  -1   9 14.1816 1.28892   1
   1  -1  -9 15.7482 1.21110   1
   1  -1  -9 12.9379 1.10311   8
  -1  -1   9 14.6036 0.95298   6
   1   1  -9 13.0893 0.91899   6
   1  -1  -9 15.4873 0.69307   6
   1   1  -9 15.6301 0.90583   2
  -1  -1   9 13.1514 1.17569   5
  -1   1   9 13.5030 1.28167   5
   1  -1  -9 14.8063 1.21514   5
   1   1  -9 15.5857 1.07588   5
   1  -1  -9 14.5840 1.20179   3
  -1  -1   9 13.3122 1.23588   3
  -1   1   9 15.0053 1.20248   3
  -1   1   9 14.3909 0.97473   2
   1  -1  -9 12.7520 1.11476   2
  -1  -1   9 14.0253 0.85235   2
   1  -1  -8 55.5947 1.83931   8
  -1   1   8 54.1813 1.59492   6
   1  -1  -8 56.2260 1.59731   6
   1   1  -8 54.3273 1.76614   6
  -1  -1   8 56.6887 1.78853   6
   1  -1  -8 55.8942 1.86212   2
  -1  -1   8 52.6263 1.70643   2
  -1   1   8 54.8829 1.79482   2
   1   1  -8 53.3212 1.72935   2
  -1  -1   8 56.2269 1.90982   5
  -1   1   8 55.2432 1.97039   5
   1  -1  -8 52.9402 1.89866   5
   1   1  -8 52.0504 1.84250   5
  -1   1   8 52.2126 1.90836   3
  -1  -1   8 52.7824 1.98424   3
   1  -1  -8 56.6109 1.93212   3
   1  -1  -8 59.0596 1.95344   1
  -1  -1   8 56.3513 1.99808   1
   1   1  -8 59.4804 1.93073   1
  -1   1   8 55.0429 1.98847   1
   1   1  -7 25.4753 1.28048   1
  -1   1   7 25.5487 1.37529   1
  -1  -1   7 25.7095 1.35056   1
   1  -1  -7 24.8071 1.34267   1
  -1   1   7 25.0161 1.20587   8
   1  -1  -7 23.5365 1.19425   8
  -1  -1   7 24.0936 1.12939   6
   1   1  -7 24.2929 1.09265   6
   1  -1  -7 24.6122 0.83973   6
  -1   1   7 24.0660 0.83965   6
  -1   1   7 24.4972 1.11061   2
  -1  -1   7 24.0694 0.99634   2
   1  -1  -7 24.2607 1.17977   2
   1   1  -7 24.0122 1.01182   2
  -1   1   7 24.0745 1.32799   5
   1  -1  -7 23.2558 1.27013   5
   1   1  -7 26.1012 1.19464   5
  -1  -1   7 25.9705 1.25777   5
  -1  -1   7 27.0319 1.32518   3
   1  -1  -7 24.0176 1.26313   3
  -1   1   7 22.0391 1.28578   3
  -1   1   6 57.6869 1.89641   8
   1  -1  -6 59.2357 1.83687   8
   1   1  -6 56.3180 1.80926   6
  -1  -1   6 56.0928 1.82399   6
  -1   1   6 58.8998 1.63544   6
   1  -1  -6 58.7842 1.62792   6
   1  -1  -6 57.0619 1.86851   2
   1   1  -6 56.2085 1.73717   2
  -1  -1   6 58.5221 1.73263   2
  -1   1   6 57.1652 1.82834   2
  -1   1   6 58.2300 1.95731   5
   1  -1  -6 58.7634 1.90139   5
   1   1  -6 58.2796 1.85289   5
  -1  -1   6 59.6313 1.89814   5
   1  -1  -6 56.6513 1.91666   3
  -1   1   6 57.2137 1.92613   3
  -1  -1   6 57.2206 1.96267   3
   1  -1  -6 57.4805 1.93179   1
  -1   1   6 55.6584 1.93934   1
  -1  -1   6 56.2366 1.97463   1
   1   1  -6 60.2549 1.92202   1
   1   1  -5 37.7041 1.32819   1
   1  -1  -5 32.8715 1.36699   1
  -1   1   5 33.3024 1.31315   1
  -1  -1   5 30.9061 1.34439   1
  -1   1   5 32.9381 1.22340   8
   1  -1  -5 34.5353 1.23623   8
  -1  -1   5 33.9474 1.21394   6
   1  -1  -5 33.2181 0.94723   6
  -1   1   5 33.2540 0.96458   6
   1   1  -5 33.0624 1.21708   6
   1   1  -5 32.7469 1.09914   2
  -1   1   5 34.0024 1.22167   2
   1  -1  -5 33.7058 1.27443   2
  -1  -1   5 32.4321 1.09398   2
  -1  -1   5 34.4267 1.24104   5
  -1   1   5 34.1496 1.31409   5
   1   1  -5 31.4106 1.19806   5
   1  -1  -5 33.9289 1.28525   5
  -1   1   5 34.8441 1.29297   3
  -1  -1   5 32.4802 1.36102   3
   1  -1  -5 31.7589 1.29007   3
   1   1  -4 142.293 3.87355   1
  -1  -1   4 136.053 3.88764   1
  -1   1   4 140.277 3.86205   1
   1  -1  -4 125.470 3.85532   1
  -1   1   4 140.042 3.82933   8
   1  -1  -4 142.153 3.81952   8
  -1  -1   4 138.536 3.84381   6
   1   1  -4 139.247 3.83972   6
   1  -1  -4 135.503 3.85879   2
   1   1  -4 142.620 3.77328   2
  -1   1   4 139.030 3.83684   2
  -1  -1   4 143.614 3.77004   2
   1  -1  -4 138.563 3.85160   5
  -1   1   4 141.513 3.85252   5
  -1  -1   4 141.614 3.81373   5
   1   1  -4 140.801 3.80366   5
   1   1  -4 131.236 3.84270   3
  -1  -1   4 137.347 3.88191   3
  -1   1   4 141.097 3.84074   3
   1  -1  -4 138.190 3.83062   3
  -1   1   3 17.1011 0.85885   1
   1   1  -3 19.0616 0.92251   1
  -1  -1   3 16.0994 0.91073   1
   1  -1  -3 17.3784 0.86445   1
   1  -1  -3 19.4178 0.74120   8
  -1   1   3 18.5103 0.78316   8
  -1  -1   3 17.0540 0.85335   6
   1   1  -3 17.9961 0.86292   6
  -1   1   3 16.5751 0.73888   2
   1  -1  -3 18.3833 0.89833   2
   1   1  -3 17.7884 0.68453   2
  -1  -1   3 18.0392 0.67153   2
   1  -1  -3 20.2467 0.83866   5
   1   1  -3 16.8851 0.70967   5
  -1   1   3 18.1183 0.84292   5
  -1  -1   3 18.3072 0.74670   5
  -1  -1   3 16.8858 0.92086   3
   1   1  -3 19.3556 0.88694   3
  -1   1   3 17.9312 0.79593   3
   1  -1  -3 16.7749 0.78924   3
   1   1  -2 154.545 3.69349   1
  -1  -1   2 152.116 3.69809   1
  -1   1   2 152.062 3.67339   1
   1  -1  -2 149.784 3.67517   1
   1  -1  -2 152.811 3.65648   8
  -1   1   2 158.670 3.66449   8
  -1  -1   2 152.553 3.71287   6
  -1  -1   2 152.172 3.65016   2
   1  -1  -2 148.278 3.69804   2
   1   1  -2 153.557 3.65681   2
  -1   1   2 153.148 3.69407   5
  -1  -1   2 149.900 3.70391   3
   1   1  -2 152.795 3.70089   3
  -1   1   2 134.059 3.65541   3
   1  -1  -2 149.886 3.66427   3
  -1  -1   1 8.87504 0.40768   1
   1  -1  -1 6.79467 0.40772   1
   1  -1  -1 8.73898 0.36745   9
   1  -1  -1 2.07444 0.29985   8
  -1   1   1 8.19470 0.35590   8
  -1  -1   1 1.46166 0.42526   6
   1   1  -1 9.11410 0.37942   2
  -1  -1   1 9.52725 0.35915   2
  -1   1   1 5.74961 0.42405   5
  -1  -1   1 8.85629 0.43375   3
   1   1  -1 3.19546 0.36522   3
   1  -1  -1 8.44527 0.38181   3
   1   1   0 195.995 1.87028   6
   1  -1   0 211.921 1.86318   3
   1  -1   0 205.317 1.85759   4
  -1  -1  -1 8.71535 0.36579   6
   1   1   1 8.98677 0.36523   6
  -1  -1  -1 8.87500 0.42692   5
   1  -1   1 9.72378 0.46478   3
   1  -1   1 8.56955 0.45259   4
   1  -1   1 8.21417 0.47899   1
  -1  -1  -1 9.34990 0.45707   2
   1   1   2 302.189 8.23299   8
   1   1   2 309.830 8.18445   6
  -1  -1  -2 307.471 8.18739   6
  -1  -1  -2 312.078 8.23229   2
   1   1   2 308.930 8.24017   5
  -1  -1  -2 308.880 8.23354   5
  -1  -1  -2 308.578 8.18808   3
  -1  -1  -2 311.098 8.18760   4
   1   1   2 307.612 8.18741   3
   1   1   2 304.485 8.18683   4
   1  -1   2 308.388 8.23482   3
   1  -1   2 311.135 8.23322   4
   1   1   2 313.298 8.19453   1
   1  -1   2 303.571 8.23787   1
  -1  -1  -2 311.352 8.19434   1
   1   1   2 308.914 8.22552   2
  -1  -1  -3 11.4330 0.64814   2
   1   1   3 9.83256 0.63694   2
   1   1   3 9.21489 0.61428   1
  -1  -1  -3 9.79573 0.57571   1
   1  -1   3 9.60266 0.76989   1
   1   1   3 10.2242 0.75756   8
  -1  -1  -3 10.0260 0.42983   7
  -1  -1  -3 9.33889 0.78260   5
   1   1   3 10.1843 0.81721   5
   1   1   3 9.05773 0.54292   4
   1  -1   3 8.45841 0.73749   4
  -1  -1  -3 9.21859 0.51624   3
   1  -1   3 8.68149 0.71468   3
   1   1   3 9.56483 0.55095   3
   1   1   4 208.015 5.62802   8
   1   1   4 213.161 5.50484   7
   1   1   4 203.212 5.57673   2
  -1  -1  -4 207.051 5.58270   2
  -1   1  -4 208.692 5.60436   5
   1   1   4 199.808 5.65277   5
   1  -1   4 207.874 5.61850   3
   1   1   4 204.241 5.56457   3
   1  -1   4 211.420 5.61565   4
   1   1   4 205.662 5.56273   4
  -1  -1  -4 204.168 5.55152   3
   1  -1   4 202.371 5.62721   1
   1   1   4 204.186 5.58372   1
  -1  -1  -4 204.563 5.57170   1
   1   1   5 16.6604 0.84558   2
   1   1   5 15.5237 0.95350   1
  -1  -1  -5 17.2232 0.92750   1
   1  -1   5 17.7263 1.03260   1
   1   1   5 17.7239 1.05600   8
   1   1   5 17.2412 0.61954   7
   1  -1   5 15.6340 0.59181   2
  -1   1  -5 17.0870 0.58996   2
  -1  -1  -5 18.3584 0.84549   2
   1  -1   5 16.7545 1.04137   5
   1   1   5 16.7729 1.19101   5
  -1   1  -5 18.4170 0.99005   5
   1   1   5 17.5189 0.87954   4
   1  -1   5 17.2228 1.01815   4
  -1  -1  -5 15.5425 0.80273   3
   1   1   5 16.8007 0.86768   3
   1  -1   5 16.5209 0.99627   3
  -1  -1  -6 58.5613 1.87531   8
   1   1   6 58.5483 1.95740   8
  -1   1  -6 59.0687 1.77690   6
   1  -1   6 55.7334 1.63905   2
  -1  -1  -6 59.2042 1.77615   2
  -1   1  -6 59.1641 1.63679   2
   1   1   6 58.4093 1.79004   2
   1  -1   6 57.9027 1.93394   5
  -1   1  -6 56.9945 1.88898   5
   1   1   6 58.0506 2.01030   5
   1  -1   6 57.1604 1.91848   4
   1   1   6 57.9993 1.82974   4
   1   1   6 61.2545 1.83232   3
   1  -1   6 57.2660 1.91170   3
  -1  -1  -6 58.7165 1.79062   3
   1   1   6 59.6207 1.87735   1
  -1  -1  -6 58.7892 1.85232   1
   1  -1   6 60.5878 1.93844   1
   1  -1   7 3.31455 0.48028   2
  -1   1  -7 2.99200 0.43852   2
  -1  -1  -7 2.74626 0.66714   2
   1   1   7 4.28941 0.73901   2
  -1  -1  -7 3.63712 0.89153   1
   1  -1   7 2.06671 1.00986   1
   1   1   7 3.31395 0.93863   1
  -1  -1  -7 4.23862 0.89275   8
   1   1   7 4.90548 1.01218   8
  -1   1  -7 3.42711 0.72057   6
   1  -1   7 3.09891 1.01188   5
   1   1   7 3.49717 1.13065   5
  -1  -1  -7 1.32813 0.84251   5
  -1   1  -7 3.19193 0.96783   5
   1  -1   7 2.87104 0.98934   4
   1   1   7 3.93613 0.86125   4
   1   1   7 3.83673 0.86206   3
   1  -1   7 2.42433 0.94288   3
  -1  -1  -7 2.60795 0.77916   3
   1   1   8 197.713 5.59721   8
  -1  -1  -8 199.473 5.54789   8
  -1  -1  -8 197.978 5.35931   6
  -1   1  -8 203.241 5.45729   6
  -1   1  -8 200.595 5.38445   2
   1  -1   8 196.293 5.37871   2
   1   1   8 202.924 5.46262   2
  -1  -1  -8 199.503 5.47349   2
   1  -1   8 204.923 5.60280   5
   1   1   8 199.369 5.63341   5
  -1  -1  -8 204.019 5.57462   5
  -1   1  -8 203.101 5.54917   5
   1   1   8 198.566 5.52294   4
  -1  -1  -8 198.984 5.49735   3
   1  -1   8 197.350 5.56522   3
   1  -1   8 199.632 5.57729   4
   1   1   8 200.984 5.52628   3
   1   1   8 203.438 5.55225   1
  -1  -1  -8 201.925 5.52020   1
   1  -1   8 198.455 5.59295   1
  -1   1  -9 2.71427 0.57663   2
  -1  -1  -9 0.30765 0.74243   2
   1  -1   9 1.89606 0.53467   2
   1   1   9 1.74130 0.73940   2
   1  -1   9 1.34255 1.07398   1
   1   1   9 0.76175 1.00468   1
  -1  -1  -9 1.78881 0.96966   1
  -1  -1  -9 2.56665 0.95221   8
  -1   1  -9 1.43206 0.74128   6
  -1  -1  -9 1.95741 0.42318   6
  -1   1  -9 3.30313 0.98143   5
   1   1   9 1.94891 1.19988   5
   1  -1   9 2.07702 1.12537   5
  -1  -1  -9 1.67114 1.02769   5
   1   1   9 1.87630 0.93996   4
   1  -1   9 0.77806 1.04970   4
   1  -1   9 1.27990 1.07632   3
  -1  -1  -9 2.57080 0.87819   3
   1   1   9 1.31181 0.94869   3
  -1   1 -10 167.635 4.59503   6
  -1  -1 -10 166.427 4.63129   2
  -1   1 -10 168.760 4.54841   2
   1   1  10 168.562 4.61033   2
   1   1  10 164.951 4.83379   5
   1  -1  10 165.999 4.78559   5
  -1  -1 -10 167.973 4.68115   3
   1  -1  10 164.204 4.76281   4
   1  -1  10 163.116 4.75840   3
   1   1  10 161.984 4.70015   4
   1   1  10 162.363 4.70235   3
  -1  -1 -10 163.862 4.68836   1
   1   1  10 163.135 4.74669   1
   1  -1  10 172.381 4.78578   1
   1  -1  11 4.96642 1.22073   1
   1   1  11 7.24280 1.14594   1
   1   1  11 4.87105 1.03887   3
   1  -1  11 5.79622 1.16877   3
  -1   1 -11 3.50849 0.79073   6
   1   1  11 5.65116 1.07920   4
   1  -1  11 5.08535 1.14569   4
   1   1  11 5.01929 0.78694   2
  -1  -1 -11 5.39170 0.90756   2
  -1   1 -11 4.69294 0.73611   2
   1   1  11 5.78241 1.27822   5
   1  -1  11 5.67929 1.20711   5
  -1  -1 -12 71.1570 2.29136   2
   1  -1  12 74.3062 2.55407   5
   1   1  12 75.8775 2.59447   5
   1   1  12 73.1314 2.41195   4
   1   1  12 69.1237 2.42171   3
   1  -1  12 71.2828 2.48512   3
   1  -1  12 74.2684 2.48847   4
   1  -1  12 72.9434 2.53523   1
   1   1  12 72.7616 2.50365   1
   1   1  13 13.2179 1.28521   3
   1  -1  13 15.6410 1.35872   3
   1   1  13 16.8530 1.44657   1
   1  -1  13 15.8509 1.44392   1
   1  -1  13 16.1352 1.38109   4
   1   1  13 13.7309 1.34504   4
  -1  -1 -13 13.8366 1.11646   2
   1   1  13 16.2868 1.50644   5
   1  -1  13 13.7156 1.42879   5
  -1  -1 -14 108.313 3.16391   2
   1  -1  14 107.067 3.40478   5
   1   1  14 104.361 3.41368   5
   1   1  14 104.047 3.30411   3
   1  -1  14 102.414 3.36009   4
   1  -1  14 98.3843 3.35511   3
   1   1  14 101.757 3.28672   4
   1   1  14 100.228 3.35618   1
   1  -1  14 106.368 3.39995   1
   1   1  15 19.1743 1.68715   5
   1  -1  15 16.4076 1.60205   5
   1   1  15 16.4090 1.49159   3
   1  -1  15 17.5090 1.56522   3
   1   1  15 17.9004 1.47320   4
   1  -1  15 14.4174 1.58732   4
   1  -1  15 17.8808 1.68604   1
   1   1  15 20.1669 1.59502   1
   1   1  16 69.4708 2.77478   5
   1  -1  16 69.1514 2.71756   5
   1   1  16 70.9588 2.59784   3
   1  -1  16 68.8528 2.67303   3
   1   1  16 68.0289 2.56066   4
   1  -1  16 67.4280 2.64348   4
   1   1  16 72.5882 2.65796   1
   1  -1  16 68.1863 2.75744   1
   1  -1  17 4.40082 1.64844   5
   1   1  17 2.65033 1.63330   5
   1  -1  17 3.16407 1.53312   3
   1   1  17 3.56066 1.47360   3
   1  -1  17 3.76939 1.55318   4
   1   1  17 4.26387 1.45513   4
   1  -1  17 3.85602 1.66835   1
   1   1  17 5.09552 1.63183   1
   1   1  18 19.6962 1.94465   5
   1  -1  18 23.0438 1.91753   5
   1   1  18 21.9447 1.81113   3
   1  -1  18 21.8166 1.85486   3
   1   1  18 23.0547 1.79007   4
   1  -1  18 21.0418 1.90068   4
   1   1  18 22.4218 1.94690   1
   1  -1  18 20.8063 1.96443   1
   1  -1  19 2.59456 1.79509   5
   1   1  19-1.12979 1.81935   5
   1  -1  19-0.87036 1.73993   3
   1   1  19 1.18628 1.61705   3
   1  -1  19-0.78894 1.76508   4
   1   1  19 0.97768 1.63976   4
   1   1  19 1.49038 1.79467   1
   1  -1  19 1.14575 1.87753   1
   1   1  20 18.0706 2.02961   5
   1  -1  20 17.8075 2.08583   5
   1   1  20 18.5762 1.84746   3
   1  -1  20 16.4992 2.00458   3
   1  -1  20 20.2224 2.04147   4
   1   1  20 20.9066 1.92403   4
   1   1  20 21.5325 2.07096   1
   1  -1  20 21.2050 2.13671   1
   1   1  21 2.39141 1.95704   5
   1  -1  21 1.38070 1.92252   5
   1   1  21 0.87826 1.71954   3
   1  -1  21 0.40038 1.89980   3
   1   1  21 1.44535 1.75076   4
   1  -1  21 0.47505 1.86565   4
   1   1  21-1.26427 1.91184   1
   1  -1  21 4.57843 1.97017   1
   1  -1  22 7.09519 2.02998   5
   1   1  22 10.4682 1.98621   5
   1  -1  22 12.3629 2.04113   3
   1  -1  22 8.50064 2.04511   4
   1   1  22 11.0351 2.03625   1
   1  -1  22 11.8097 2.11534   1
   1   1  23 2.13618 2.06477   5
   1  -1  23 1.47696 2.02697   3
   1  -1  23 3.34242 2.05289   4
   1  -1  23-0.37019 2.18141   1
   1   1  23-0.43326 2.09066   1
   1   1  24 10.9630 2.25809   5
   1  -1  24 8.89595 2.15031   3
   1  -1  24 14.7366 2.24492   4
   1   1  24 14.9570 2.33478   1
   1  -1  24 10.1671 2.27105   1
   1   1  25 2.56030 2.18681   5
   1  -1  25-1.94262 2.10984   3
   1  -1  25 1.64472 2.11724   4
   1  -1  25 0.79172 2.25638   1
   1   1  25-1.58641 2.23359   1
  -1   3  25 0.66213 2.18897   5
  -1  -3  25 4.32014 2.23947   3
  -1  -3  25 3.59281 2.29686   4
  -1  -3  25 1.02003 2.34833   1
  -1   3  24 1.37810 2.17210   5
  -1  -3  24 8.49574 2.26397   3
  -1  -3  24 2.17117 2.14280   4
  -1  -3  24 4.74118 2.25688   1
  -1   3  23 9.26248 2.11051   5
  -1  -3  23 10.2481 2.15833   3
  -1  -3  23 9.21502 2.18300   4
  -1  -3  23 7.32872 2.25364   1
  -1   3  22 22.3629 2.28488   5
  -1  -3  22 25.3638 2.29149   3
  -1  -3  22 23.4226 2.34241   4
  -1  -3  22 23.2403 2.41442   1
  -1   3  21 27.8971 2.25212   5
  -1  -3  21 27.5284 2.30772   3
  -1  -3  21 27.6779 2.29605   4
  -1   3  21 25.6804 2.13103   1
  -1  -3  21 26.0802 2.43396   1
  -1   3  20 16.2988 1.97509   5
  -1  -3  20 12.7802 2.07445   3
  -1  -3  20 8.99103 1.93069   4
  -1  -3  20 14.2561 2.13981   1
  -1   3  20 11.6812 1.79810   1
  -1   3  19 39.1290 2.32911   5
  -1  -3  19 38.6506 2.29353   3
  -1  -3  19 34.0435 2.23023   4
  -1   3  19 38.9298 2.22250   1
  -1  -3  19 38.5175 2.44192   1
  -1   3  18 29.1306 2.03526   5
  -1  -3  18 22.5204 2.00294   3
  -1  -3  18 27.9701 2.06768   4
  -1   3  18 27.7437 1.91583   1
  -1  -3  18 29.6578 2.16374   1
  -1  -3  17 26.3767 1.99641   1
  -1   3  17 22.1956 1.81740   1
  -1  -3  17 22.5344 1.90345   3
  -1   3  17 22.0666 1.91658   5
  -1  -3  17 26.2277 1.95635   4
   1  -3 -17 25.1131 1.80315   2
  -1  -3  16 10.0490 1.73751   1
  -1   3  16 14.7867 1.60683   1
  -1  -3  16 13.5565 1.68677   3
  -1   3  16 11.0441 1.44545   3
  -1   3  16 11.4971 1.76289   5
  -1  -3  16 14.6176 1.75029   4
   1  -3 -16 14.4110 1.61276   2
  -1   3  15 11.5983 1.48769   1
  -1  -3  15 7.53537 1.66018   1
  -1   3  15 10.3901 1.33272   3
  -1  -3  15 11.2832 1.59633   3
  -1   3  15 8.87073 1.61241   5
  -1  -3  15 12.0229 1.60930   4
   1  -3 -15 12.3463 1.50452   2
  -1  -3  14 5.96375 1.47150   1
  -1   3  14 5.50388 1.33938   1
  -1  -3  14 7.23216 1.45050   3
  -1   3  14 5.16731 1.22772   3
  -1   3  14 7.51071 1.52993   5
  -1  -3  14 5.25116 1.45458   4
   1  -3 -14 8.09874 1.38016   2
   1  -3 -13 21.1190 1.44727   2
  -1  -3  13 18.6872 1.62368   1
  -1   3  13 20.2990 1.49883   1
  -1   3  13 20.8153 1.44820   8
  -1   3  13 17.6746 1.58841   5
  -1  -3  13 18.4447 1.54222   4
  -1   3  13 17.9616 1.31612   3
  -1  -3  13 19.1088 1.55005   3
   1  -3 -12 5.02708 1.18907   2
  -1  -3  12 5.31156 1.37553   1
  -1   3  12 5.12526 1.21741   1
  -1   3  12 3.47785 1.18571   8
  -1   3  12 4.56137 1.30932   5
  -1  -3  12 2.53307 1.29032   4
  -1  -3  12 4.71627 1.32802   3
  -1   3  12 5.00276 1.06998   3
   1  -3 -11 19.5410 1.36609   2
  -1   3  11 19.0784 1.34464   8
  -1   3  11 20.3992 1.35344   1
  -1  -3  11 20.3178 1.41725   1
  -1   3  11 17.6339 1.46789   5
  -1  -3  11 19.5270 1.44663   4
  -1   3  11 19.4451 1.24305   3
  -1  -3  11 19.0048 1.43363   3
   1  -3 -11 19.2776 1.20412   3
   1  -3 -10 18.5119 1.30526   2
  -1  -3  10 16.9991 1.35728   1
  -1   3  10 19.5890 1.30018   1
   1  -3 -10 19.1669 1.27470   1
  -1   3  10 19.2787 1.30073   8
  -1  -3  10 17.5658 1.20773   6
  -1   3  10 19.9949 1.37108   5
  -1  -3  10 17.9481 1.35395   4
   1  -3 -10 18.8198 1.14737   3
  -1  -3  10 18.8918 1.37271   3
  -1   3  10 19.5526 1.17798   3
  -1  -3   9 59.4654 2.12152   1
  -1   3   9 55.7363 2.04771   1
   1  -3  -9 55.9396 2.01458   1
  -1   3   9 59.5271 2.06083   8
   1   3  -9 55.5433 1.96100   6
  -1  -3   9 56.8543 2.06295   6
   1   3  -9 61.7858 1.71458   2
   1  -3  -9 56.6734 2.06633   2
   1   3  -9 52.7397 1.92479   5
  -1   3   9 63.4829 2.14345   5
  -1   3   9 61.0265 1.97062   3
  -1  -3   9 58.3658 2.09824   3
  -1  -3   9 61.3564 2.13304   4
   1  -3  -9 57.4058 1.91440   3
  -1   3   8 104.034 3.10848   1
  -1  -3   8 103.879 3.14485   1
   1   3  -8 105.127 3.10644   1
   1  -3  -8 106.148 3.05924   1
  -1   3   8 100.686 3.11288   8
   1  -3  -8 102.207 3.05826   8
   1   3  -8 102.690 3.07734   6
  -1  -3   8 99.0413 3.14451   6
  -1  -3   8 107.178 2.87771   2
   1   3  -8 103.901 2.87095   2
   1  -3  -8 103.887 3.14352   2
  -1   3   8 102.711 3.05677   2
   1  -3  -8 103.392 3.12260   5
  -1   3   8 103.027 3.17049   5
   1   3  -8 105.328 3.02252   5
  -1  -3   8 99.4181 3.17438   3
  -1   3   8 101.060 3.04061   3
   1   3  -8 108.738 3.11589   3
  -1  -3   8 103.341 3.18561   4
   1  -3  -8 104.905 3.00680   3
   1   3  -7 287.266 7.65702   1
  -1  -3   7 286.445 7.69101   1
  -1   3   7 281.273 7.65416   1
   1  -3  -7 280.808 7.61537   1
   1  -3  -7 285.786 7.63393   8
  -1   3   7 288.250 7.67920   8
  -1  -3   7 277.322 7.70965   6
   1   3  -7 280.286 7.66602   6
   1   3  -7 279.395 7.52008   2
   1  -3  -7 274.785 7.69657   2
  -1  -3   7 278.858 7.51581   2
  -1   3   7 278.508 7.64807   2
   1   3  -7 277.839 7.61132   5
   1  -3  -7 291.826 7.67114   5
  -1   3   7 275.417 7.72005   5
  -1  -3   7 285.344 7.71134   3
  -1   3   7 275.175 7.61472   3
   1   3  -7 287.413 7.67269   3
   1  -3  -7 279.617 7.57879   3
  -1  -3   6 342.307 9.10488   1
  -1   3   6 346.007 9.06781   1
   1   3  -6 329.106 9.07089   1
   1  -3  -6 340.404 9.02972   1
  -1   3   6 335.124 9.10145   8
   1  -3  -6 340.030 9.06039   8
   1   3  -6 338.567 9.09138   6
  -1  -3   6 329.594 9.12837   6
   1  -3  -6 321.006 9.11829   2
   1   3  -6 327.676 8.96739   2
  -1  -3   6 335.813 8.95983   2
  -1   3   6 339.095 9.08357   2
  -1   3   6 337.487 9.13339   5
   1  -3  -6 345.754 9.08869   5
   1   3  -6 336.718 9.03902   5
  -1   3   6 339.222 9.02965   3
   1   3  -6 333.286 9.09099   3
  -1  -3   6 340.998 9.11685   3
   1  -3  -6 336.176 8.99986   3
  -1   3   5 188.495 4.69748   1
   1   3  -5 187.455 4.71788   1
  -1  -3   5 191.421 4.73825   1
   1  -3  -5 194.873 4.66132   1
   1  -3  -5 189.477 4.71767   8
  -1   3   5 191.670 4.75184   8
  -1  -3   5 190.827 4.80970   6
  -1   3   5 191.074 4.56300   6
  -1  -3   5 184.326 4.59875   2
   1  -3  -5 188.202 4.79284   2
   1   3  -5 191.251 4.61173   2
  -1   3   5 191.514 4.72588   2
  -1   3   5 180.533 4.79543   5
  -1  -3   5 192.295 4.75673   3
   1   3  -5 197.537 4.74144   3
  -1   3   5 190.143 4.65262   3
   1  -3  -5 189.384 4.62512   3
  -1  -3   4 130.691 3.73912   1
   1   3  -4 135.480 3.72963   1
   1  -3  -4 136.690 3.67922   1
  -1   3   4 130.766 3.69992   1
  -1   3   4 136.285 3.77050   8
   1  -3  -4 130.708 3.64429   9
   1  -3  -4 133.197 3.74184   8
  -1  -3   4 137.814 3.83624   6
  -1   3   4 136.290 3.62275   6
   1  -3  -4 132.329 3.80185   2
   1   3  -4 131.234 3.65699   2
  -1  -3   4 133.362 3.64549   2
  -1   3   4 139.210 3.81100   5
  -1  -3   4 135.605 3.76899   3
   1   3  -4 138.444 3.75964   3
   1  -3  -4 132.366 3.64513   3
  -1   3   4 132.103 3.66024   3
  -1  -3   3 67.9016 2.09287   1
   1   3  -3 70.8653 2.09297   1
   1  -3  -3 74.0017 2.04377   1
  -1   3   3 70.5624 2.06296   1
   1  -3  -3 69.5606 2.13895   8
   1  -3  -3 70.3183 2.00456   9
  -1   3   3 71.8480 2.14672   8
  -1  -3   3 70.2197 2.24049   6
   1   3  -3 74.9853 2.17216   6
   1   3  -3 67.9823 2.05405   2
  -1  -3   3 69.7305 2.03740   2
   1  -3  -3 71.1686 2.17648   2
  -1   3   3 68.0626 2.21765   5
  -1  -3   3 70.4037 2.11693   3
   1   3  -3 71.3923 2.12797   3
  -1  -3   3 71.4898 2.11891   4
   1  -3  -3 72.3713 2.00784   3
  -1   3   3 74.9203 2.01987   3
  -1  -3   2 179.254 4.84785   2
   1   3  -2 181.648 4.81950   1
  -1  -3   2 179.676 4.82491   1
   1  -3  -2 123.146 4.82019   1
  -1   3   2 184.435 4.82191   1
  -1   3   2 186.931 4.80118   9
   1  -3  -2 178.448 4.88488   8
   1  -3  -2 185.380 4.80112   9
  -1   3   2 184.357 4.89356   8
   1   3  -2 180.897 4.92494   6
  -1  -3   2 178.691 4.94976   6
  -1  -3   2 180.381 4.84024   2
  -1   3   2 185.091 4.88274   2
   1  -3  -2 183.857 4.91255   2
  -1   3   2 178.923 4.93081   5
   1   3  -2 184.583 4.84790   3
  -1  -3   2 181.929 4.84446   3
  -1  -3   2 176.287 4.84082   4
  -1   3   2 182.148 4.80113   3
   1  -3  -2 181.400 4.80086   3
   1   3  -1 34.1462 1.00549   1
  -1  -3   1 30.0571 1.15366   2
  -1  -3   1 34.6860 1.01543   1
  -1   3   1 23.2704 1.09065   1
  -1   3   1 33.1706 1.25114   8
  -1   3   1 34.5618 1.05571   9
  -1  -3   1 34.0057 1.32520   6
   1   3  -1 31.7138 1.26923   6
   1  -3  -1 30.1924 1.20359   2
  -1  -3   1 34.7705 1.14762   2
  -1   3   1 32.5099 1.17755   2
  -1   3   1 34.9802 1.29708   5
   1   3  -1 35.4153 1.17072   5
  -1   3   1 32.6525 1.04798   4
  -1  -3   1 36.1129 1.05204   4
  -1  -3   1 35.7343 1.04675   3
   1   3  -1 35.3443 1.06718   3
  -1   3   1 36.7409 1.04511   3
  -1   3   1 33.3898 1.05634   3
   1   3   0 29.3726 1.18924   8
   1   3   0 26.8822 1.15980   6
  -1  -3   0 29.0153 1.20943   6
  -1   3   0 25.4022 1.10336   6
   1  -3   0 27.7574 1.07051   2
  -1  -3   0 29.8234 1.10703   2
  -1   3   0 27.5336 1.04622   2
  -1  -3   0 27.1240 1.08839   2
  -1   3   0 28.1958 1.20472   5
   1   3   0 28.1352 1.10458   5
  -1  -3   0 26.6786 1.09415   5
   1  -3   0 28.3597 1.00990   4
   1   3   0 28.9633 0.90339   3
  -1   3   0 27.6949 0.99035   3
   1  -3   0 28.5061 1.00968   3
  -1  -3   0 28.6291 0.87901   4
  -1  -3   0 29.2218 0.87608   3
  -1   3   0 28.2728 0.99820   4
   1   3   0 29.9145 1.10310   2
  -1   3   0 27.2550 1.01782   1
   1   3   1 8.65383 0.78754   2
   1  -3   1 5.91494 0.74313   1
   1  -3   1 9.03679 0.66841   2
  -1   3  -1 6.87701 0.72041   1
  -1  -3  -1 8.60586 0.83654   2
  -1   3  -1 7.40529 0.63537   2
  -1   3  -1 8.83657 0.83667   6
  -1  -3  -1 8.29359 0.80174   6
   1   3   1 7.39929 0.79644   6
   1   3   1 7.79600 0.88906   8
  -1  -3  -1 9.29064 0.82890   5
   1   3   1 7.56554 0.82425   5
  -1   3  -1 9.57215 0.87335   5
   1  -3   1 8.84705 0.71406   4
  -1   3  -1 8.55145 0.69452   4
   1  -3   1 9.82766 0.73865   3
  -1   3  -1 8.01566 0.68780   3
   1  -3   2 1.89951 0.53118   2
   1  -3   2 1.75513 0.74419   1
  -1  -3  -2 1.78466 0.80554   2
  -1   3  -2 1.50091 0.50022   2
  -1   3  -2 1.35578 0.72488   1
  -1  -3  -2 0.70201 0.64886   8
   1   3   2 0.44367 0.85519   8
  -1   3  -2 2.07822 0.80731   6
  -1  -3  -2 1.98723 0.69565   6
   1   3   2 0.93018 0.65813   6
  -1  -3  -2 1.25112 0.82544   5
   1   3   2 1.28926 0.81510   5
   1  -3   2 1.61972 0.74931   3
  -1   3  -2 1.04326 0.70569   4
   1  -3   2 1.87143 0.74193   4
  -1   3  -2 1.34804 0.70102   3
  -1  -3  -3 214.419 5.81776   1
  -1  -3  -3 229.046 5.94357   8
   1   3   3 219.351 5.97509   8
  -1  -3  -3 223.712 5.87602   6
  -1   3  -3 173.847 5.90398   6
   1   3   3 223.544 5.86539   6
  -1  -3  -3 217.921 5.98110   2
   1  -3   3 222.072 5.83072   2
  -1  -3  -3 217.166 5.93782   5
   1   3   3 219.840 5.96094   5
   1  -3   3 222.340 5.93999   4
  -1   3  -3 223.846 5.92748   4
  -1   3  -3 226.551 5.92814   3
   1  -3   3 219.838 5.94801   3
   1  -3   3 215.415 5.94623   1
   1   3   3 229.222 5.83264   1
  -1   3  -3 215.125 5.92968   1
  -1   3  -3 214.039 5.82568   2
  -1  -3  -4 43.1039 1.27905   1
   1   3   4 42.8414 1.31631   1
   1  -3   4 40.2071 1.52726   1
  -1   3  -4 41.7999 1.48435   1
  -1  -3  -4 43.1349 1.47470   8
   1   3   4 42.7752 1.57043   8
  -1  -3  -4 41.6763 1.26474   6
   1   3   4 43.6353 1.24830   6
   1  -3   4 41.9115 1.18707   2
   1   3   4 42.0678 1.45922   2
   1  -3   4 41.7557 1.19745   2
  -1  -3  -4 41.0769 1.55532   2
   1   3   4 43.1270 1.56014   5
  -1  -3  -4 39.6596 1.52839   5
  -1   3  -4 38.9145 1.47145   3
   1   3   4 42.3076 1.21578   3
   1  -3   4 41.0977 1.52322   4
   1   3   4 42.0165 1.21592   4
  -1   3  -4 40.0504 1.50143   4
   1  -3   4 41.8051 1.51697   3
  -1  -3  -4 41.7643 1.21017   3
   1   3   5 98.9579 2.98751   8
  -1  -3  -5 99.5272 2.93787   8
  -1  -3  -5 99.1093 2.73138   6
   1   3   5 101.990 2.72513   6
  -1  -3  -5 102.893 2.96489   2
   1   3   5 102.502 2.93035   2
  -1  -3  -5 103.046 2.94958   5
   1   3   5 99.7573 2.99483   5
   1  -3   5 99.2822 2.97220   4
   1  -3   5 100.808 2.95713   3
  -1   3  -5 99.4699 2.93838   4
   1   3   5 101.540 2.76935   4
  -1  -3  -5 99.9509 2.76660   3
   1   3   5 99.4751 2.76771   3
  -1   3  -5 103.507 2.93398   3
   1  -3   5 103.679 2.98539   1
  -1  -3  -5 97.7599 2.81549   1
  -1   3  -5 100.936 2.94448   1
   1   3   5 101.671 2.83653   1
  -1  -3  -6 89.9477 2.78298   8
   1   3   6 94.5349 2.85768   8
  -1  -3  -6 96.3004 2.53771   6
  -1   3  -6 95.2050 2.78073   6
   1   3   6 93.6526 2.76441   2
  -1  -3  -6 96.8303 2.83567   2
  -1  -3  -6 93.7966 2.81594   5
   1   3   6 92.0496 2.88398   5
   1   3   6 91.5922 2.64034   3
   1  -3   6 92.6917 2.84638   4
  -1   3  -6 98.8680 2.80105   3
   1   3   6 95.4411 2.64285   4
   1  -3   6 90.3499 2.83219   3
  -1  -3  -6 92.0207 2.63727   3
   1  -3   6 90.7237 2.83842   1
  -1  -3  -6 92.5874 2.69072   1
  -1   3  -6 96.2319 2.80755   1
   1   3   6 94.4060 2.71901   1
  -1  -3  -7 246.463 6.62230   8
   1   3   7 244.619 6.67365   8
  -1   3  -7 243.976 6.60647   6
   1   3   7 245.191 6.60624   2
  -1  -3  -7 245.864 6.65008   2
  -1   3  -7 239.836 6.60201   5
   1   3   7 240.909 6.69604   5
   1   3   7 238.664 6.51635   4
   1  -3   7 241.688 6.65754   3
  -1   3  -7 238.541 6.61912   3
  -1  -3  -7 243.109 6.51788   3
   1  -3   7 238.291 6.66491   4
   1   3   7 240.435 6.51432   3
  -1  -3  -7 239.446 6.55874   1
   1  -3   7 235.355 6.65702   1
  -1   3  -7 235.080 6.61903   1
   1   3   7 245.484 6.57168   1
   1   3   8 165.642 4.67856   8
  -1   3  -8 163.468 4.59179   6
   1   3   8 162.101 4.72425   5
  -1   3  -8 160.506 4.60595   5
   1   3   8 166.035 4.58826   2
  -1  -3  -8 162.077 4.65318   2
   1  -3   8 159.172 4.66679   4
   1  -3   8 160.842 4.67098   3
  -1  -3  -8 163.934 4.52035   3
   1   3   8 160.809 4.51227   4
   1   3   8 168.083 4.51879   3
   1  -3   8 164.092 4.67756   1
  -1  -3  -8 165.380 4.57090   1
   1   3   8 165.663 4.57924   1
   1   3   9 104.418 3.09554   8
   1   3   9 101.639 3.15491   5
  -1  -3  -9 96.5738 3.03497   2
   1   3   9 99.2371 2.91312   4
  -1  -3  -9 99.3823 2.90372   3
   1   3   9 97.2209 2.91071   3
   1  -3   9 96.6232 3.08900   4
   1  -3   9 97.7222 3.09199   3
   1  -3   9 106.952 3.11912   1
  -1  -3  -9 105.023 2.98518   1
   1   3   9 98.7915 2.98261   1
   1   3  10 57.0913 2.08819   8
  -1  -3 -10 53.5554 1.98980   2
   1   3  10 52.6791 2.14779   5
   1   3  10 56.4587 1.86842   3
   1   3  10 59.8311 1.87163   4
   1  -3  10 58.0312 2.08338   4
   1  -3  10 56.5648 2.07331   3
   1  -3  10 54.0295 2.11721   1
   1   3  10 54.7496 1.96561   1
  -1  -3 -10 56.0579 1.94831   1
  -1  -3 -11 14.2575 1.21469   2
   1  -3  11 18.1693 1.40334   1
   1   3  11 18.6779 1.23863   1
   1   3  11 17.3993 1.33224   8
   1   3  11 18.2587 1.49070   5
   1  -3  11 15.5125 1.38642   4
   1   3  11 15.8171 1.10198   4
   1  -3  11 15.5336 1.33928   3
   1   3  11 17.7702 1.09009   3
  -1  -3 -12 27.2338 1.44018   2
   1   3  12 28.6172 1.48645   1
   1  -3  12 23.1456 1.64336   1
   1   3  12 27.9684 1.58820   8
   1   3  12 28.0522 1.66272   5
   1  -3  12 26.9362 1.61097   4
   1   3  12 26.1635 1.32898   3
   1   3  12 25.9447 1.35716   4
   1  -3  12 27.2447 1.57374   3
  -1  -3 -13 3.55206 1.21088   2
   1   3  13 1.79775 1.32285   8
   1   3  13 2.31304 1.21435   1
   1  -3  13 4.29259 1.40086   1
   1   3  13 2.30542 1.45560   5
   1  -3  13 3.78967 1.32325   4
   1   3  13 4.36176 1.07525   4
   1   3  13 4.09051 1.07617   3
   1  -3  13 3.34730 1.34035   3
   1   3  14 40.5696 2.01068   8
  -1  -3 -14 43.9115 1.87904   2
   1   3  14 41.3687 2.13220   5
   1   3  14 41.5214 1.77654   4
   1  -3  14 44.9762 2.06628   4
   1   3  14 41.8589 1.78589   3
   1  -3  14 47.2666 2.02856   3
   1   3  14 42.1551 1.92248   1
   1  -3  14 44.5751 2.10008   1
   1  -3  15 12.7005 1.71726   1
   1   3  15 14.5784 1.47879   1
   1  -3  15 12.6210 1.61996   3
   1   3  15 12.7772 1.70793   5
   1  -3  15 12.4856 1.66286   4
  -1  -3 -15 11.1984 1.41594   2
   1   3  16 13.0898 1.59010   1
   1  -3  16 13.8321 1.79310   1
   1  -3  16 15.8831 1.69055   3
   1   3  16 14.2566 1.73227   5
   1  -3  16 12.7874 1.73150   4
  -1  -3 -16 12.5127 1.51639   2
   1   3  17 17.5267 1.92982   5
   1  -3  17 16.8678 1.76686   3
   1  -3  17 20.0602 1.87190   4
   1  -3  17 15.7924 1.91874   1
   1   3  17 20.1173 1.71311   1
   1   3  18 20.7567 1.95092   5
   1  -3  18 22.2283 2.00348   3
   1  -3  18 17.1586 1.92692   4
   1  -3  18 19.0294 2.08557   1
   1   3  18 24.0559 1.85454   1
   1   3  19 26.0777 2.19388   5
   1  -3  19 28.2516 2.15407   3
   1  -3  19 25.1855 2.16142   4
   1  -3  19 31.5904 2.36387   1
   1   3  20 25.2199 2.16708   5
   1  -3  20 22.7569 2.20399   3
   1  -3  20 22.9846 2.14400   4
   1  -3  20 19.8966 2.27079   1
   1   3  21 15.3206 2.09638   5
   1  -3  21 16.2225 2.10193   3
   1  -3  21 15.0040 2.12974   4
   1  -3  21 15.8975 2.29583   1
   1   3  22 10.7098 2.17026   5
   1  -3  22 9.39809 2.14161   3
   1  -3  22 8.30723 2.17810   4
   1  -3  22 13.2818 2.30351   1
   1   3  23 13.9350 2.28925   5
   1  -3  23 13.2886 2.24595   3
   1  -3  23 17.8463 2.33130   4
   1  -3  23 12.5416 2.45819   1
   1   3  24 7.61388 2.25808   5
   1  -3  24 8.02439 2.28104   3
   1  -3  24 3.05860 2.19024   4
   1  -3  24 3.64693 2.35431   1
  -1   5  24-0.09850 2.23565   5
  -1  -5  24 3.04906 2.26980   3
  -1  -5  24-0.20044 2.28900   4
  -1  -5  24-0.92840 2.45180   1
  -1   5  23 9.98229 2.29419   5
  -1  -5  23 7.69169 2.21328   3
  -1  -5  23 9.94141 2.35138   4
  -1  -5  23 7.10236 2.36018   1
  -1   5  22 6.15224 2.17752   5
  -1  -5  22 2.57813 2.10826   3
  -1  -5  22 1.32230 2.12164   4
  -1  -5  22 2.60345 2.34931   1
  -1   5  21 16.6048 2.32118   5
  -1  -5  21 14.9181 2.20541   3
  -1  -5  21 14.5525 2.16462   4
  -1  -5  21 14.6367 2.31922   1
  -1   5  20 3.84696 2.04208   5
  -1  -5  20-0.61802 2.05107   3
  -1  -5  20 1.04808 2.02428   4
  -1  -5  20 2.65474 2.14920   1
  -1  -5  19 26.7579 2.27819   1
  -1  -5  19 25.4997 2.23217   3
  -1   5  19 23.4180 2.18935   5
  -1  -5  19 18.6368 2.19088   4
   1  -5 -19 21.8213 2.06739   2
  -1  -5  18 3.34765 1.98834   1
  -1  -5  18 2.73255 1.84060   3
  -1   5  18 6.22744 1.92148   5
  -1  -5  18 4.53429 1.84757   4
   1  -5 -18 1.46745 1.79890   2
   1  -5 -17 33.9788 2.11736   2
  -1  -5  17 34.2057 2.29382   1
  -1   5  17 30.9139 2.10174   8
  -1   5  17 32.8229 2.20398   5
  -1  -5  17 29.5203 2.19435   4
  -1  -5  17 32.0378 2.18674   3
   1  -5 -16 1.55098 1.65713   2
  -1  -5  16 2.74428 1.77252   1
  -1   5  16 3.83051 1.65048   8
  -1   5  16 1.17403 1.76598   5
  -1  -5  16 1.35368 1.64331   4
  -1  -5  16 1.36766 1.68169   3
   1  -5 -15 27.6081 1.90300   2
  -1  -5  15 29.4981 2.01136   1
  -1   5  15 25.2916 1.77077   8
  -1   5  15 23.4878 2.00707   5
  -1  -5  15 29.7332 1.98000   4
  -1  -5  15 29.8245 1.94290   3
   1  -5 -14 3.73046 1.58452   2
  -1   5  14 3.68651 1.45210   8
  -1  -5  14 4.14691 1.50052   1
  -1   5  14 5.96137 1.69220   5
  -1  -5  14 3.13564 1.60956   4
  -1  -5  14 1.14123 1.52376   3
  -1   5  13 70.9826 2.69024   8
   1  -5 -13 78.7085 2.77159   2
  -1   5  13 78.4634 2.81139   5
  -1  -5  13 72.9264 2.77957   4
  -1  -5  13 73.2536 2.75441   3
  -1  -5  13 74.6071 2.79436   1
   1  -5 -12 0.05380 1.36963   2
  -1   5  12 1.82018 1.27560   8
  -1  -5  12-2.32164 1.37957   1
  -1   5  12 0.91972 1.39665   5
  -1  -5  12 0.16196 1.39088   4
  -1  -5  12-1.47665 1.33942   3
  -1   5  11 75.0002 2.61946   8
   1  -5 -11 73.7054 2.66385   2
  -1   5  11 74.8420 2.70126   5
  -1  -5  11 75.0380 2.65736   4
  -1  -5  11 77.1730 2.67553   3
  -1   5  11 76.8861 2.51196   1
  -1  -5  11 77.3315 2.66536   1
   1  -5 -10 0.58018 1.24042   2
  -1  -5  10 0.89662 1.15639   1
  -1   5  10 2.10483 1.06885   1
  -1   5  10 2.24727 1.14974   8
  -1   5  10 0.89820 1.27206   5
  -1  -5  10-1.36369 1.17332   4
  -1  -5  10 1.01193 1.16569   3
  -1   5   9 52.9660 2.00215   8
  -1  -5   9 55.7737 2.08663   6
   1  -5  -9 55.3209 2.11996   2
  -1   5   9 52.0553 2.08830   5
  -1  -5   9 56.1565 2.03684   4
  -1  -5   9 53.8562 2.02202   3
  -1  -5   9 52.2406 1.98660   1
  -1   5   9 54.9552 1.92701   1
   1  -5  -8 0.43073 1.16509   2
  -1   5   8 1.14627 0.95938   1
  -1  -5   8 1.20186 1.01304   1
  -1   5   8 0.84195 1.05435   8
  -1  -5   8 1.18598 1.22398   6
  -1   5   8-0.34321 1.18442   5
  -1  -5   8 2.41627 1.10416   4
  -1  -5   8-0.07522 1.06865   3
  -1   5   7 128.102 3.82798   8
  -1  -5   7 127.949 3.89377   6
   1  -5  -7 131.467 3.89542   2
  -1   5   7 133.165 3.88583   5
  -1   5   7 128.800 3.63503   3
  -1  -5   7 133.970 3.82190   3
  -1  -5   7 130.034 3.81363   4
   1   5  -7 130.622 3.73386   1
  -1  -5   7 131.240 3.78494   1
  -1  -5   7 132.708 3.59181   2
  -1   5   7 123.904 3.71159   1
  -1  -5   6 0.68589 0.60126   2
   1  -5  -6-0.87264 1.05799   2
  -1   5   6 0.66477 0.83909   1
  -1  -5   6 0.34706 0.90728   1
   1  -5  -6 1.91217 0.65864   1
   1   5  -6 0.23442 0.86133   1
  -1   5   6 1.64209 1.02855   8
  -1  -5   6-0.53605 1.10006   6
  -1   5   6 1.52205 1.13558   5
  -1  -5   6 2.61153 0.93728   4
  -1   5   6 0.43127 0.65121   3
   1   5  -6 1.41461 0.90460   3
  -1  -5   6 1.33472 0.93587   3
   1   5  -5 57.1554 1.83781   1
  -1  -5   5 57.1014 1.87180   1
   1  -5  -5 59.5423 1.72745   1
  -1   5   5 52.6441 1.79423   1
  -1   5   5 56.8541 1.98542   8
   1  -5  -5 59.2208 1.66245   9
   1  -5  -5 54.9308 1.91546   8
  -1   5   5 57.0170 1.74243   6
  -1  -5   5 54.0564 2.08668   6
   1  -5  -5 58.1379 2.01832   2
  -1  -5   5 57.1758 1.72427   2
  -1  -5   5 57.3711 1.74922   2
  -1   5   5 54.5685 2.03153   5
  -1  -5   5 57.8302 1.88625   3
   1   5  -5 57.5303 1.86966   3
  -1  -5   5 54.8457 1.88117   4
   1  -5  -5 58.0381 1.66447   3
  -1   5   5 55.0540 1.69373   3
  -1   5   4 3.78610 0.84081   2
  -1  -5   4 2.38082 0.77809   1
   1  -5  -4 1.18878 1.03830   2
  -1  -5   4 0.84703 0.68538   2
   1  -5  -4 1.90200 0.62415   1
   1   5  -4 1.94923 0.74664   1
  -1   5   4 1.08984 0.71367   1
   1  -5  -4 1.57783 0.91517   8
  -1   5   4 1.32463 0.95491   8
  -1  -5   4 1.65030 1.05737   6
  -1   5   4 1.78242 0.72135   6
   1   5  -4 0.30601 0.96338   6
  -1  -5   4 1.56817 0.63582   2
  -1   5   4 0.94910 1.11932   5
  -1   5   4 1.23398 0.49556   4
  -1   5   4 1.38933 0.48795   3
  -1  -5   4 2.45712 0.82213   4
  -1  -5   4 1.45391 0.81702   3
  -1   5   4 2.09992 0.55018   3
   1   5  -4 1.84302 0.81087   3
   1   5  -3 114.748 3.24378   1
  -1  -5   3 111.658 3.26150   1
  -1   5   3 118.886 3.23312   1
  -1   5   3 120.808 3.40649   8
  -1   5   3 118.786 3.18783   9
   1   5  -3 120.072 3.41759   6
  -1  -5   3 121.388 3.48078   6
  -1   5   3 116.187 3.28381   6
   1  -5  -3 126.004 3.42299   2
  -1   5   3 121.592 3.35006   2
  -1  -5   3 118.283 3.26503   2
  -1  -5   3 122.122 3.29190   2
   1  -5  -3 119.277 3.37793   5
   1   5  -3 120.049 3.35918   5
  -1   5   3 121.943 3.47101   5
  -1   5   3 123.574 3.17850   3
   1   5  -3 122.898 3.28010   3
  -1   5   3 122.211 3.17855   4
  -1  -5   3 122.225 3.28621   3
  -1  -5   3 118.214 3.27990   4
  -1   5   3 118.441 3.18792   3
  -1  -5   2 19.3088 0.86552   1
   1  -5  -2 20.8140 1.16396   2
  -1   5   2 19.0114 0.87508   1
   1   5  -2 19.3748 0.86239   1
  -1   5   2 21.3932 0.88223   1
  -1   5   2 19.3904 1.23925   8
  -1   5   2 20.7568 0.81490   9
   1   5  -2 21.7777 1.22641   6
  -1   5   2 20.0727 1.03286   6
  -1  -5   2 21.4536 1.25748   6
  -1  -5   2 21.0486 0.96939   2
  -1   5   2 20.1924 1.06413   2
  -1  -5   2 19.4639 0.99850   2
   1  -5  -2 22.2975 1.14665   5
   1   5  -2 20.6680 1.13289   5
  -1   5   2 20.8382 1.31991   5
  -1   5   2 21.3734 0.81120   4
  -1   5   2 21.2312 0.80712   3
  -1  -5   2 19.3367 0.91825   4
  -1  -5   2 21.0320 0.91742   3
   1   5  -2 19.4197 0.93076   3
  -1   5   2 21.1053 0.82592   3
   1   5  -1 73.3874 2.19701   1
  -1   5   1 69.5433 2.23800   1
  -1  -5   1 74.6348 2.20366   1
  -1   5   1 71.9810 2.25999   1
  -1   5   1 79.5449 2.48289   8
  -1   5   1 81.9206 2.24277   9
  -1  -5   1 78.2382 2.47258   6
  -1   5   1 80.5240 2.37018   6
   1   5  -1 80.0588 2.44328   6
  -1   5   1 80.0870 2.34813   2
  -1  -5   1 77.7864 2.32789   2
   1  -5  -1 80.7602 2.41546   2
  -1  -5   1 75.1087 2.36165   2
  -1   5   1 83.6488 2.49017   5
   1   5  -1 79.3289 2.41025   5
   1  -5  -1 79.7793 2.39727   5
   1   5  -1 80.1321 2.23569   3
  -1   5   1 80.3158 2.22357   4
  -1   5   1 79.8270 2.22453   3
  -1  -5   1 80.4356 2.22592   4
  -1  -5   1 82.2930 2.22925   3
  -1   5   1 79.0731 2.24346   3
  -1   5   0 7.14600 0.81885   1
   1   5   0 13.4021 1.14268   8
  -1  -5   0 12.3618 1.06510   6
  -1   5   0 15.2899 0.99993   6
   1   5   0 14.6892 1.05435   6
   1   5   0 15.7214 1.11821   5
  -1   5   0 17.9359 1.14822   5
  -1   5   0 14.8537 0.74965   3
   1  -5   0 13.3708 0.75756   3
  -1  -5   0 14.2231 0.61484   4
  -1   5   0 13.5051 0.74193   4
  -1  -5   0 13.6978 0.60697   3
   1  -5   0 14.6846 0.77646   4
   1   5   0 14.3731 0.64976   3
  -1  -5   0 15.1012 0.94277   5
   1   5   0 12.1556 0.58247   1
  -1   5   0 14.3027 0.88129   2
   1  -5   0 15.5576 0.98761   2
   1   5   0 16.2050 0.92381   2
  -1   5   0 11.7830 0.77436   1
  -1  -5   0 14.3579 0.99448   2
   1   5   1 104.385 2.77418   1
   1   5   1 98.6278 3.08946   8
   1   5   1 103.159 3.01292   6
  -1   5  -1 110.087 3.02781   6
  -1  -5  -1 104.344 3.01877   6
  -1   5  -1 104.221 2.92570   2
  -1  -5  -1 101.743 3.03425   2
   1  -5   1 103.782 2.95715   2
  -1   5  -1 104.062 3.09509   5
  -1  -5  -1 101.435 2.98960   5
   1   5   1 101.990 3.04522   5
  -1   5  -1 101.683 2.89666   4
   1  -5   1 106.552 2.91955   4
   1   5   1 105.738 2.78928   3
  -1  -5  -1 105.810 2.77711   4
   1  -5   1 101.412 2.91274   3
  -1  -5  -1 103.687 2.77418   3
  -1   5  -1 103.266 2.90169   3
  -1   5  -1 96.8977 2.90657   1
   1   5   1 92.5449 2.77810   1
   1   5   1 106.501 2.98989   2
   1   5   2 1.23473 0.33946   1
   1   5   2 2.57997 0.85557   2
   1  -5   2 2.57668 0.73937   2
  -1  -5  -2 2.93998 0.91891   2
   1  -5   2 1.02516 0.78636   1
  -1   5  -2 2.78165 0.64740   2
  -1   5  -2 1.58457 0.72028   1
   1   5   2 0.47638 0.38251   1
   1   5   2 1.14234 0.98422   8
  -1  -5  -2 2.29673 0.82382   6
   1   5   2 1.98653 0.83988   6
  -1   5  -2 1.58462 0.89487   6
  -1  -5  -2 0.98437 0.87351   5
   1   5   2 1.15252 1.01937   5
  -1   5  -2 1.50074 1.01599   5
  -1   5  -2 1.78715 0.73030   4
   1  -5   2 2.67494 0.76710   3
   1  -5   2 1.05572 0.75623   4
  -1   5  -2 1.53247 0.73198   3
  -1  -5  -3 182.886 5.17802   8
   1   5   3 186.608 5.22247   8
  -1  -5  -3 186.497 5.11140   6
   1   5   3 183.088 5.10265   6
  -1   5  -3 193.273 5.20101   6
   1   5   3 191.279 5.16251   2
  -1  -5  -3 182.033 5.22061   2
   1  -5   3 183.967 5.06907   2
  -1  -5  -3 188.074 5.15453   5
   1   5   3 183.802 5.20980   5
   1  -5   3 189.407 5.13685   4
  -1   5  -3 187.317 5.10659   4
  -1   5  -3 187.079 5.10958   3
   1  -5   3 189.614 5.13957   3
  -1   5  -3 190.566 5.04822   2
  -1   5  -3 180.759 5.11215   1
   1  -5   3 176.025 5.13465   1
   1   5   3 184.912 4.97561   1
   1  -5   4 0.67605 0.59540   2
   1  -5   4 1.90328 0.88054   1
  -1  -5  -4 0.20312 0.98169   2
   1   5   4 0.42052 0.53097   1
  -1  -5  -4-0.03734 0.42252   1
  -1   5  -4 0.87396 0.82297   1
   1   5   4 2.28755 1.00881   8
   1   5   4 0.17867 0.67810   6
  -1  -5  -4 0.46993 0.68684   6
   1  -5   4-0.26078 0.53597   2
  -1  -5  -4 0.77663 0.94670   5
   1   5   4 0.43345 1.06208   5
   1  -5   4-0.58857 0.88191   4
   1  -5   4 0.80218 0.87024   3
  -1   5  -4 0.02215 0.80383   4
  -1   5  -4-0.64881 0.79521   3
   1   5   5 160.051 4.60643   8
  -1  -5  -5 156.921 4.39689   6
  -1  -5  -5 158.244 4.60985   2
   1  -5   5 160.610 4.36546   2
   1   5   5 160.498 4.61125   5
   1  -5   5 161.577 4.53932   3
   1  -5   5 164.036 4.54518   4
  -1   5  -5 165.676 4.50316   4
  -1   5  -5 160.485 4.50011   3
  -1   5  -5 157.423 4.49451   1
   1   5   5 163.833 4.37146   1
   1  -5   5 158.723 4.54227   1
   1  -5   6 0.97741 0.97402   1
  -1  -5  -6 0.99526 0.98836   2
   1   5   6 1.00328 1.02372   8
  -1   5  -6 0.99582 0.88224   1
   1   5   6 0.22724 0.66206   1
   1   5   6 1.76107 1.11528   5
   1  -5   6 1.26563 0.97112   4
   1  -5   6 1.05676 0.94158   3
  -1   5  -6 0.32222 0.88996   3
  -1  -5  -7 52.8197 1.96882   2
   1   5   7 50.5325 1.99107   5
   1   5   7 47.9194 1.95553   8
   1  -5   7 53.6892 1.91003   3
   1  -5   7 53.1928 1.89327   4
   1  -5   7 53.4829 1.91721   1
  -1  -5  -8 6.27736 1.17642   2
   1  -5   8 7.35005 1.16389   1
   1   5   8 5.87033 1.17159   8
   1   5   8 6.73102 1.18058   5
   1  -5   8 6.42284 1.12064   4
   1  -5   8 6.64647 1.12104   3
   1   5   9 110.558 3.47472   8
  -1  -5  -9 111.689 3.47211   2
   1   5   9 116.417 3.53576   5
   1  -5   9 110.519 3.44922   3
   1  -5   9 109.931 3.45093   4
   1  -5   9 115.356 3.44643   1
  -1  -5 -10 0.19149 1.16606   2
   1  -5  10 0.98525 1.18130   1
   1   5  10 0.48338 1.21467   8
   1   5  10-0.77176 1.27110   5
   1  -5  10 0.04594 1.18479   4
   1  -5  10 0.51181 1.15530   3
  -1  -5 -11 28.0737 1.62627   2
   1  -5  11 27.6032 1.63039   1
   1   5  11 26.2931 1.67362   8
   1   5  11 28.7936 1.73834   5
   1  -5  11 29.4248 1.62578   4
   1  -5  11 27.7821 1.61081   3
  -1  -5 -12 3.65120 1.34928   2
   1  -5  12 3.40593 1.35995   1
   1   5  12 6.60850 1.35140   8
   1   5  12 3.27441 1.47507   5
   1  -5  12 3.68583 1.39494   4
   1  -5  12 5.97496 1.39071   3
  -1  -5 -13 35.2010 1.85440   2
   1  -5  13 34.1333 1.91189   1
   1   5  13 36.0528 1.90829   8
   1   5  13 31.9994 1.98312   5
   1  -5  13 35.3101 1.88079   4
   1  -5  13 32.9321 1.89319   3
  -1  -5 -14 9.22024 1.50118   2
   1  -5  14 10.2900 1.67071   1
   1   5  14 10.1571 1.53964   8
   1   5  14 9.31353 1.68685   5
   1  -5  14 10.3654 1.61967   4
   1  -5  14 8.89507 1.59591   3
  -1  -5 -15 16.9287 1.65694   2
   1  -5  15 14.6902 1.81937   1
   1   5  15 17.0141 1.78851   8
   1   5  15 15.6356 1.87402   5
   1  -5  15 15.1861 1.81017   4
   1  -5  15 14.8838 1.74088   3
  -1  -5 -16 1.63700 1.58780   2
   1  -5  16 1.50893 1.76104   1
   1   5  16-0.48862 1.69623   8
   1   5  16 0.45098 1.75127   5
   1  -5  16 3.86806 1.71636   4
   1  -5  16-0.50715 1.67673   3
  -1  -5 -17 32.8483 2.10481   2
   1  -5  17 35.4872 2.29174   1
   1   5  17 38.1752 2.22660   8
   1   5  17 28.8006 2.27080   5
   1  -5  17 39.2180 2.22031   4
   1  -5  17 35.7389 2.22292   3
  -1  -5 -18 5.08280 1.73874   2
   1  -5  18 3.57803 1.99694   1
   1   5  18 3.03224 1.86987   8
   1   5  18 1.06407 1.91571   5
   1  -5  18 0.24043 1.88880   4
   1  -5  18 2.35130 1.81331   3
   1   5  19 22.8092 2.19629   5
   1  -5  19 18.2526 2.10431   3
   1  -5  19 21.2451 2.10006   4
   1  -5  19 18.0522 2.26617   1
   1   5  20 0.35327 1.99458   5
   1  -5  20 1.07218 2.02359   3
   1  -5  20 1.23707 1.94223   4
   1  -5  20-0.63356 2.12894   1
   1   5  21 8.31871 2.16366   5
   1  -5  21 7.36424 2.20305   3
   1  -5  21 9.77102 2.22504   4
   1  -5  21 8.06215 2.32710   1
   1  -5  22-0.09685 2.15117   3
   1  -5  22-2.00848 2.23860   4
   1  -5  22 1.77677 2.33631   1
   1   5  22-1.69859 2.16357   5
   1  -5  23 11.5127 2.41400   3
   1   5  23 12.0567 2.28231   5
   1  -5  23 6.03307 2.33095   4
   1  -5  23 10.9654 2.50345   1
  -1   7  22-3.25087 2.42230   5
  -1  -7  22-1.80964 2.20642   3
  -1  -7  22 3.27926 2.28928   4
  -1  -7  22 1.08733 2.33879   1
  -1  -7  21 2.28405 2.30553   1
  -1  -7  21-0.09731 2.24142   3
  -1   7  21 1.98037 2.15454   5
  -1  -7  21 3.07107 2.23238   4
   1  -7 -21 0.35380 2.17247   2
   1  -7 -20-0.43200 2.14673   2
  -1  -7  20 6.64329 2.20372   1
  -1   7  20 3.07851 1.96009   8
  -1   7  20 1.05865 2.24059   5
  -1  -7  20 0.37004 2.06756   4
  -1  -7  20 2.90143 2.09406   3
   1  -7 -19 4.03865 2.00540   2
  -1  -7  19 2.07741 2.09570   1
  -1   7  19 1.47470 1.92452   8
  -1   7  19 8.83555 2.21485   5
  -1  -7  19 5.84745 2.08970   4
  -1  -7  19 1.25460 2.02185   3
   1  -7 -18-1.30713 1.97893   2
  -1  -7  18-0.65638 1.94703   1
  -1   7  18-0.70459 1.83671   8
  -1   7  18-0.44700 2.07791   5
  -1  -7  18-1.69208 2.00119   4
  -1  -7  18 0.42784 1.99353   3
   1  -7 -17 12.1972 2.01297   2
  -1  -7  17 11.9832 2.01242   1
  -1   7  17 6.45375 1.83765   8
  -1   7  17 13.0345 2.12856   5
  -1  -7  17 12.7636 2.00775   4
  -1  -7  17 14.2890 2.02829   3
   1  -7 -16 3.05877 1.83796   2
  -1  -7  16 4.93127 1.85798   1
  -1   7  16 1.36146 1.76810   8
  -1   7  16 5.73803 2.02603   5
  -1  -7  16 3.56323 1.82911   4
  -1  -7  16 5.67389 1.77794   3
   1  -7 -15 39.2433 2.30602   2
  -1  -7  15 38.9750 2.20610   1
  -1   7  15 35.1643 2.15631   8
  -1   7  15 37.0078 2.35603   5
  -1  -7  15 39.3904 2.22305   4
  -1  -7  15 35.9459 2.23839   3
   1  -7 -14 23.5089 2.01579   2
  -1   7  14 23.2440 1.83482   8
  -1  -7  14 20.9247 1.87124   1
  -1   7  14 21.1316 1.96651   5
  -1  -7  14 22.9971 1.91273   4
  -1  -7  14 23.4288 1.87015   3
  -1   7  13 62.6806 2.59878   8
   1  -7 -13 64.6862 2.72532   2
  -1   7  13 62.1691 2.77760   5
  -1  -7  13 67.3833 2.67487   4
  -1  -7  13 60.7967 2.62419   3
  -1  -7  13 70.5443 2.60499   1
   1  -7 -12 11.0474 1.73737   2
  -1   7  12 9.97359 1.48980   8
  -1  -7  12 10.7875 1.50275   1
  -1   7  12 8.57331 1.69519   5
  -1  -7  12 9.33974 1.58334   4
  -1  -7  12 9.78666 1.58000   3
   1  -7 -11 80.0299 2.94301   2
  -1   7  11 77.3002 2.95829   5
  -1   7  11 74.1453 2.81991   8
  -1  -7  11 83.6435 2.83078   4
  -1  -7  11 78.0074 2.80402   3
  -1  -7  11 84.9996 2.81661   1
  -1  -7  10 11.2958 1.37983   1
   1  -7 -10 11.5418 1.58259   2
  -1   7  10 10.4916 1.61521   5
  -1   7  10 9.90470 1.45556   8
  -1  -7  10 9.69265 1.39322   4
  -1  -7  10 11.3809 1.33033   3
  -1   7   9 35.1298 1.86206   5
  -1   7   9 34.7732 1.73613   8
  -1  -7   9 34.5702 1.65024   4
  -1  -7   9 33.7506 1.64286   3
  -1  -7   9 32.4178 1.60819   1
   1  -7  -9 28.8258 1.83638   2
  -1  -7   8 0.66094 1.06978   1
   1  -7  -8 0.10866 1.35156   2
  -1   7   8 0.15899 1.39110   5
  -1   7   8 1.78410 1.21464   8
  -1  -7   8 1.89764 1.07629   4
  -1  -7   8 0.12244 1.10400   3
   1  -7  -7 15.1290 1.41572   2
  -1  -7   7 14.5873 1.14270   1
  -1   7   7 11.9729 1.47599   5
  -1   7   7 14.6895 1.35827   8
  -1  -7   7 15.5302 1.18650   4
  -1  -7   7 14.3578 1.18771   3
   1  -7  -6 0.58799 1.22736   2
  -1  -7   6 0.70879 0.91907   1
  -1   7   6-0.80321 1.18012   8
  -1   7   6 0.62182 1.28974   5
   1   7  -6-0.84931 1.06891   5
  -1  -7   6 0.82003 0.96300   4
  -1  -7   6 0.53015 0.92591   3
  -1   7   5 31.1625 1.55290   8
  -1  -7   5 31.0890 1.65568   6
   1  -7  -5 30.1860 1.61186   2
   1   7  -5 29.6364 1.46008   5
  -1   7   5 29.9310 1.66929   5
  -1  -7   5 29.0587 1.32702   3
  -1  -7   5 29.3288 1.33363   4
  -1  -7   5 30.6989 1.28851   1
   1  -7  -4 8.60437 1.22007   2
  -1  -7   4 10.0049 0.93417   2
  -1   7   4 10.3049 1.24057   8
  -1  -7   4 12.5046 1.32529   6
  -1   7   4 9.52323 1.28583   5
   1   7  -4 12.3622 1.16724   5
  -1  -7   4 11.0418 0.93360   4
  -1  -7   4 11.9791 0.94052   3
  -1  -7   3 52.4147 2.03863   6
   1  -7  -3 53.5079 1.94228   2
  -1  -7   3 50.4177 1.78088   2
   1   7  -3 50.7201 1.92457   5
  -1   7   3 48.3128 2.01829   5
  -1  -7   3 50.9490 1.68700   4
  -1  -7   3 51.9968 1.67927   3
  -1   7   3 51.8536 1.96271   8
  -1  -7   2 19.2542 1.37512   6
  -1  -7   2 20.7888 1.18922   2
  -1   7   2 24.6709 1.47456   5
   1   7  -2 22.4841 1.32938   5
  -1   7   2 22.0893 1.39823   8
   1  -7  -2 21.4206 1.30784   2
   1   7  -1 99.9535 3.14662   5
  -1   7   1 101.519 3.21626   5
   1  -7  -1 107.272 3.13858   2
  -1  -7   1 101.268 3.09019   2
  -1   7   1 105.192 3.23862   8
   1   7  -1 101.535 3.24914   8
  -1  -7   1 103.606 3.18634   6
  -1  -7   0 16.9743 1.20839   6
   1   7   0 15.8906 1.26854   5
  -1   7   0 19.7550 1.39376   5
  -1   7   0 15.5805 1.34669   8
   1   7   0 18.3169 1.38399   8
  -1  -7   0 16.3150 1.14076   2
   1  -7   0 16.4095 1.14729   2
  -1  -7  -1 96.3815 2.94773   6
  -1   7  -1 94.8571 3.06213   5
   1   7   1 94.4466 3.00316   5
   1   7   1 93.2399 3.08166   8
   1  -7   1 98.0071 2.78842   3
   1  -7   1 97.1644 2.79846   4
   1  -7   1 98.4105 2.92286   2
  -1  -7  -1 94.7021 2.98319   2
   1   7   2 19.4817 1.34170   8
   1   7   2 18.6378 1.32435   5
  -1   7  -2 18.4584 1.38485   5
   1  -7   2 18.4170 1.03144   4
   1  -7   2 19.8360 1.02761   3
  -1  -7  -2 18.5486 1.29006   2
   1  -7   2 19.2401 1.10193   2
   1  -7   3 94.1529 2.79714   2
  -1  -7  -3 91.9995 2.97995   2
   1   7   3 94.0401 3.01870   8
   1  -7   3 95.4462 2.81417   3
   1  -7   3 92.2793 2.80026   4
   1  -7   3 94.7583 2.80272   1
  -1   7  -3 91.8980 2.98334   5
   1   7   3 95.8271 2.97500   5
   1   7   4 12.8055 1.29309   8
   1   7   4 14.6943 1.32234   5
  -1   7  -4 14.5910 1.27505   5
   1  -7   4 13.7109 1.05939   4
   1  -7   4 12.8770 1.02528   3
   1  -7   4 11.9336 1.05791   1
  -1  -7  -4 13.4558 1.27612   2
  -1  -7  -5 34.9928 1.67735   2
   1   7   5 36.6983 1.69428   5
   1   7   5 34.6089 1.71400   8
   1  -7   5 38.2859 1.52795   4
  -1   7  -5 36.3720 1.66551   5
   1  -7   5 36.0329 1.52623   3
   1  -7   5 33.8763 1.51368   1
   1   7   6 4.53463 1.26011   5
   1   7   6 4.52222 1.25649   8
   1  -7   6 4.01041 1.05321   4
   1  -7   6 4.34915 1.02509   3
  -1  -7  -6 6.78681 1.24027   2
   1  -7   6 5.95850 1.06615   1
   1   7   7 3.29387 1.27251   5
   1   7   7 4.60426 1.25126   8
   1  -7   7 3.36745 1.11155   4
   1  -7   7 3.84696 1.07728   3
   1  -7   7 4.47544 1.11767   1
  -1  -7  -7 3.80103 1.29429   2
   1  -7   8 0.08161 1.13486   1
  -1  -7  -8 1.63768 1.32082   2
   1   7   8 0.52420 1.32948   5
   1   7   8 1.25019 1.27247   8
   1  -7   8 1.28850 1.13845   4
   1  -7   8 0.60833 1.12553   3
   1  -7   9 11.7101 1.32556   1
  -1  -7  -9 11.4887 1.45445   2
   1   7   9 8.45100 1.52437   5
   1   7   9 11.5005 1.46230   8
   1  -7   9 7.39568 1.26665   4
   1  -7   9 9.70215 1.30710   3
   1  -7  10 5.94531 1.33036   1
  -1  -7 -10 4.18418 1.45033   2
   1   7  10 2.80106 1.39984   8
   1   7  10 4.46633 1.54165   5
   1  -7  10 5.17992 1.35576   4
   1  -7  10 4.98850 1.34336   3
  -1  -7 -11 51.2741 2.29986   2
   1   7  11 50.1569 2.34508   5
   1   7  11 49.5359 2.28731   8
   1  -7  11 51.0874 2.16789   4
   1  -7  11 49.5405 2.14858   3
   1  -7  11 51.5712 2.18235   1
   1  -7  12 3.29348 1.46483   1
  -1  -7 -12 2.14543 1.51159   2
   1   7  12 4.67001 1.55979   8
   1   7  12 2.55585 1.65158   5
   1  -7  12 5.90263 1.49392   4
   1  -7  12 3.37210 1.45997   3
  -1  -7 -13 49.8259 2.42999   2
   1   7  13 53.9187 2.46742   5
   1   7  13 47.3486 2.35988   8
   1  -7  13 50.2706 2.26496   3
   1  -7  13 50.5762 2.31763   4
   1  -7  13 53.9118 2.34390   1
  -1  -7 -14 4.56141 1.68057   2
   1  -7  14-0.19398 1.60045   1
   1   7  14 4.45402 1.69703   8
   1   7  14 1.95301 1.74478   5
   1  -7  14 5.84395 1.69422   4
   1  -7  14 2.24516 1.64638   3
  -1  -7 -15 45.4438 2.43320   2
   1   7  15 45.2207 2.49184   5
   1   7  15 46.4657 2.34574   8
   1  -7  15 42.6184 2.37947   3
   1  -7  15 39.9132 2.29336   4
   1  -7  15 46.8251 2.40062   1
  -1  -7 -16 6.99030 1.81846   2
   1  -7  16 7.10233 1.88699   1
   1   7  16 6.79365 2.04219   5
   1   7  16 6.88749 1.87115   8
   1  -7  16 9.14655 1.91735   4
   1  -7  16 3.39713 1.84525   3
   1  -7  17 11.4250 2.08104   1
  -1  -7 -17 13.9791 2.02008   2
   1   7  17 17.9179 2.13821   5
   1   7  17 18.0888 2.01848   8
   1  -7  17 14.6131 2.07678   4
   1  -7  17 19.4555 2.08547   3
  -1  -7 -18 3.52063 1.94193   2
   1  -7  18 1.17003 1.99994   1
   1   7  18-1.44128 2.08960   5
   1   7  18 0.41671 1.90634   8
   1  -7  18 1.53305 1.95221   4
   1  -7  18 1.38012 1.99755   3
   1  -7  19 5.91311 2.09868   1
  -1  -7 -19 4.52058 2.01991   2
   1   7  19 5.03288 2.18359   5
   1   7  19 2.95930 2.05717   8
   1  -7  19 3.57710 2.05414   4
   1  -7  19 6.79606 2.05459   3
   1  -7  20 2.87781 2.21632   1
  -1  -7 -20-2.02495 2.07010   2
   1   7  20 2.49807 2.18060   5
   1   7  20-0.18092 2.05670   8
   1  -7  20-2.05785 2.15711   4
   1  -7  20-0.85323 2.13793   3
   1   7  21-0.98834 2.28079   5
   1  -7  21-1.08412 2.23682   3
   1  -7  21-0.87591 2.26044   4
   1  -7  21 4.08042 2.24888   1
   1   7  22-0.60668 2.26556   5
   1  -7  22-1.73602 2.27562   3
   1  -7  22 0.10084 2.30153   4
   1  -7  22 0.10122 2.36444   1
   1  -9 -20 4.11126 2.36337   2
  -1   9  20 8.45744 2.45156   5
  -1   9  20 3.90698 2.10461   8
  -1  -9  20 11.6126 2.29634   4
  -1  -9  20 5.30650 2.28933   3
   1  -9 -19 6.99539 2.34980   2
  -1   9  19 7.80982 2.27592   5
  -1   9  19 4.57640 2.03981   8
  -1  -9  19 6.93416 2.18317   4
  -1  -9  19 7.21180 2.22269   3
   1  -9 -18 7.20373 2.27567   2
  -1   9  18 11.5784 2.43698   5
  -1   9  18 9.87659 2.07510   8
  -1  -9  18 14.4508 2.19089   4
  -1  -9  18 15.6961 2.13294   3
   1  -9 -17 13.9463 2.26836   2
  -1   9  17 10.6055 2.22266   5
  -1   9  17 7.56734 2.03007   8
  -1  -9  17 10.7532 2.01121   4
  -1  -9  17 11.5565 2.13767   3
   1  -9 -16 10.8820 2.22543   2
  -1   9  16 10.8385 2.17952   5
  -1   9  16 10.5440 1.94241   8
  -1  -9  16 7.42563 1.91445   4
  -1  -9  16 9.96433 1.92769   3
   1  -9 -15 2.83102 2.01455   2
  -1   9  15 2.44278 2.04528   5
  -1   9  15 0.91705 1.84661   8
  -1  -9  15 0.44117 1.79275   4
  -1  -9  15 3.27470 1.78154   3
   1  -9 -14 8.22122 2.01653   2
  -1   9  14 9.53487 1.99546   5
  -1   9  14 10.0072 1.88583   8
  -1  -9  14 9.64211 1.78687   4
  -1  -9  14 6.41327 1.78017   3
  -1   9  13 1.27943 1.88946   5
   1  -9 -13 3.04644 1.87821   2
  -1   9  13 1.06364 1.69137   8
  -1   9  12 5.81475 1.97088   5
   1  -9 -12 4.87104 1.87821   2
  -1   9  12 2.25541 1.64664   8
  -1   9  11 7.00869 1.75985   5
   1  -9 -11 8.85732 1.80162   2
  -1   9  11 5.92450 1.62564   8
  -1   9  10 14.7930 1.84156   5
   1  -9 -10 13.1714 1.83494   2
  -1   9  10 17.1188 1.71518   8
  -1   9   9 7.81364 1.71689   5
   1  -9  -9 11.3556 1.73782   2
  -1   9   9 8.51333 1.59346   8
  -1   9   8 23.0273 1.78645   5
   1  -9  -8 17.3002 1.79342   2
  -1   9   8 14.6582 1.61824   8
  -1   9   7 17.3177 1.76166   5
   1  -9  -7 12.5217 1.64980   2
  -1   9   7 11.4774 1.52867   8
  -1   9   6 21.9322 1.71543   5
   1   9  -6 17.1952 1.50168   5
   1  -9  -6 22.0408 1.72841   2
  -1   9   6 20.7380 1.69821   8
  -1   9   5 15.5454 1.67019   5
   1   9  -5 13.9547 1.45324   5
  -1   9   5 14.5793 1.57237   8
   1  -9  -5 16.2194 1.61275   2
   1  -9  -4 38.4439 1.90255   2
   1   9  -4 32.0540 1.82921   5
  -1   9   4 38.4819 2.04857   5
  -1   9   4 36.4918 1.88681   8
  -1   9   3 14.1562 1.65031   5
   1   9  -3 18.7138 1.51609   5
  -1   9   3 16.7863 1.61356   8
   1  -9  -3 15.7348 1.47829   2
   1   9  -2 27.2672 1.68222   5
  -1   9   2 27.1055 1.80086   5
  -1   9   2 25.7027 1.75478   8
   1   9  -2 28.1617 1.84260   8
   1  -9  -2 29.4002 1.65404   2
   1   9  -1 21.1573 1.57091   5
  -1   9   1 23.9723 1.74672   5
  -1   9   1 21.4693 1.62679   8
   1   9  -1 19.7393 1.69860   8
  -1  -9   1 21.1679 1.38984   2
   1  -9  -1 21.8244 1.50680   2
   1   9   0 12.7994 1.42661   5
  -1   9   0 8.42685 1.55919   5
  -1   9   0 9.99099 1.54007   8
   1   9   0 10.6729 1.56502   8
   1  -9   0 8.45509 1.29629   2
  -1  -9   0 10.9766 1.27921   2
   1   9   1 6.74009 1.45623   5
  -1   9  -1 7.64272 1.52721   5
  -1   9  -1 8.47291 1.51768   8
   1   9   1 7.51695 1.51573   8
  -1  -9  -1 8.67651 1.31002   2
  -1   9  -2 14.0481 1.57727   5
   1   9   2 10.6876 1.48218   5
   1   9   2 11.1314 1.52526   8
  -1  -9  -2 9.42777 1.37406   2
   1   9   3 5.87189 1.41233   5
  -1   9  -3 9.38888 1.51628   5
   1   9   3 9.04633 1.52956   8
  -1  -9  -3 5.75587 1.36867   2
   1   9   4 26.3481 1.74329   5
  -1   9  -4 25.7148 1.76256   5
   1   9   4 22.1632 1.75749   8
  -1  -9  -4 30.4143 1.68537   2
  -1   9  -5 12.9481 1.50492   5
   1   9   5 11.4476 1.54903   5
   1   9   5 10.9522 1.53426   8
  -1  -9  -5 10.3849 1.50156   2
   1   9   6 31.3100 1.92584   5
  -1   9  -6 33.1875 1.82658   5
   1   9   6 31.2864 1.89511   8
  -1  -9  -6 31.6366 1.90083   2
   1   9   7 13.9287 1.59415   5
   1   9   7 12.3111 1.59936   8
  -1   9  -7 12.1771 1.54262   5
  -1  -9  -7 7.53049 1.57043   2
   1   9   8 22.2880 1.81649   5
   1   9   8 20.9921 1.71354   8
  -1   9  -8 21.3687 1.66573   5
  -1  -9  -8 17.5313 1.72294   2
   1   9   9 12.2105 1.70589   5
   1   9   9 8.13733 1.61958   8
  -1  -9  -9 8.84270 1.69371   2
   1   9  10 20.1081 1.91539   5
   1   9  10 17.6192 1.86472   8
  -1  -9 -10 16.9414 1.85954   2
   1   9  11 2.39486 1.71636   5
   1   9  11 9.25062 1.73517   8
   1  -9  11 5.79947 1.51006   3
   1  -9  11 3.30115 1.51212   4
  -1  -9 -11 5.59128 1.72698   2
   1   9  12 1.83000 1.90355   5
   1   9  12 2.76262 1.72052   8
   1  -9  12 1.56456 1.53392   3
   1  -9  12 3.52778 1.53934   4
  -1  -9 -12 4.09352 1.78930   2
   1   9  13 2.07803 1.95741   5
   1   9  13 6.55624 1.80581   8
   1  -9  13 0.99078 1.63101   4
   1  -9  13 4.87810 1.59900   3
  -1  -9 -13 6.31131 1.83921   2
   1   9  14 0.16753 2.01130   5
   1   9  14-0.39085 1.86988   8
   1  -9  14 1.26633 1.67431   4
   1  -9  14 2.56377 1.67683   3
  -1  -9 -14-1.23827 1.83487   2
   1   9  15 2.27436 2.00541   5
   1   9  15 2.75624 1.88440   8
   1  -9  15 7.55413 1.81402   4
   1  -9  15 1.66537 1.82624   3
  -1  -9 -15 5.01636 1.95001   2
   1   9  16 3.37212 2.18601   5
   1   9  16 6.30336 1.99485   8
   1  -9  16 6.90208 1.90048   3
   1  -9  16 4.83762 1.88658   4
  -1  -9 -16 5.07134 2.01517   2
  -1  -9 -17 2.96378 2.05158   2
   1   9  17 3.40682 2.13427   5
   1   9  17 1.91705 1.94646   8
   1  -9  17 2.43029 1.95416   4
   1  -9  17 5.42572 1.96423   3
   1   9  18 8.82633 2.10891   8
   1  -9  18 10.5876 2.11605   4
   1  -9  18 13.6659 2.16131   3
  -1  -9 -18 7.17574 2.20217   2
   1   9  18 10.4795 2.41493   5
   1   9  19 7.06505 2.18284   8
   1  -9  19 5.36826 2.19970   4
   1  -9  19 2.24736 2.16441   3
   1   9  19 1.71873 2.39690   5
  -1  -9 -19 3.94691 2.32073   2
  -1  11  16 14.1617 2.39568   5
   1 -11 -16 10.0745 2.49446   2
  -1  11  16 6.74794 2.13526   8
  -1  11  15 0.77164 2.26984   5
   1 -11 -15 1.35962 2.22304   2
  -1  11  15 2.13624 1.98705   8
  -1  11  14 5.03042 2.25494   5
   1 -11 -14 2.73841 2.17001   2
  -1  11  14 3.24395 1.98114   8
  -1  11  13-0.98994 2.12445   5
   1 -11 -13 1.19165 2.11968   2
  -1  11  13 0.24345 1.86948   8
  -1  11  12 8.16215 2.08333   5
   1 -11 -12 6.84220 2.12287   2
  -1  11  12 5.53139 1.89016   8
  -1  11  11 2.42605 2.02572   5
   1 -11 -11-3.61119 2.00170   2
  -1  11  11 1.54448 1.78695   8
  -1  11  10 5.89148 2.03163   5
   1 -11 -10 8.14412 1.94207   2
  -1  11  10 8.08145 1.84163   8
  -1  11   9 0.70202 1.89854   5
   1 -11  -9 2.81139 1.88793   2
  -1  11   9 1.03802 1.72889   8
  -1  11   8 21.0015 2.10989   5
   1 -11  -8 17.7607 2.07577   2
  -1  11   8 18.5217 1.95073   8
  -1  11   7-2.12752 1.84081   5
   1 -11  -7 0.89764 1.75486   2
  -1  11   7 1.72340 1.75010   8
  -1  11   6 26.4514 2.17421   5
   1 -11  -6 24.1887 2.06067   2
  -1  11   6 28.7829 2.05933   8
  -1  11   5 0.48671 1.77955   5
   1 -11  -5 1.53095 1.67825   2
  -1  11   5-1.96904 1.70758   8
  -1  11   4 25.5246 2.02182   5
   1 -11  -4 22.5026 1.91293   2
   1  11  -4 19.6774 2.03987   8
  -1  11   4 23.7310 2.00354   8
  -1  11   3-0.26768 1.70896   5
   1 -11  -3 0.25759 1.57714   2
  -1  11   3 1.46478 1.63202   8
   1  11  -3-1.89090 1.80046   8
  -1  11   2 14.6472 1.81990   5
  -1  11   2 9.95320 1.85008   8
   1  11  -2 14.0620 1.91469   8
  -1  11   1 1.49700 1.73441   5
   1  11  -1 0.94085 1.67705   8
  -1  11   1 2.92341 1.72381   8
  -1  11   0 4.83085 1.72628   5
  -1  11   0 1.67772 1.72256   8
   1  11   0 2.30827 1.72059   8
  -1  11  -1 1.85235 1.70740   5
   1  11   1-0.28873 1.76701   8
  -1  11  -1 1.89211 1.71445   8
  -1  11  -2 7.42139 1.78870   5
   1  11   2 8.80142 1.69582   5
  -1 -11  -2 8.12381 1.55115   2
   1  11   2 8.11256 1.78569   8
  -1  11  -2 6.05276 1.77118   8
  -1  11  -3-1.45553 1.69223   5
   1  11   3 0.55864 1.60706   5
  -1 -11  -3 0.91567 1.53391   2
  -1  11  -3 2.40380 1.68525   8
   1  11   3-0.72772 1.64930   8
  -1  11  -4 14.8179 1.88838   5
   1  11   4 22.7576 1.87422   5
  -1 -11  -4 20.1957 1.81015   2
   1  11   4 19.5937 1.90287   8
   1  11   5 2.76080 1.71217   5
  -1  11  -5 1.07890 1.69075   5
  -1 -11  -5 1.05463 1.64688   2
   1  11   5-1.02901 1.74880   8
   1  11   6 26.0818 2.00460   5
  -1  11  -6 16.6174 1.87917   5
  -1 -11  -6 17.9796 1.95301   2
   1  11   6 22.8522 2.06668   8
   1  11   7-1.75645 1.79819   5
  -1  11  -7 2.06137 1.70185   5
  -1 -11  -7 0.07548 1.74889   2
   1  11   7-1.50950 1.80996   8
   1  11   8 23.1951 2.15124   5
  -1 -11  -8 23.7519 2.13373   2
   1  11   8 24.4571 2.18067   8
   1  11   9 1.74431 1.86698   5
  -1 -11  -9 1.29321 1.88112   2
   1  11   9-1.24710 1.87275   8
   1  11  10 10.1127 1.96198   5
  -1 -11 -10 11.4398 1.97018   2
   1  11  10 7.79359 2.00301   8
   1  11  11 1.80779 1.93917   5
  -1 -11 -11-1.81185 1.98494   2
   1  11  11-0.81378 1.82598   8
   1  11  12 1.70970 2.06743   5
  -1 -11 -12 0.26692 2.06022   2
   1  11  12 3.83151 1.94505   8
   1  11  13 0.26654 2.18860   5
  -1 -11 -13 2.93161 2.08305   2
   1  11  13-0.08563 1.98101   8
   1  11  14 1.01470 2.16326   5
  -1 -11 -14 3.38797 2.17238   2
   1  11  14 4.12135 2.03122   8
   1  11  15-1.33886 2.27516   5
  -1 -11 -15 1.06175 2.26065   2
   1  11  15 0.98916 2.02934   8
   1  11  16 1.48323 2.25746   5
  -1 -11 -16 2.37236 2.32415   2
   1  11  16 2.21297 2.15307   8
  -1  13  11 1.68450 2.25283   5
   1 -13 -11-2.69494 2.29360   2
  -1  13  11-1.68043 2.08255   8
  -1  13  10 4.36684 2.23197   5
   1 -13 -10 1.30986 2.26115   2
  -1  13  10 0.17468 2.08110   8
  -1  13   9 0.17724 2.15165   5
   1 -13  -9 3.00218 2.15920   2
  -1  13   9 1.72558 2.01583   8
  -1  13   8 2.41736 2.04271   5
   1 -13  -8 1.59091 2.11952   2
  -1  13   8-2.73990 2.12849   8
  -1  13   7-1.26695 2.09230   5
   1 -13  -7-1.88677 2.01600   2
  -1  13   7 2.54565 1.93810   8
   1  13  -7 2.82096 2.08583   8
  -1  13   6 1.56828 2.00305   5
   1  13  -6 3.93598 2.05932   8
  -1  13   6 0.42090 1.97027   8
  -1  13   5 0.72798 1.95560   5
  -1  13   5 0.50159 1.96506   8
   1  13  -5-2.08297 2.04681   8
  -1  13   4 1.74656 2.01030   5
   1  13  -4 3.36945 2.11513   8
  -1  13   4 0.41727 1.95513   8
  -1  13   3-0.31248 1.95567   5
  -1  13   3 1.16536 1.95666   8
   1  13  -3-0.94710 1.96853   8
  -1  13   2 6.78535 2.02825   5
   1  13  -2 5.15853 2.02124   8
  -1  13   2 8.97836 2.09216   8
   1  13  -1 1.20121 2.00216   8
  -1  13   1 2.57386 1.95487   8
   1  13   0 15.5380 2.21738   8
  -1  13   0 13.0411 2.06244   8
   1  13   1 1.80722 2.03173   8
  -1  13  -1 4.06914 1.93687   8
   1  13   2 10.5341 2.10474   8
  -1  13  -2 11.6072 2.05113   8
   1  13   3 1.98836 1.97013   8
  -1  13  -3 1.25721 2.02682   8
  -1  13  -4 4.79967 2.06286   8
   1  13   4 3.82049 2.03207   8
   1  13   5 0.08719 2.00062   8
  -1  13  -5-0.76365 2.04841   8
  -1 -13  -5-2.11605 1.94447   2
   1  13   6 1.93299 1.94902   8
  -1  13  -6 0.42748 2.04028   8
  -1 -13  -6 2.34740 1.98144   2
   1  13   7 1.77416 2.07433   8
  -1 -13  -7 0.17268 2.01423   2
   1  13   8 1.78984 2.08421   8
  -1 -13  -8 4.08857 2.05051   2
   1  13   9 0.09035 2.03319   8
  -1 -13  -9 1.28095 2.09997   2
   1  13  10 0.09145 2.16190   8
  -1 -13 -10 4.98372 2.16650   2
   1  13  11 3.52292 2.14699   8
  -1 -13 -11-1.06198 2.24183   2
  -2   0  25 0.25912 2.09495   5
  -2   0  25 0.08785 2.02056   3
  -2   0  25 4.07942 2.09085   4
  -2   0  25 0.27941 2.21598   1
  -2   0  24 29.5140 2.34506   5
  -2   0  24 28.5934 2.27623   3
  -2   0  24 30.9091 2.35848   4
  -2   0  24 26.3881 2.48091   1
  -2   0  23-0.72489 1.86639   5
  -2   0  23 2.38166 1.90822   3
  -2   0  23 1.21686 1.91640   4
  -2   0  23 0.17351 2.05141   1
  -2   0  22 6.26303 1.86314   5
  -2   0  22 3.39674 1.86699   3
  -2   0  22 8.50591 1.93017   4
  -2   0  22 8.98084 2.02126   1
  -2   0  21-1.10951 1.82246   5
  -2   0  21 0.90830 1.77336   3
  -2   0  21-2.09451 1.85518   4
  -2   0  21 3.73900 1.97994   1
  -2   0  20 29.2776 2.09140   5
  -2   0  20 32.2621 2.12926   3
  -2   0  20 28.2366 2.10197   4
  -2   0  20 30.7486 2.23126   1
  -2   0  19 1.74235 1.57938   5
  -2   0  19-0.20638 1.63824   3
  -2   0  19-0.95190 1.59511   4
  -2   0  19 0.50555 1.82104   1
  -2   0  18 16.6772 1.74561   5
  -2   0  18 17.5633 1.68593   3
  -2   0  18 15.3419 1.90844   1
  -2   0  17-1.67485 1.53533   5
  -2   0  17-0.86516 1.51912   3
  -2   0  17 0.12947 1.66753   1
  -2   0  16 44.2258 2.13099   3
  -2   0  16 47.6170 2.21521   1
  -2   0  16 48.5612 2.15327   5
  -2   0  15-0.26268 1.42254   5
  -2   0  15 0.43818 1.38423   3
  -2   0  15-0.62920 1.50325   1
  -2   0  14 151.880 4.58739   5
  -2   0  14 157.173 4.63333   1
  -2   0  14 147.936 4.58296   3
   2   0 -14 156.604 4.43533   2
   2   0 -13-0.77251 1.03937   2
  -2   0  13-0.54181 1.29047   5
  -2   0  13-0.90826 1.23972   3
  -2   0  13 0.59652 1.32048   1
  -2   0  12 240.841 6.46786   6
   2   0 -12 233.356 6.55371   2
  -2   0  12 237.005 6.65116   5
  -2   0  12 232.512 6.68296   3
  -2   0  12 239.396 6.70458   1
  -2   0  11-0.57192 1.17763   3
  -2   0  11 0.41473 0.75440   6
   2   0 -11-0.11733 0.99387   2
  -2   0  11 0.18868 1.11508   5
  -2   0  11-0.35093 0.86065   2
  -2   0  11-0.76085 1.27119   1
   2   0 -10 299.734 8.38395   8
  -2   0  10 302.992 8.30978   6
   2   0 -10 308.461 8.29790   6
  -2   0  10 314.690 8.34827   2
   2   0 -10 312.588 8.38208   2
  -2   0  10 308.565 8.44654   5
   2   0 -10 313.879 8.40496   5
  -2   0  10 302.534 8.47466   3
  -2   0  10 311.148 8.49557   1
  -2   0   9 0.34950 1.20078   1
   2   0  -9 0.22479 0.92810   8
  -2   0   9 0.17064 0.75003   6
   2   0  -9 0.37216 0.70359   6
   2   0  -9 0.77450 0.95251   2
  -2   0   9-0.51663 1.07719   5
   2   0  -9 0.36659 1.02331   5
  -2   0   9 0.47543 1.15211   3
   2   0  -9 0.02845 1.03543   3
  -2   0   9 1.46931 0.86578   2
  -2   0   8 253.384 6.92390   1
   2   0  -8 245.742 6.81613   8
   2   0  -8 248.311 6.75341   6
  -2   0   8 251.894 6.76669   6
   2   0  -8 253.240 6.82510   2
  -2   0   8 250.712 6.80091   2
   2   0  -8 245.879 6.83770   5
  -2   0   8 252.220 6.87324   5
  -2   0   8 246.443 6.91163   3
   2   0  -8 254.790 6.86248   3
  -2   0   7 0.27431 1.13999   1
   2   0  -7 0.17482 0.89094   8
  -2   0   7 0.56681 0.71213   6
   2   0  -7 0.54678 0.68163   6
   2   0  -7 0.59829 0.85586   2
   2   0  -7 0.20550 0.94483   5
  -2   0   7 0.73657 0.99043   5
  -2   0   7-0.44735 0.84341   2
  -2   0   7-0.80883 1.09505   3
  -2   0   6 15.7211 1.15131   3
  -2   0   6 14.3613 0.83219   6
   2   0  -6 14.8865 0.83427   6
   2   0  -6 13.2764 0.99498   2
  -2   0   6 14.3991 1.02374   5
   2   0  -6 14.2198 1.02369   5
  -2   0   6 15.1233 0.94343   2
  -2   0   6 14.9476 1.18428   1
  -2   0   5-0.31039 0.94929   3
   2   0  -5-0.75010 0.67325   6
  -2   0   5-0.24939 0.66349   6
   2   0  -5 0.45669 0.82838   2
  -2   0   5 0.41569 0.85087   5
   2   0  -5 0.82526 0.78228   5
  -2   0   5 0.70780 0.80493   2
  -2   0   5 0.91838 0.98884   1
  -2   0   4 195.709 5.26911   6
   2   0  -4 194.974 5.26497   6
   2   0  -4 193.215 5.30896   2
  -2   0   4 195.072 5.30357   2
   2   0  -4 197.535 5.27400   5
  -2   0   4 195.550 5.28312   5
  -2   0   4 198.357 5.34234   1
  -2   0   4 191.728 5.32959   3
   2   0  -3-0.18213 0.52415   6
  -2   0   3-0.21165 0.50721   6
  -2   0   3 1.78460 0.67117   2
   2   0  -3 0.95192 0.67856   2
   2   0  -3 0.05971 0.50618   5
  -2   0   3-0.10363 0.53729   5
  -2   0   3-0.26908 0.75777   1
  -2   0   3 0.48010 0.69596   3
   2   0  -2 116.170 3.23049   6
  -2   0   2 118.721 3.22444   6
   2   0  -2 120.550 3.24932   2
  -2   0   2 118.620 3.19157   5
   2   0  -2 120.300 3.18702   5
  -2   0   2 119.389 3.24709   1
  -2   0   2 115.973 3.24823   3
  -2   0   1 0.48235 0.43767   9
   2   0  -1-0.34223 0.42803   2
  -2   0   1 0.09530 0.37384   6
  -2   0   1-0.38761 0.44601   1
   2   0  -1 1.74023 0.40301   1
  -2   0   1 0.55905 0.43302   3
   2   0   0 271.969 8.92500   9
  -2   0   0 366.371 8.94477   9
  -2   0   0 364.670 8.93971   2
   2   0   0 281.115 8.92407   3
  -2   0   0 366.577 8.94363   3
  -2   0   0 374.306 8.94454   1
   2   0   0 370.043 8.94028   1
   2   0   1 0.69335 0.38152   8
  -2   0  -1 1.14923 0.42198   8
  -2   0  -1 1.04190 0.44640   7
   2   0   1 0.28469 0.43883   7
   2   0   1 0.21884 0.37106   2
  -2   0  -1-0.22329 0.38807   2
  -2   0  -1 0.32767 0.42093   5
   2   0   1-0.30618 0.45941   4
  -2   0  -1 0.66579 0.44329   3
   2   0   1-0.04264 0.41954   3
  -2   0  -1 1.01935 0.48182   4
  -2   0  -1 0.74349 0.47908   1
   2   0   1 0.06015 0.45580   1
   2   0   2 688.751 18.3015   8
  -2   0  -2 696.104 18.2955   8
   2   0   2 689.921 18.2958   7
   2   0   2 694.439 18.2798   2
  -2   0  -2 693.671 18.2773   2
  -2   0  -2 686.544 18.2996   5
   2   0   2 685.418 18.3034   5
   2   0   2 692.840 18.2995   4
   2   0   2 672.401 18.2993   3
  -2   0  -2 684.786 18.2941   4
  -2   0  -2 676.160 18.2939   3
   2   0   2 716.807 18.3027   1
  -2   0  -2 696.208 18.2971   1
  -2   0  -3 0.03484 0.47310   2
   2   0   3 0.75562 0.68890   1
  -2   0  -3 1.27529 0.64918   1
  -2   0  -3-0.54455 0.66662   8
   2   0   3-0.01067 0.54222   7
  -2   0  -3 1.20146 0.70003   5
   2   0   3-0.11148 0.69799   5
  -2   0  -3 0.55927 0.60844   3
   2   0   3-0.31793 0.65398   4
   2   0   3-0.26000 0.65788   3
  -2   0  -3 0.76596 0.63362   4
   2   0   3 0.79132 0.49138   2
  -2   0  -3-0.66599 0.45814   2
  -2   0  -4 58.0145 1.86538   8
   2   0   4 58.3441 1.90487   5
   2   0   4 63.8122 1.88349   1
  -2   0  -4 59.0756 1.85716   1
   2   0   4 61.8828 1.84230   4
   2   0   4 58.5303 1.84671   3
  -2   0  -4 59.9878 1.83314   4
  -2   0  -4 59.3143 1.82719   3
  -2   0  -4 60.6194 1.73344   2
  -2   0  -4 62.4237 1.74527   2
  -2   0  -5-0.98780 0.81376   1
   2   0   5 0.95161 0.84521   1
  -2   0  -5 0.90882 0.53812   2
  -2   0  -5 0.56061 0.73231   3
   2   0   5 0.44436 0.82208   3
   2   0   5 0.70660 0.92079   5
   2   0   5-0.08785 0.77897   4
  -2   0  -5 0.75801 0.77317   4
   2   0   5 0.50635 0.53755   2
  -2   0  -5 0.93289 0.55264   2
   2   0   6 138.562 3.92548   5
   2   0   6 130.759 3.74805   2
  -2   0  -6 139.471 3.85495   1
   2   0   6 141.750 3.89174   1
  -2   0  -6 138.150 3.83951   4
  -2   0  -6 133.221 3.83664   3
   2   0   6 137.484 3.86104   4
   2   0   6 140.255 3.86814   3
  -2   0  -6 139.561 3.75088   2
   2   0   7-0.52948 0.97989   1
  -2   0  -7 0.02146 0.86862   1
  -2   0  -7 0.20802 0.84805   3
   2   0   7-0.21536 0.91621   3
   2   0   7 1.43701 1.08523   5
   2   0   7 0.37833 0.90212   4
   2   0   7-0.75450 0.59367   2
  -2   0  -7-0.11759 0.50889   2
   2   0   8 15.8310 1.15934   1
  -2   0  -8 13.5630 1.06535   1
  -2   0  -8 15.0385 0.72257   2
  -2   0  -8 16.5024 1.04124   5
   2   0   8 14.3799 1.25616   5
   2   0   8 15.3424 1.04787   3
  -2   0  -8 13.1782 1.02227   3
   2   0   8 15.0107 1.09361   4
   2   0   8 14.2402 0.76365   2
  -2   0  -9-0.15981 0.94502   1
   2   0   9-0.06480 0.99824   1
   2   0   9 0.18448 1.00396   3
  -2   0  -9 0.05163 0.92796   3
   2   0   9 1.68416 1.14058   5
   2   0   9-0.48653 0.96423   4
   2   0   9 0.06620 0.60996   2
  -2   0  -9 0.09262 0.54646   2
  -2   0 -10 77.4229 2.20414   6
   2   0  10 72.9199 2.56727   5
   2   0  10 81.2006 2.50834   1
   2   0  10 76.0590 2.46534   3
   2   0  10 73.3186 2.45960   4
  -2   0 -10 74.6451 2.22066   2
   2   0  11-1.16755 1.11273   1
   2   0  11-0.26636 1.06957   3
   2   0  11-0.31909 1.22365   5
   2   0  11-0.03763 1.02915   4
  -2   0 -11-0.72358 0.61504   2
   2   0  12 109.633 3.50729   5
   2   0  12 115.904 3.47650   1
   2   0  12 111.007 3.43171   3
   2   0  12 109.091 3.41516   4
  -2   0 -12 112.798 3.19653   2
   2   0  13-1.18240 1.35014   5
   2   0  13-0.54919 1.13671   3
   2   0  13 0.72414 1.21391   4
   2   0  13 0.09713 1.30001   1
   2   0  14 128.000 4.02363   3
   2   0  14 133.167 4.01929   4
   2   0  14 130.526 4.11087   5
   2   0  14 134.025 4.08538   1
   2   0  15-0.06181 1.54863   5
   2   0  15-0.96725 1.37762   3
   2   0  15-0.63665 1.36913   4
   2   0  15 0.91603 1.48269   1
   2   0  16 80.3268 2.94862   4
   2   0  16 82.4512 2.97338   3
   2   0  16 86.7647 3.04535   5
   2   0  16 83.7209 3.05351   1
   2   0  17 0.13936 1.59642   5
   2   0  17-0.30859 1.52155   3
   2   0  17 0.12182 1.55325   4
   2   0  17 1.32057 1.68242   1
   2   0  18 12.4328 1.84992   5
   2   0  18 14.8970 1.77474   3
   2   0  18 12.8437 1.70794   4
   2   0  18 18.5821 1.86023   1
   2   0  19-1.69940 1.85478   5
   2   0  19 2.08610 1.63458   3
   2   0  19 0.06863 1.70957   4
   2   0  19-2.83752 1.87152   1
   2   0  20-1.61617 1.98567   5
   2   0  20 3.73783 1.74881   3
   2   0  20 3.11348 1.76483   4
   2   0  20 1.89466 1.93052   1
   2   0  21 0.16868 1.93054   5
   2   0  21-1.30849 1.84722   3
   2   0  21-0.91093 1.82467   4
   2   0  21-2.56942 1.96131   1
   2   0  22 18.6520 2.21540   5
   2   0  22 19.1225 2.07521   3
   2   0  22 20.0782 2.07790   4
   2   0  22 19.1028 2.27555   1
   2   0  23-2.17699 2.02056   5
   2   0  23 0.75308 1.98043   3
   2   0  23 0.90417 2.15520   1
   2   0  24 7.48596 2.13547   5
   2   0  24 5.72168 2.26821   1
   2   0  25 1.64568 2.34231   1
  -2   2  25 5.40728 2.13515   5
  -2  -2  25-1.13176 2.15176   3
  -2  -2  25 2.79842 2.18109   4
  -2  -2  25 3.32248 2.37051   1
  -2   2  25 4.95298 2.13384   1
  -2   2  24 9.16919 2.10815   5
  -2  -2  24 2.92997 2.10716   3
  -2  -2  24 8.95915 2.19762   4
  -2  -2  24 9.35056 2.26225   1
  -2   2  24 7.60612 2.06934   1
  -2   2  23 5.90667 2.02114   5
  -2  -2  23 3.98522 2.10516   3
  -2  -2  23 6.82029 2.09796   4
  -2  -2  23 8.56078 2.15897   1
  -2   2  23 4.36095 2.01928   1
  -2   2  22 14.4716 2.07422   5
  -2  -2  22 15.2703 2.08491   3
  -2  -2  22 16.2593 2.19514   4
  -2  -2  22 14.8010 2.20820   1
  -2   2  22 17.2309 2.09071   1
  -2   2  21 9.76932 1.97422   5
  -2  -2  21 10.6411 1.88854   5
  -2  -2  21 8.52263 1.91205   3
  -2  -2  21 8.40335 1.94342   4
  -2  -2  21 9.40784 2.17433   1
  -2   2  21 12.1812 1.94040   1
  -2   2  20 24.4487 2.05139   5
  -2  -2  20 19.7808 1.91206   5
  -2   2  20 26.4616 1.91249   3
  -2  -2  20 27.9222 2.14538   3
  -2   2  20 22.1363 1.87950   4
  -2  -2  20 23.0593 2.03950   4
  -2   2  20 21.5243 2.02993   1
  -2  -2  20 26.2963 2.17605   1
  -2   2  19 11.9948 1.74157   5
  -2  -2  19 10.0761 1.67180   5
  -2  -2  19 9.05468 1.85992   3
  -2   2  19 8.47157 1.64664   3
  -2  -2  19 9.38305 1.89162   4
  -2  -2  19 11.3599 1.95462   1
  -2   2  19 10.1041 1.79725   1
  -2  -2  18 51.8821 2.47123   4
  -2  -2  18 47.2566 2.36078   3
  -2   2  18 54.0176 2.32694   3
  -2   2  18 47.9793 2.39267   5
  -2  -2  18 49.1536 2.31284   5
  -2  -2  18 49.2669 2.48130   1
  -2   2  18 55.1816 2.44171   1
  -2   2  17 17.6461 1.74989   1
  -2  -2  17 16.1179 1.84337   1
  -2   2  17 14.8668 1.61459   3
  -2  -2  17 16.4205 1.78136   3
  -2   2  17 14.2702 1.77921   5
  -2  -2  17 15.9458 1.64169   5
  -2  -2  17 18.1749 1.75655   4
   2  -2 -17 19.6582 1.62073   2
   2  -2 -16 31.8869 1.81829   2
  -2   2  16 29.4631 1.89393   5
  -2  -2  16 34.4724 1.85717   5
  -2   2  16 32.5067 1.82154   3
  -2  -2  16 35.1238 1.98373   3
  -2  -2  16 33.1579 1.95134   4
  -2  -2  16 32.3984 2.01627   1
  -2   2  16 32.7680 1.92725   1
  -2  -2  15 6.57266 1.50599   3
  -2   2  15 10.8852 1.39757   3
  -2   2  15 11.4597 1.47579   5
  -2  -2  15 11.9108 1.41159   5
   2  -2 -15 10.0219 1.42855   2
  -2  -2  15 9.88581 1.57229   1
  -2   2  15 9.34287 1.53531   1
  -2  -2  14 62.6598 2.18672   6
   2  -2 -14 65.2213 2.34568   2
  -2  -2  14 60.4396 2.34959   5
  -2   2  14 65.6519 2.48672   5
  -2  -2  14 60.8127 2.46503   3
  -2   2  14 62.7356 2.35677   3
  -2   2  14 67.3358 2.42593   1
  -2  -2  14 65.9389 2.53633   1
  -2   2  13 13.6903 1.35201   3
  -2  -2  13 13.8647 1.48464   3
  -2  -2  13 14.4515 1.17506   6
  -2   2  13 15.6067 1.49636   5
  -2  -2  13 15.3359 1.30926   5
  -2  -2  13 12.6586 1.45865   1
  -2   2  13 13.5017 1.43903   1
   2  -2 -13 13.4486 1.32703   2
  -2  -2  12 25.2348 1.58798   3
  -2   2  12 26.0967 1.46019   3
  -2  -2  12 24.0066 1.31947   6
   2   2 -12 26.9804 1.15233   2
  -2   2  12 28.3001 1.60420   5
  -2  -2  12 25.1983 1.44526   5
  -2   2  12 25.3617 1.57937   1
  -2  -2  12 24.9423 1.59991   1
   2  -2 -12 25.4537 1.46388   2
  -2   2  11 8.75343 1.17144   3
  -2  -2  11 8.90136 1.32445   3
   2   2 -11 8.75052 0.95962   6
  -2  -2  11 7.99125 1.00123   6
   2   2 -11 9.09558 0.81630   2
  -2   2  11 11.3165 1.32489   5
  -2  -2  11 9.43009 1.11898   5
   2  -2 -11 9.07530 1.19396   2
  -2   2  11 10.9559 1.30624   1
  -2  -2  11 8.83088 1.36051   1
  -2  -2  10 92.5349 3.09378   1
  -2   2  10 94.2677 3.05835   1
  -2   2  10 99.5566 2.98175   8
   2  -2 -10 98.1309 2.91929   8
   2   2 -10 97.2477 2.89688   6
  -2  -2  10 99.2648 2.95325   6
  -2  -2  10 94.5841 2.78982   2
  -2   2  10 101.017 2.91199   2
   2   2 -10 97.8414 2.80437   2
   2  -2 -10 95.2001 3.01117   2
  -2  -2  10 99.7528 2.97070   5
   2   2 -10 93.3395 2.88886   5
  -2   2  10 99.3898 3.03791   5
  -2   2  10 98.5502 2.99975   3
  -2  -2  10 99.2953 3.08500   3
   2  -2 -10 93.9345 2.94400   3
   2   2  -9 29.5655 1.51126   1
  -2   2   9 30.4957 1.59187   1
  -2  -2   9 30.0476 1.61188   1
   2  -2  -9 31.2353 1.49188   1
   2  -2  -9 32.0051 1.34703   8
  -2   2   9 31.8184 1.40172   8
  -2   2   9 32.5682 1.00752   6
   2   2  -9 31.8106 1.36617   6
  -2  -2   9 33.0077 1.44824   6
  -2  -2   9 32.0098 1.20722   2
  -2   2   9 33.2293 1.38150   2
   2   2  -9 32.3005 1.19168   2
   2  -2  -9 32.8091 1.52981   2
  -2   2   9 30.8726 1.53322   5
  -2  -2   9 34.2633 1.41475   5
   2   2  -9 31.2389 1.32228   5
   2  -2  -9 31.5873 1.43311   5
  -2  -2   9 31.0154 1.57246   3
  -2   2   9 31.2477 1.47764   3
   2  -2  -9 33.3643 1.42641   3
  -2  -2   8 211.838 5.99811   1
  -2   2   8 214.106 5.97432   1
   2   2  -8 209.751 5.95299   1
   2  -2  -8 217.079 5.92885   1
   2  -2  -8 216.804 5.87921   8
  -2   2   8 216.490 5.91676   8
  -2   2   8 212.725 5.72771   6
  -2  -2   8 212.990 5.93626   6
  -2   2   8 213.469 5.71796   7
   2   2  -8 214.440 5.89685   6
   2  -2  -8 211.870 5.96802   2
  -2   2   8 210.963 5.90650   2
  -2  -2   8 211.945 5.81166   2
   2   2  -8 218.967 5.81960   2
  -2   2   8 209.798 5.96684   5
   2  -2  -8 209.784 5.93299   5
  -2  -2   8 217.650 5.89069   5
   2   2  -8 221.301 5.86336   5
   2   2  -8 221.299 5.96600   3
  -2  -2   8 208.481 5.99416   3
  -2   2   8 214.607 5.93480   3
   2  -2  -8 216.453 5.89717   3
   2   2  -7 69.2631 2.25578   1
  -2  -2   7 69.3251 2.29670   1
  -2   2   7 70.8510 2.26761   1
   2  -2  -7 73.1640 2.21655   1
  -2   2   7 69.8922 2.18561   8
   2  -2  -7 70.3928 2.13280   8
  -2   2   7 69.1720 1.93401   6
  -2  -2   7 70.5135 2.24617   6
   2   2  -7 70.3217 2.18923   6
  -2   2   7 69.5739 1.92825   7
  -2   2   7 67.5181 2.18185   2
   2  -2  -7 68.1739 2.25446   2
   2   2  -7 70.1779 2.06195   2
  -2  -2   7 68.0700 2.04517   2
  -2   2   7 69.4274 2.25678   5
   2   2  -7 67.9683 2.11278   5
  -2  -2   7 70.3118 2.14406   5
   2  -2  -7 73.1061 2.21022   5
   2   2  -7 68.3759 2.25873   3
  -2   2   7 70.6886 2.20778   3
  -2  -2   7 67.8198 2.33058   3
   2  -2  -7 68.5242 2.15163   3
   2   2  -6 237.990 6.37613   1
  -2   2   6 233.589 6.37411   1
  -2  -2   6 235.817 6.40945   1
   2  -2  -6 236.764 6.34166   1
  -2   2   6 233.442 6.33384   8
   2  -2  -6 232.884 6.31063   8
  -2  -2   6 233.175 6.39047   6
  -2   2   6 238.342 6.20837   7
   2   2  -6 232.405 6.36732   6
  -2   2   6 229.255 6.20686   6
   2   2  -6 232.584 6.27750   2
   2  -2  -6 235.002 6.39688   2
  -2  -2   6 228.142 6.26827   2
  -2   2   6 230.837 6.35675   2
  -2   2   6 234.714 6.38122   5
   2   2  -6 226.531 6.28763   5
   2  -2  -6 232.297 6.35804   5
  -2  -2   6 230.017 6.41681   3
   2   2  -6 227.951 6.38690   3
  -2   2   6 229.045 6.33737   3
   2  -2  -6 236.584 6.31417   3
  -2  -2   5 184.226 5.12362   1
   2   2  -5 179.747 5.09682   1
  -2   2   5 180.250 5.08678   1
   2  -2  -5 182.391 5.05584   1
  -2   2   5 186.997 5.04989   8
   2  -2  -5 180.416 5.02900   8
  -2  -2   5 185.111 5.12304   6
  -2   2   5 186.057 4.94963   6
   2   2  -5 189.000 5.10818   6
   2  -2  -5 182.340 5.13258   2
   2   2  -5 188.133 5.01240   2
  -2   2   5 183.042 5.09278   2
  -2  -2   5 185.311 5.00099   2
   2   2  -5 188.940 5.00520   5
  -2   2   5 183.659 5.10376   5
   2  -2  -5 182.870 5.08649   5
  -2  -2   5 182.151 5.13731   3
   2   2  -5 182.154 5.11179   3
   2  -2  -5 184.385 5.03118   3
  -2   2   5 189.370 5.05611   3
   2   2  -4 208.278 5.81975   1
  -2  -2   4 207.548 5.84227   1
  -2   2   4 211.261 5.80385   1
   2  -2  -4 210.197 5.79214   1
   2  -2  -4 213.166 5.76323   8
  -2   2   4 218.923 5.77935   8
   2  -2  -4 214.448 5.77335   9
   2  -2  -4 215.426 5.71926   7
  -2  -2   4 213.025 5.86922   6
   2   2  -4 213.723 5.76496   2
  -2  -2   4 216.489 5.75741   2
   2  -2  -4 212.231 5.85744   2
   2   2  -4 213.612 5.73577   5
  -2   2   4 213.255 5.83302   5
   2  -2  -4 218.066 5.81731   5
   2   2  -4 216.820 5.84345   3
  -2  -2   4 208.422 5.85901   3
  -2   2   4 213.987 5.78623   3
   2  -2  -4 214.655 5.77244   3
   2  -2  -3 10.6063 0.80198   1
  -2   2   3 11.9271 0.83747   1
   2   2  -3 8.83963 0.87633   1
  -2  -2   3 12.0047 0.94190   1
   2  -2  -3 11.2995 0.73488   9
   2  -2  -3 11.8426 0.70947   8
  -2   2   3 11.2499 0.74181   8
   2  -2  -3 11.9827 0.63779   7
  -2  -2   3 10.0002 1.01797   6
  -2  -2   3 11.2128 0.68450   2
   2   2  -3 11.3184 0.75582   2
   2  -2  -3 11.3233 0.87774   5
  -2   2   3 9.94703 0.94705   5
   2  -2  -3 11.8161 0.73716   3
  -2   2   3 10.9336 0.74718   3
   2   2  -3 10.0346 0.92078   3
  -2  -2   3 10.5648 0.96543   3
   2  -2  -3 11.8091 0.98464   2
   2   2  -2 78.4461 2.16139   1
  -2  -2   2 74.7588 2.19291   1
   2  -2  -2 75.5766 2.18250   1
  -2   2   2 78.2399 2.18715   1
  -2   2   2 76.7731 2.16272   9
   2  -2  -2 76.2937 2.13504   8
   2  -2  -2 77.0947 2.16263   9
  -2   2   2 79.8846 2.14870   8
  -2  -2   2 76.4965 2.28760   6
   2   2  -2 55.8363 2.17197   6
  -2  -2   2 77.9308 2.16051   2
  -2   2   2 76.4446 2.23561   2
   2   2  -2 76.7366 2.18314   2
   2  -2  -2 69.8315 2.27853   2
  -2   2   2 76.8663 2.25023   5
   2  -2  -2 75.9771 2.22185   5
  -2  -2   2 73.6944 2.22652   3
   2  -2  -2 77.5722 2.15697   3
   2   2  -2 75.9645 2.18890   3
  -2   2   2 78.1830 2.16024   3
  -2  -2   1 53.3889 1.53489   1
   2  -2  -1 54.6046 1.61062   1
  -2   2   1 50.1769 1.60812   1
   2   2  -1 54.1695 1.49439   1
  -2   2   1 50.9219 1.57522   9
   2  -2  -1 52.8948 1.57017   9
  -2  -2   1 50.6146 1.68491   6
   2   2  -1 53.7343 1.67166   6
  -2  -2   1 47.3021 1.58746   2
  -2   2   1 51.3431 1.62972   2
   2  -2  -1 48.3003 1.66479   2
   2   2  -1 51.6958 1.60471   2
   2  -2  -1 54.4875 1.60881   5
  -2   2   1 53.0393 1.66217   5
  -2  -2   1 53.3803 1.48428   5
   2   2  -1 53.1074 1.49042   5
  -2  -2   1 52.2966 1.57796   3
   2  -2  -1 49.9310 1.57556   3
   2   2  -1 52.8457 1.53433   3
  -2   2   1 52.2843 1.58238   3
   2  -2   0 9.34309 0.77293   2
  -2   2   0 10.5926 0.72981   1
  -2   2   0 8.68155 0.74244   2
  -2   2   0 5.34142 0.76530   1
   2   2   0 9.31560 0.47956   9
   2   2   0 9.51321 0.78410   8
   2   2   0 8.95479 0.74724   6
  -2  -2   0 10.1346 0.85111   6
   2   2   0 9.52129 0.77245   2
  -2  -2   0 9.60999 0.70105   2
   2   2   0 10.2484 0.58126   5
  -2  -2   0 8.79114 0.53172   5
   2  -2   0 8.31213 0.69511   3
  -2   2   0 8.87221 0.69098   3
  -2   2   0 9.31642 0.84222   5
   2  -2   0 7.19473 0.73654   4
  -2   2   0 9.52458 0.72217   4
  -2  -2   0 8.37718 0.51650   3
   2   2   0 10.1039 0.48483   3
  -2  -2  -1 135.088 3.62663   2
   2  -2   1 115.771 3.63040   1
  -2   2  -1 137.937 3.60776   1
   2   2   1 132.236 3.49717   9
  -2  -2  -1 128.938 3.60977   8
   2   2   1 128.929 3.62073   8
  -2  -2  -1 133.464 3.49952   9
  -2  -2  -1 130.594 3.61237   6
   2   2   1 129.417 3.58419   6
  -2   2  -1 130.185 3.55849   2
   2   2   1 128.516 3.62417   2
   2  -2   1 125.139 3.56484   2
  -2  -2  -1 127.926 3.55331   5
   2   2   1 130.566 3.57689   5
   2  -2   1 126.629 3.61474   4
  -2   2  -1 126.912 3.60393   4
   2  -2   1 123.911 3.61409   3
  -2   2  -1 131.535 3.60086   3
   2   2   1 133.224 3.49690   3
  -2  -2  -1 135.119 3.49966   3
  -2  -2  -2 118.229 3.35457   8
   2   2   2 120.226 3.38472   8
   2   2   2 120.015 3.29883   6
  -2  -2  -2 120.919 3.31884   6
   2  -2   2 117.957 3.26343   2
  -2   2  -2 122.648 3.26646   2
   2   2   2 122.753 3.36637   5
  -2  -2  -2 120.428 3.32543   5
  -2   2  -2 121.736 3.36666   3
  -2  -2  -2 121.188 3.23936   4
  -2   2  -2 123.723 3.35800   4
  -2  -2  -2 123.790 3.23946   3
   2  -2   2 119.250 3.37659   3
   2  -2   2 118.328 3.38016   4
   2  -2   2 114.090 3.38311   1
  -2  -2  -2 124.441 3.24759   1
   2   2   2 118.646 3.24562   1
  -2   2  -2 112.673 3.37751   1
  -2  -2  -2 119.820 3.39062   2
   2   2   3 61.8665 1.90344   8
  -2  -2  -3 61.4130 1.74061   6
   2   2   3 62.7256 1.73087   6
  -2  -2  -3 59.3582 1.89826   2
  -2  -2  -3 60.5534 1.85351   5
   2   2   3 57.3804 1.92321   5
   2  -2   3 62.3717 1.90493   4
  -2  -2  -3 60.9101 1.70493   4
  -2   2  -3 58.8249 1.88199   4
  -2  -2  -3 62.2941 1.70514   3
   2   2   3 60.3970 1.70247   4
   2   2   3 60.8552 1.70210   3
  -2   2  -3 58.7661 1.86845   3
   2  -2   3 59.2925 1.90262   3
   2   2   3 61.8255 1.72999   1
  -2  -2  -3 58.6370 1.72736   1
   2  -2   3 61.0663 1.90554   1
   2   2   3 60.7967 1.86170   2
  -2   2  -3 54.1021 1.88080   1
   2   2   4 114.674 3.25515   8
  -2  -2  -4 115.387 3.10713   6
  -2  -2  -4 113.067 3.23815   2
  -2  -2  -4 107.796 3.23738   5
   2   2   4 110.936 3.29423   5
  -2  -2  -4 111.395 3.10057   3
   2   2   4 116.216 3.10714   4
   2  -2   4 112.903 3.25875   4
  -2   2  -4 114.101 3.22349   4
   2   2   4 112.746 3.10761   3
  -2  -2  -4 114.393 3.10139   4
   2  -2   4 109.397 3.24612   3
  -2   2  -4 117.223 3.22129   3
  -2  -2  -4 112.234 3.11811   1
   2   2   4 111.956 3.21390   2
  -2   2  -4 110.471 3.23847   1
   2  -2   4 110.762 3.27436   1
   2   2   4 119.705 3.13715   1
   2   2   5 4.60798 0.79857   2
   2  -2   5 4.10457 0.96227   1
  -2  -2  -5 3.62294 0.83461   2
  -2   2  -5 4.28030 0.89647   1
  -2  -2  -5 3.32392 0.57547   1
   2   2   5 4.00778 0.73137   1
   2   2   5 4.02879 0.96314   8
  -2  -2  -5 4.15563 0.50174   6
  -2  -2  -5 3.73478 0.46496   7
   2   2   5 4.60494 1.04598   5
  -2  -2  -5 3.32863 0.95218   5
   2  -2   5 2.89127 0.91930   4
  -2   2  -5 5.94249 0.86305   4
   2   2   5 3.93486 0.63461   4
   2  -2   5 3.76448 0.92191   3
   2   2   5 3.22327 0.62713   3
  -2  -2  -5 4.01605 0.53505   3
  -2   2  -5 5.41917 0.85452   3
   2   2   6 89.7881 2.75326   8
  -2  -2  -6 91.0053 2.50039   6
   2   2   6 90.9902 2.64372   2
  -2  -2  -6 89.3287 2.66623   2
  -2   2  -6 90.4552 2.70015   5
  -2  -2  -6 91.7025 2.72623   5
   2   2   6 87.6134 2.81298   5
  -2  -2  -6 89.6670 2.54294   3
   2   2   6 89.3844 2.58912   3
  -2   2  -6 91.9041 2.67625   4
   2   2   6 91.4795 2.58541   4
   2  -2   6 93.2464 2.74058   4
  -2   2  -6 93.5615 2.67794   3
   2  -2   6 91.6368 2.74114   3
  -2  -2  -6 88.8248 2.57419   1
   2  -2   6 89.3156 2.76645   1
   2   2   6 89.2495 2.62593   1
  -2   2  -6 92.3518 2.70471   1
   2   2   7 72.4411 2.17779   8
  -2  -2  -7 70.4277 1.82402   6
   2   2   7 72.1387 2.00516   2
  -2  -2  -7 67.6249 2.03373   2
   2   2   7 68.3655 2.25379   5
  -2  -2  -7 72.8305 2.13366   5
  -2   2  -7 71.3375 2.09834   5
  -2  -2  -7 69.4128 1.90876   3
   2   2   7 68.7753 1.97499   4
   2   2   7 67.4845 1.97204   3
  -2   2  -7 69.8056 2.03138   3
  -2   2  -7 72.0671 2.02464   4
   2  -2   7 64.9238 2.12725   3
   2  -2   7 71.7661 2.14288   4
  -2   2  -7 71.4769 2.09682   1
  -2  -2  -7 69.8774 1.95610   1
   2  -2   7 76.1238 2.17832   1
   2   2   7 70.4939 2.03753   1
   2   2   8 131.368 3.65234   8
  -2  -2  -8 139.664 3.55495   8
  -2   2  -8 133.841 3.51023   6
   2   2   8 139.053 3.50669   2
  -2   2  -8 134.257 3.29459   2
  -2   2  -8 135.216 3.28835   2
  -2  -2  -8 134.135 3.54081   2
  -2   2  -8 134.288 3.58156   5
   2   2   8 137.212 3.71391   5
   2  -2   8 131.964 3.61967   4
  -2  -2  -8 133.852 3.44775   3
   2   2   8 127.386 3.48151   4
   2  -2   8 130.123 3.61287   3
   2   2   8 129.262 3.49222   3
   2   2   8 135.732 3.53952   1
  -2  -2  -8 129.792 3.48397   1
  -2   2  -8 137.742 3.57664   1
   2  -2   8 133.234 3.64178   1
   2   2   9 11.4818 0.91607   2
  -2  -2  -9 10.6677 0.92961   2
  -2  -2  -9 11.1661 0.93413   1
   2   2   9 10.5463 1.04836   1
   2  -2   9 11.3128 1.22147   1
   2   2   9 11.3935 1.16227   8
  -2   2  -9 11.7984 0.91894   6
  -2   2  -9 11.6568 0.51535   2
   2   2   9 12.3343 1.31139   5
   2  -2   9 10.0752 1.11817   4
   2   2   9 10.6616 0.95190   4
  -2  -2  -9 11.3409 0.81205   3
   2  -2   9 10.8228 1.14666   3
   2   2   9 10.9941 0.93335   3
   2   2  10 51.6677 1.99895   8
  -2   2 -10 53.1779 1.75575   6
   2   2  10 51.0956 1.72629   2
  -2  -2 -10 52.8878 1.78953   2
   2   2  10 48.9229 2.07304   5
   2   2  10 50.8927 1.79682   4
   2  -2  10 53.4514 1.96237   4
   2   2  10 51.2835 1.78802   3
  -2  -2 -10 52.3627 1.72341   3
   2  -2  10 51.5569 1.94238   3
  -2  -2 -10 50.4072 1.78975   1
   2  -2  10 51.8815 1.99397   1
   2   2  10 52.3567 1.87898   1
   2   2  11 28.8916 1.39231   1
   2   2  11 23.7594 1.46925   8
  -2  -2 -11 25.6271 1.25769   2
   2  -2  11 26.4422 1.52821   1
   2   2  11 22.7911 1.56616   5
   2  -2  11 24.7618 1.46114   4
  -2  -2 -11 26.4266 1.21283   3
   2   2  11 25.0028 1.28541   3
   2   2  11 26.4844 1.29959   4
   2  -2  11 26.1819 1.46565   3
  -2  -2 -12 52.6510 1.87835   2
   2   2  12 48.8952 2.18776   5
   2  -2  12 52.9712 2.07220   3
   2   2  12 52.3523 1.90682   4
   2   2  12 51.3138 1.92698   3
   2  -2  12 53.7702 2.08966   4
   2  -2  12 53.2228 2.13554   1
   2   2  12 55.5276 1.98000   1
   2  -2  13 30.1180 1.65617   3
   2   2  13 29.1292 1.46623   3
  -2  -2 -13 28.5763 1.44586   2
   2   2  13 30.4487 1.83467   5
   2  -2  13 32.9551 1.74615   1
   2  -2  13 29.8208 1.67166   4
   2   2  13 31.4028 1.51854   4
   2   2  13 29.4539 1.58616   1
   2   2  14 21.6043 1.43599   3
   2  -2  14 25.3918 1.68284   3
   2   2  14 24.5429 1.76137   5
   2  -2  14 23.7797 1.72546   1
   2   2  14 24.9402 1.58123   1
   2  -2  14 27.6844 1.71466   4
   2   2  14 22.1308 1.43640   4
  -2  -2 -14 24.0964 1.39184   2
   2  -2  15 14.6535 1.72684   1
   2   2  15 12.2734 1.51653   1
   2  -2  15 13.1269 1.54413   4
   2   2  15 11.8792 1.34146   4
   2  -2  15 15.4948 1.55297   3
   2   2  15 13.3415 1.34416   3
   2   2  15 14.4336 1.73755   5
   2  -2  16 35.0057 2.06829   1
   2   2  16 35.1538 1.92646   1
   2  -2  16 36.5035 2.02354   4
   2   2  16 35.3660 1.80416   4
   2   2  16 34.3291 1.79942   3
   2  -2  16 33.9890 2.01065   3
   2   2  16 29.1785 2.09347   5
   2   2  17 5.71876 1.59639   1
   2  -2  17 1.84902 1.66204   1
   2  -2  17 6.18896 1.64203   4
   2  -2  17 6.87480 1.63575   3
   2   2  17 8.55236 1.81798   5
   2  -2  18 11.1182 1.87173   1
   2   2  18 13.1505 1.79041   1
   2  -2  18 12.0588 1.82268   4
   2  -2  18 13.1403 1.77725   3
   2   2  18 6.94821 1.80129   5
   2  -2  19 13.5963 2.00461   1
   2   2  19 12.5960 1.88794   1
   2  -2  19 13.0871 1.84637   4
   2  -2  19 12.9601 1.91747   3
   2   2  19 12.5778 1.89602   5
   2  -2  20 14.0805 2.17408   1
   2   2  20 16.9315 1.99528   1
   2  -2  20 10.2848 2.00110   4
   2  -2  20 12.3306 1.98317   3
   2   2  20 15.3751 2.08019   5
   2  -2  21 10.6931 2.20069   1
   2   2  21 9.19318 2.00373   1
   2  -2  21 7.87618 1.99654   4
   2  -2  21 14.1726 2.07961   3
   2   2  21 8.77758 2.10710   5
   2  -2  22 19.3224 2.33914   1
   2  -2  22 23.2645 2.27511   4
   2  -2  22 16.2733 2.15141   3
   2   2  22 21.2764 2.26967   5
   2  -2  23 6.53070 2.31973   1
   2  -2  23 8.70285 2.15171   4
   2  -2  23 6.72576 2.17127   3
   2   2  23 4.35278 2.11419   5
   2  -2  24 10.6564 2.45604   1
   2  -2  24 9.00014 2.18839   4
   2  -2  24 7.23426 2.23363   3
   2   2  24 8.69256 2.26765   5
  -2  -4  24 1.09432 2.33160   1
  -2  -4  24 2.32072 2.23609   4
  -2  -4  24 0.39092 2.20715   3
  -2   4  24-0.94005 2.17829   5
  -2  -4  23 8.93261 2.35499   1
  -2  -4  23 14.4196 2.26018   4
  -2  -4  23 8.52877 2.13882   3
  -2   4  23 9.13083 2.27920   5
  -2  -4  22 3.50748 2.19233   1
  -2  -4  22 0.90503 2.12531   4
  -2  -4  22 5.76259 2.08619   3
  -2   4  22 4.15514 2.06590   5
  -2  -4  21 24.4882 2.35641   1
  -2  -4  21 25.5236 2.30446   4
  -2  -4  21 23.4355 2.32426   3
  -2   4  21 27.8408 2.29737   5
  -2  -4  20 7.51835 2.05081   1
  -2   4  20 7.50173 2.07750   5
  -2  -4  20 6.09983 1.91950   4
  -2  -4  20 10.2364 2.02634   3
   2  -4 -19 53.0178 2.50675   2
  -2   4  19 47.1731 2.58517   5
  -2  -4  19 50.7492 2.58402   4
  -2  -4  19 49.0514 2.55417   3
  -2  -4  19 53.0191 2.69829   1
  -2  -4  18 10.3269 1.89398   3
  -2   4  18 14.2610 1.74995   1
  -2  -4  18 11.3097 1.94999   1
  -2  -4  18 10.5823 1.93585   4
   2  -4 -18 12.0130 1.81405   2
  -2   4  18 13.0213 1.87429   5
   2  -4 -17 59.7251 2.63951   2
  -2   4  17 58.5800 2.72236   5
  -2  -4  17 65.1258 2.74475   3
  -2  -4  17 61.7042 2.75087   4
  -2   4  17 68.1417 2.56964   1
  -2  -4  17 62.3439 2.79635   1
  -2   4  16 21.7973 1.71573   1
  -2  -4  16 21.2020 1.94654   1
  -2  -4  16 19.1840 1.90366   3
  -2   4  16 21.1482 1.94196   5
  -2  -4  16 22.1331 1.90189   4
   2  -4 -16 19.4949 1.81744   2
   2  -4 -15 9.64498 1.61243   2
  -2  -4  15 9.41386 1.65575   1
  -2   4  15 6.18788 1.45085   1
  -2   4  15 6.79556 1.47918   8
  -2   4  15 10.4862 1.68814   5
  -2  -4  15 5.99663 1.62690   4
  -2  -4  15 7.18112 1.62934   3
   2  -4 -14 23.1923 1.73080   2
  -2   4  14 22.7736 1.61172   8
  -2  -4  14 21.0930 1.77549   1
  -2   4  14 23.0600 1.58478   1
  -2   4  14 22.7533 1.72464   5
  -2  -4  14 23.0678 1.75459   4
  -2  -4  14 23.1251 1.79481   3
   2  -4 -13 8.74790 1.47212   2
  -2   4  13 9.65442 1.34654   8
  -2  -4  13 7.30696 1.30130   6
  -2  -4  13 10.7015 1.49887   1
  -2   4  13 8.41322 1.36556   1
  -2   4  13 8.24331 1.54314   5
  -2  -4  13 9.66489 1.48787   4
  -2  -4  13 7.13887 1.47400   3
  -2   4  13 8.08175 1.19411   3
   2  -4 -12 8.14163 1.35038   2
  -2  -4  12 5.95942 1.39454   1
  -2   4  12 10.5811 1.33570   1
  -2   4  12 9.09160 1.28263   8
  -2  -4  12 7.48553 1.26687   6
  -2   4  12 7.13633 1.43050   5
  -2  -4  12 8.96862 1.46022   4
  -2   4  12 10.7734 1.17746   3
  -2  -4  12 9.00935 1.40019   3
  -2   4  11 51.3525 1.98525   8
  -2  -4  11 50.2239 2.01790   6
   2  -4 -11 51.1643 2.07025   2
  -2   4  11 54.4031 2.11424   5
  -2   4  11 47.7350 1.86937   3
  -2  -4  11 48.2692 2.07570   4
  -2  -4  11 50.8073 2.05967   3
  -2  -4  11 52.0050 2.06556   1
  -2   4  11 52.3904 1.98522   1
  -2   4  10 6.10629 1.15874   1
  -2  -4  10 6.82270 1.23844   1
  -2   4  10 8.16552 1.12128   8
  -2  -4  10 5.67679 1.18250   6
  -2   4  10 5.60778 1.29229   5
   2   4 -10 5.47708 0.89429   5
  -2   4  10 5.99939 1.03545   3
  -2  -4  10 6.28903 1.22232   3
   2  -4 -10 5.35047 1.22838   2
  -2  -4   9 60.1719 2.17931   1
  -2   4   9 57.8503 2.08682   1
   2  -4  -9 58.6999 1.97568   1
  -2   4   9 60.1937 2.09309   8
  -2  -4   9 58.1540 2.16148   6
   2   4  -9 59.6671 1.81649   2
   2  -4  -9 60.1557 2.22454   2
  -2   4   9 65.1557 2.20462   5
   2   4  -9 61.5944 1.94178   5
  -2  -4   9 59.8579 2.19935   3
  -2   4   9 59.2006 2.00840   3
   2  -4  -9 61.0467 1.90593   3
   2   4  -8 57.4840 1.98097   1
  -2   4   8 56.1905 1.98250   1
  -2  -4   8 54.6267 2.02806   1
   2  -4  -8 56.8445 1.85383   1
  -2   4   8 57.5326 1.98803   8
   2  -4  -8 56.0107 1.88640   8
   2  -4  -8 57.1058 1.78145   9
  -2  -4   8 51.5095 2.08521   6
   2   4  -8 57.9524 1.74020   2
   2  -4  -8 59.6936 2.11843   2
   2   4  -8 58.5077 1.83301   5
  -2   4   8 56.2198 2.09573   5
  -2  -4   8 55.7741 2.04540   3
  -2   4   8 58.2955 1.89039   3
   2  -4  -8 55.9016 1.78190   3
  -2  -4   7 148.159 4.24814   1
  -2   4   7 145.461 4.21866   1
   2   4  -7 149.587 4.22556   1
   2  -4  -7 149.106 4.14177   1
   2  -4  -7 150.261 4.10406   9
  -2   4   7 148.181 4.23739   8
   2  -4  -7 142.873 4.18210   8
  -2  -4   7 149.378 4.35227   6
   2  -4  -7 148.443 4.00815   7
  -2  -4   7 149.992 4.07699   2
   2  -4  -7 149.118 4.33040   2
   2   4  -7 149.201 4.09652   2
   2   4  -7 144.111 4.12905   5
  -2   4   7 151.109 4.31687   5
  -2  -4   7 149.447 4.28616   3
   2   4  -7 149.684 4.24919   3
  -2   4   7 151.921 4.15735   3
   2  -4  -7 148.831 4.10250   3
  -2  -4   6 31.4145 1.38706   1
   2   4  -6 33.9533 1.38300   1
  -2   4   6 31.5799 1.36433   1
   2  -4  -6 35.1799 1.25580   1
   2  -4  -6 36.9200 1.16557   9
   2  -4  -6 32.8199 1.31122   8
  -2   4   6 35.9582 1.41495   8
   2  -4  -6 35.2548 1.06823   7
  -2  -4   6 32.6841 1.54293   6
   2   4  -6 34.2042 1.19401   2
  -2  -4   6 34.1810 1.14623   2
   2  -4  -6 33.4938 1.54757   2
   2  -4  -6 34.6523 1.42926   5
  -2   4   6 34.7820 1.51747   5
  -2  -4   6 35.6744 1.48379   3
   2   4  -6 34.1880 1.41756   3
   2  -4  -6 33.4059 1.16118   3
  -2   4   6 33.2529 1.24980   3
   2   4  -5 160.535 4.54175   1
  -2  -4   5 163.522 4.54721   1
   2  -4  -5 162.970 4.49170   1
  -2   4   5 165.286 4.53665   1
   2  -4  -5 163.399 4.54294   8
   2  -4  -5 164.369 4.46115   9
  -2   4   5 161.022 4.57629   8
  -2  -4   5 163.408 4.70140   6
   2   4  -5 175.006 4.61029   6
  -2  -4   5 162.210 4.47272   2
   2   4  -5 155.371 4.49230   2
   2  -4  -5 160.585 4.64506   2
   2  -4  -5 169.660 4.58315   5
  -2   4   5 168.117 4.65405   5
   2   4  -5 165.363 4.58435   3
  -2  -4   5 166.907 4.59082   3
   2  -4  -5 159.256 4.46039   3
  -2   4   5 164.935 4.48799   3
  -2  -4   4 17.4877 0.95178   1
  -2   4   4 18.7156 0.97583   1
   2  -4  -4 18.5309 0.91346   1
  -2   4   4 18.5213 1.06454   8
   2  -4  -4 17.3981 1.01732   8
   2  -4  -4 17.5448 0.82735   9
  -2  -4   4 17.3504 1.25145   6
   2   4  -4 19.6216 1.19894   6
  -2   4   4 19.5617 1.01530   2
  -2  -4   4 17.5889 0.87361   2
   2   4  -4 17.3345 0.93732   2
   2  -4  -4 20.3442 1.01316   5
  -2   4   4 18.0872 1.26401   5
  -2  -4   4 18.8173 1.06127   3
   2   4  -4 17.7706 1.08158   3
   2  -4  -4 19.5084 0.83378   3
  -2   4   4 18.7375 0.88975   3
   2  -4  -4 17.4678 1.22330   2
   2   4  -4 18.9805 1.00919   1
  -2  -4   3 108.975 3.16089   1
   2   4  -3 113.823 3.17144   1
  -2   4   3 120.262 3.19800   1
   2  -4  -3 88.3165 3.17722   1
  -2   4   3 115.509 3.26331   8
   2  -4  -3 116.243 3.14640   9
  -2   4   3 114.053 3.15746   9
  -2  -4   3 111.647 3.39215   6
   2   4  -3 115.645 3.30715   6
   2   4  -3 109.038 3.21261   2
  -2   4   3 114.873 3.25315   2
  -2  -4   3 115.274 3.18932   2
   2  -4  -3 111.905 3.33128   2
  -2   4   3 115.966 3.33917   5
   2   4  -3 115.160 3.19365   5
   2   4  -3 117.069 3.22361   3
  -2  -4   3 117.231 3.21014   3
   2  -4  -3 115.824 3.14830   3
  -2   4   3 117.008 3.15762   3
   2  -4  -2 12.8216 1.02547   2
  -2  -4   2 11.3669 0.87882   2
  -2   4   2 12.6793 0.89700   2
  -2  -4   2 11.5140 0.66231   1
   2   4  -2 10.5315 0.73262   1
   2  -4  -2 3.86586 0.79672   1
  -2   4   2 12.2360 0.84555   1
  -2   4   2 12.6226 0.74979   9
  -2   4   2 11.8956 0.96137   8
  -2  -4   2 11.9112 1.14514   6
   2   4  -2 10.8526 1.05655   6
  -2  -4   2 11.7093 0.84042   2
  -2   4   2 12.5156 1.06825   5
   2   4  -2 11.1884 0.83979   5
  -2   4   2 11.1590 0.72173   4
  -2   4   2 11.7361 0.72426   3
  -2  -4   2 12.2484 0.77452   3
  -2   4   2 13.4746 0.76901   3
   2   4  -2 10.3916 0.82253   3
  -2  -4   1 89.5557 2.58721   2
  -2   4   1 71.1346 2.51717   1
   2   4  -1 85.2920 2.41052   1
  -2  -4   1 88.6459 2.39694   1
  -2   4   1 83.5596 2.53062   1
  -2   4   1 88.1472 2.60600   8
  -2   4   1 87.5856 2.51130   9
   2   4  -1 85.1829 2.63926   6
  -2  -4   1 88.6340 2.68270   6
  -2  -4   1 88.7465 2.55772   2
  -2   4   1 87.9116 2.54763   2
   2  -4  -1 90.8765 2.60531   2
   2   4  -1 87.2974 2.53593   5
  -2   4   1 87.5898 2.67222   5
   2   4  -1 88.4177 2.45758   3
  -2  -4   1 91.0104 2.44126   3
  -2   4   1 89.5725 2.49181   3
  -2   4   1 89.7463 2.48855   4
  -2   4   1 88.5490 2.51391   3
  -2   4   0 0.20645 0.72449   1
   2  -4   0 0.65317 0.83904   2
  -2  -4   0 0.94747 0.83713   2
  -2   4   0 0.04891 0.71112   2
  -2   4   0-0.66977 0.80695   1
   2   4   0-0.02496 0.91791   8
  -2  -4   0 0.87858 0.95563   6
   2   4   0-0.02209 0.88779   6
  -2  -4   0 0.85974 0.80328   2
  -2   4   0 0.78012 1.00630   5
  -2  -4   0 1.55407 0.73112   5
   2   4   0 0.84339 0.79249   5
  -2   4   0-0.22587 0.69968   4
   2  -4   0 0.59053 0.72184   3
  -2   4   0 0.10627 0.67350   3
  -2  -4   0 0.50321 0.42338   4
   2  -4   0 0.92167 0.72514   4
   2   4   0 0.27018 0.44248   3
  -2  -4   0 1.23678 0.42610   3
   2   4   1 59.3745 1.89746   8
  -2  -4  -1 54.4685 1.86100   6
   2   4   1 54.7978 1.80473   6
  -2  -4  -1 56.7704 1.85217   2
  -2   4  -1 55.1243 1.69568   2
   2  -4   1 55.7193 1.77355   2
  -2  -4  -1 59.7221 1.79665   2
  -2   4  -1 56.3264 1.91317   5
   2   4   1 55.5455 1.80675   5
  -2  -4  -1 57.0654 1.76665   5
   2  -4   1 56.1778 1.77373   3
  -2   4  -1 56.7051 1.74777   4
   2  -4   1 56.4254 1.77283   4
  -2   4  -1 58.3857 1.74521   3
  -2   4  -1 46.7262 1.76425   1
   2   4   2 40.0843 1.58600   8
  -2  -4  -2 41.3373 1.50800   6
   2   4   2 41.3873 1.41476   6
   2  -4   2 40.2815 1.37133   2
  -2  -4  -2 42.5247 1.47030   2
  -2  -4  -2 42.8382 1.54798   2
  -2   4  -2 42.1909 1.30091   2
   2   4   2 38.8879 1.48751   5
  -2  -4  -2 41.2738 1.46588   5
   2  -4   2 41.5370 1.46284   3
  -2   4  -2 43.6614 1.43212   4
   2  -4   2 44.4550 1.48245   4
  -2   4  -2 41.3808 1.44097   3
   2  -4   2 37.6220 1.49582   1
  -2   4  -2 32.9842 1.44635   1
   2   4   3 45.2577 1.63622   8
  -2  -4  -3 43.3653 1.49243   6
   2   4   3 43.7876 1.41204   6
  -2   4  -3 43.2081 1.30718   2
   2  -4   3 41.2397 1.38419   2
  -2  -4  -3 42.5334 1.59964   2
   2   4   3 43.2141 1.59929   5
  -2  -4  -3 44.0662 1.53853   5
   2  -4   3 44.5924 1.59005   4
  -2   4  -3 45.5575 1.50855   4
  -2   4  -3 44.6628 1.51894   3
   2  -4   3 43.4017 1.55447   3
   2  -4   3 42.9714 1.59236   1
  -2   4  -3 38.0276 1.54474   1
  -2  -4  -4 44.3482 1.24954   1
  -2  -4  -4 24.4362 1.43473   8
   2   4   4 43.3461 1.67609   8
  -2   4  -4 49.3655 1.54796   6
   2   4   4 44.1450 1.36737   6
  -2  -4  -4 43.7509 1.43843   6
   2  -4   4 41.5060 1.32524   2
  -2  -4  -4 45.3932 1.66273   2
  -2   4  -4 44.4996 1.26760   2
   2   4   4 45.6228 1.64637   5
  -2  -4  -4 42.7590 1.56671   5
  -2   4  -4 44.4974 1.53530   3
  -2   4  -4 44.7427 1.54405   4
   2  -4   4 43.3395 1.59399   4
   2  -4   4 45.5178 1.57849   3
   2  -4   4 41.7206 1.61047   1
   2   4   4 44.0482 1.26273   1
   2   4   4 46.1295 1.54620   2
  -2   4  -4 41.8308 1.53285   1
   2   4   5 91.7903 2.52357   1
   2  -4   5 89.6342 2.75517   1
  -2  -4  -5 88.4001 2.52029   1
   2   4   5 94.1275 2.70467   2
  -2   4  -5 87.4942 2.71870   1
   2   4   5 87.8524 2.78686   8
  -2  -4  -5 93.9074 2.72201   8
   2   4   5 89.8571 2.52690   6
  -2  -4  -5 93.4562 2.56721   6
   2  -4   5 90.5385 2.45431   2
   2  -4   5 82.3179 2.47428   2
  -2  -4  -5 91.4947 2.80335   2
   2   4   5 94.8033 2.79435   5
  -2  -4  -5 90.7360 2.72886   5
  -2   4  -5 91.3456 2.70165   3
   2   4   5 91.2357 2.45795   3
   2   4   5 92.1896 2.45917   4
   2  -4   5 95.4303 2.76440   4
   2  -4   5 92.5779 2.74703   3
  -2   4  -5 91.2196 2.71138   4
  -2  -4  -5 92.6166 2.46423   3
  -2  -4  -6 24.2796 1.35450   2
  -2  -4  -6 26.1567 0.98403   1
   2  -4   6 24.8374 1.35537   1
   2   4   6 26.5987 0.99436   1
  -2   4  -6 25.1958 1.25727   1
   2   4   6 27.7077 1.37332   8
  -2  -4  -6 25.6104 0.91639   6
   2   4   6 26.5694 0.87628   6
   2   4   6 27.0115 1.39988   5
  -2  -4  -6 26.2826 1.28168   5
  -2   4  -6 25.6857 1.26710   4
  -2  -4  -6 25.8179 0.88648   3
   2   4   6 26.2843 0.87474   3
   2  -4   6 25.1466 1.32106   4
  -2   4  -6 26.5585 1.21784   3
   2   4   6 25.8984 0.87223   4
   2  -4   6 24.3053 1.31282   3
   2   4   7 232.073 6.33220   8
  -2  -4  -7 224.303 6.06444   6
   2   4   7 222.260 6.34631   5
  -2  -4  -7 230.481 6.31079   2
   2   4   7 226.159 6.08428   3
   2  -4   7 223.634 6.29710   4
   2   4   7 225.125 6.08325   4
   2  -4   7 223.473 6.30865   3
   2   4   7 226.322 6.13766   1
  -2  -4  -7 227.488 6.13677   1
   2  -4   7 234.882 6.31296   1
   2   4   8 28.7774 1.55138   8
   2   4   8 31.8296 1.60372   5
  -2  -4  -8 31.3020 1.49515   2
   2  -4   8 30.7724 1.48335   3
   2  -4   8 32.5581 1.48141   4
   2   4   8 29.8968 1.10316   3
   2   4   8 31.1708 1.10910   4
   2   4   8 33.1554 1.23299   1
   2  -4   8 32.3441 1.52345   1
   2   4   9 134.156 4.02312   8
  -2  -4  -9 133.659 3.97132   2
   2   4   9 132.028 4.07790   5
   2  -4   9 140.337 4.00257   3
   2  -4   9 133.032 3.99436   4
   2   4   9 136.551 3.81968   1
   2  -4   9 130.013 4.00058   1
   2  -4  10 14.2376 1.38681   1
  -2  -4 -10 13.8148 1.24053   2
   2   4  10 14.3864 1.37338   8
   2   4  10 16.0305 1.08128   1
   2   4  10 14.6424 1.41659   5
   2  -4  10 14.0338 1.28848   4
   2  -4  10 16.9898 1.33318   3
   2   4  11 45.9664 1.94437   8
  -2  -4 -11 45.0556 1.87172   2
   2   4  11 48.9242 2.06876   5
   2  -4  11 47.0337 1.95833   4
   2  -4  11 45.5439 1.92628   3
   2   4  11 44.3609 1.72202   1
   2  -4  11 44.9033 1.99395   1
  -2  -4 -12 1.36808 1.15470   2
   2   4  12 0.80907 1.31541   8
   2  -4  12 0.63310 1.35370   1
   2   4  12-1.45037 1.47743   5
   2  -4  12 0.20969 1.25681   4
   2  -4  12 0.42403 1.30405   3
   2   4  13 51.7810 2.17054   8
  -2  -4 -13 50.6677 2.06312   2
   2   4  13 50.0944 2.29374   5
   2  -4  13 50.3962 2.16614   4
   2  -4  13 48.0965 2.13811   3
   2  -4  13 48.6197 2.25644   1
  -2  -4 -14 2.02463 1.33348   2
   2  -4  14 1.53903 1.50770   1
   2   4  14-0.30764 1.45817   8
   2   4  14-0.98192 1.57825   5
   2  -4  14-0.84912 1.53021   4
   2  -4  14 0.12272 1.44941   3
  -2  -4 -15 2.82073 1.38429   2
   2  -4  15 5.48937 1.65521   1
   2   4  15 3.07605 1.57553   8
   2   4  15 4.35231 1.67982   5
   2  -4  15 4.87006 1.55487   4
   2  -4  15 4.00494 1.54946   3
  -2  -4 -16 5.03227 1.46174   2
   2  -4  16 1.84078 1.69522   1
   2   4  16 2.08861 1.59800   8
   2   4  16 1.81584 1.78368   5
   2  -4  16 5.88224 1.69399   4
   2  -4  16 2.65895 1.65087   3
   2  -4  17 6.64664 1.86990   1
   2  -4  17 7.80351 1.75880   3
   2   4  17 8.38208 1.88297   5
   2  -4  17 8.08406 1.78403   4
  -2  -4 -17 6.11602 1.60059   2
   2   4  18 8.91441 1.93340   5
   2  -4  18 8.17227 1.85058   3
   2  -4  18 7.92614 1.88991   4
   2  -4  18 7.69869 1.94002   1
   2   4  19 32.2204 2.30469   5
   2  -4  19 31.5277 2.24389   3
   2  -4  19 32.2392 2.32025   4
   2  -4  19 28.1655 2.40708   1
   2   4  20 5.79248 2.05624   5
   2  -4  20 5.72875 1.99009   3
   2  -4  20 2.48680 1.98847   4
   2  -4  20 3.92403 2.12022   1
   2  -4  21 22.6631 2.32486   3
   2  -4  21 25.7028 2.29429   4
   2  -4  21 19.4499 2.46182   1
   2   4  21 24.8439 2.36949   5
   2  -4  22 9.99558 2.23389   3
   2  -4  22 12.8429 2.27752   4
   2  -4  22 9.95843 2.36340   1
   2   4  22 11.7801 2.22910   5
   2  -4  23 12.2077 2.31375   3
   2  -4  23 16.4868 2.32158   4
   2  -4  23 10.9383 2.45812   1
   2   4  23 14.4548 2.36324   5
   2  -4  24 0.60427 2.31228   3
   2   4  24 3.34567 2.32152   5
   2  -4  24 4.66889 2.26260   4
   2  -4  24 0.94238 2.41224   1
  -2   6  23 15.1105 2.34686   5
  -2  -6  23 13.1617 2.39738   3
  -2  -6  23 13.0187 2.35529   4
  -2  -6  23 17.4140 2.57675   1
  -2   6  22 2.91579 2.26449   5
  -2  -6  22-0.87720 2.21466   3
  -2  -6  22 1.25129 2.17474   4
  -2  -6  22 1.93122 2.25203   1
  -2  -6  21 1.39383 2.24832   1
  -2  -6  21 3.48039 2.22013   3
  -2   6  21 6.42690 2.25819   5
  -2  -6  21 1.48887 2.12197   4
   2  -6 -21 4.17827 2.10593   2
  -2  -6  20-0.35554 2.11531   1
  -2  -6  20 1.89937 2.07296   3
  -2   6  20-0.45781 2.11663   5
  -2  -6  20 0.98473 2.12293   4
   2  -6 -20 0.32631 2.02199   2
   2  -6 -19 12.6255 2.08806   2
  -2  -6  19 7.87272 2.14436   1
  -2   6  19 7.41901 1.92865   8
  -2   6  19 13.7590 2.18831   5
  -2  -6  19 7.02657 2.03380   4
  -2  -6  19 7.01393 1.96888   3
   2  -6 -18 3.23471 1.95140   2
  -2  -6  18-0.48135 1.94084   1
  -2   6  18 0.14570 1.81899   8
  -2   6  18-1.85877 1.89785   5
  -2  -6  18-2.20924 1.91769   4
  -2  -6  18 4.38158 1.97375   3
   2  -6 -17 14.8156 1.99847   2
  -2  -6  17 11.2618 2.02440   1
  -2   6  17 11.3318 1.75839   8
  -2   6  17 13.4123 2.03694   5
  -2  -6  17 14.4621 1.99682   4
  -2  -6  17 13.0405 1.98095   3
   2  -6 -16 0.93258 1.79637   2
  -2  -6  16 0.14186 1.84093   1
  -2   6  16-0.06554 1.59731   8
  -2   6  16 0.84634 1.78159   5
  -2  -6  16-1.61978 1.75666   4
  -2  -6  16-0.29775 1.77888   3
   2  -6 -15 27.5129 2.03738   2
  -2  -6  15 30.1430 2.04708   1
  -2   6  15 29.0120 1.90441   8
  -2   6  15 28.9207 2.06843   5
  -2  -6  15 25.1677 1.94959   4
  -2  -6  15 26.6363 1.95299   3
   2  -6 -14 3.44053 1.70585   2
  -2   6  14 3.93543 1.45739   8
  -2  -6  14 2.27660 1.57048   1
  -2   6  14 2.07027 1.73521   5
  -2  -6  14 2.53225 1.62012   4
  -2  -6  14 2.69820 1.54420   3
  -2   6  13 56.8390 2.35948   8
   2  -6 -13 54.6177 2.53068   2
  -2   6  13 58.2269 2.52397   5
  -2  -6  13 57.5929 2.44506   4
  -2  -6  13 61.5984 2.44928   3
  -2  -6  13 59.7296 2.43394   1
   2  -6 -12 0.60477 1.52797   2
  -2  -6  12 0.93896 1.41566   1
  -2   6  12-1.25209 1.34191   8
  -2  -6  12 1.65018 1.46751   6
  -2   6  12-0.55288 1.55650   5
  -2  -6  12 0.61825 1.39020   4
  -2  -6  12 0.05688 1.37945   3
  -2   6  11 118.551 3.66796   8
  -2  -6  11 113.067 3.73899   6
   2  -6 -11 120.376 3.77167   2
  -2   6  11 116.450 3.75728   5
  -2  -6  11 113.166 3.68479   4
  -2  -6  11 115.583 3.71275   3
  -2  -6  11 119.892 3.65519   1
   2  -6 -10-1.53603 1.41606   2
  -2  -6  10 0.99044 1.19600   1
  -2   6  10-1.61877 1.19810   8
  -2  -6  10-0.68809 1.40941   6
  -2   6  10 0.21710 1.39025   5
  -2  -6  10 1.66028 1.25288   4
  -2  -6  10 0.33681 1.26484   3
  -2   6   9 64.8778 2.34021   8
  -2  -6   9 67.9129 2.50630   6
   2  -6  -9 65.7031 2.45503   2
  -2   6   9 66.8035 2.42760   5
  -2  -6   9 66.0583 2.31432   3
  -2  -6   9 65.7325 2.33514   4
  -2  -6   9 62.6675 2.26978   1
   2  -6  -8-0.19764 1.22757   2
  -2   6   8-1.23222 1.10888   8
  -2  -6   8-0.63916 1.26593   6
  -2  -6   8-1.00220 1.03511   1
  -2   6   8 2.36188 1.29480   5
  -2  -6   8 1.90663 1.08654   4
  -2  -6   8-0.07889 1.06811   3
  -2   6   7 25.8416 1.37090   8
  -2  -6   7 24.6810 1.59774   6
  -2   6   7 25.8563 1.54168   5
  -2  -6   7 25.2408 1.34991   3
  -2  -6   7 27.3850 1.35334   4
  -2   6   7 22.1658 1.25242   1
   2  -6  -7 27.1507 1.55196   2
  -2  -6   7 25.1139 1.26303   1
  -2  -6   6 6.51282 0.79652   2
   2  -6  -6 5.47326 1.22811   2
  -2  -6   6 5.60709 0.92066   1
  -2   6   6 4.97640 0.89502   1
  -2   6   6 6.93813 1.08096   8
  -2  -6   6 4.84353 1.30498   6
  -2   6   6 6.65475 1.24218   5
  -2  -6   6 6.55932 0.98478   4
  -2  -6   6 5.60716 0.97945   3
  -2  -6   5 20.8628 1.06672   1
   2  -6  -5 19.1726 1.32064   2
  -2   6   5 20.0638 1.07044   1
  -2   6   5 20.8779 1.25438   8
  -2  -6   5 20.3173 1.47651   6
  -2  -6   5 21.2978 1.03626   2
  -2   6   5 19.5256 1.40417   5
   2   6  -5 22.4914 1.16414   5
  -2  -6   5 21.1004 1.11692   4
  -2  -6   5 19.7141 1.10525   3
  -2  -6   4 9.06944 0.79659   1
  -2  -6   4 8.66188 0.87998   2
   2  -6  -4 9.97588 1.18904   2
  -2   6   4 8.41041 0.87320   1
  -2   6   4 10.9082 1.07673   8
  -2   6   4 9.21150 0.71461   9
  -2  -6   4 9.24132 1.29962   6
  -2  -6   4 9.28826 0.80529   2
  -2   6   4 9.27097 1.23600   5
   2   6  -4 9.46887 0.99979   5
  -2  -6   4 10.4890 0.88443   4
  -2   6   4 10.2436 0.71666   3
  -2  -6   4 9.76763 0.85286   3
  -2  -6   3 107.937 2.98847   1
  -2   6   3 104.291 3.03957   1
  -2   6   3 106.421 3.21188   8
  -2   6   3 105.290 2.99070   9
  -2   6   3 105.558 3.07346   6
  -2  -6   3 108.368 3.30345   6
  -2  -6   3 103.776 3.11615   2
  -2  -6   3 102.081 3.06420   2
   2  -6  -3 108.956 3.23690   2
   2   6  -3 106.106 3.12640   5
  -2   6   3 108.518 3.29406   5
  -2  -6   3 106.968 3.02542   4
  -2  -6   3 106.143 3.02363   3
  -2   6   3 107.832 2.99654   3
  -2  -6   2 1.18818 0.85134   2
  -2  -6   2 1.23724 0.54312   1
   2  -6  -2 1.88423 1.01820   2
  -2   6   2 2.01374 0.74151   1
  -2   6   2 1.15543 0.64691   9
  -2   6   2 0.03384 1.04006   8
  -2   6   2 1.35265 0.83358   6
  -2  -6   2 2.58142 1.14946   6
  -2  -6   2 0.71174 0.77723   2
  -2   6   2 0.93850 1.15468   5
   2   6  -2 1.33283 0.93179   5
  -2  -6   2 0.80694 0.63896   4
  -2   6   2 0.29499 0.66926   3
  -2  -6   2 1.01057 0.61614   3
  -2   6   1 103.594 3.01956   1
   2   6  -1 100.741 3.22247   8
  -2   6   1 107.684 3.19358   8
  -2   6   1 102.998 2.99675   9
  -2   6   1 105.889 3.07886   6
  -2  -6   1 104.394 3.21902   6
  -2  -6   1 103.960 3.12349   2
  -2  -6   1 103.791 3.06524   2
   2  -6  -1 107.508 3.15160   2
  -2   6   1 103.807 3.04156   2
  -2   6   1 103.421 3.23096   5
   2   6  -1 107.202 3.11669   5
  -2  -6   1 105.618 2.91372   4
  -2  -6   1 106.950 2.91311   3
  -2   6   1 104.889 2.99897   3
  -2   6   0 3.00559 0.81191   1
   2   6   0 3.90866 1.13047   8
  -2   6   0 2.92149 0.87763   6
   2   6   0 4.31995 0.97552   6
  -2  -6   0 3.10474 1.08005   6
  -2   6   0 3.34893 1.16424   5
   2   6   0 3.46164 0.96783   5
  -2  -6   0 3.19893 0.83713   5
  -2   6   0 3.38887 0.74293   1
  -2  -6   0 3.67237 0.94277   2
   2  -6   0 2.42175 0.96164   2
  -2   6   0 3.03683 0.77054   2
   2   6   1 234.022 6.49440   8
   2   6   1 230.365 6.39783   6
  -2  -6  -1 233.690 6.44300   6
   2  -6   1 230.091 6.37697   2
  -2   6  -1 232.456 6.31869   2
  -2  -6  -1 229.145 6.45045   2
   2   6   1 231.756 6.41102   5
  -2  -6  -1 233.567 6.35785   5
  -2   6  -1 226.978 6.49050   5
  -2   6  -1 236.900 6.31929   4
   2  -6   1 229.056 6.33910   3
  -2   6  -1 233.058 6.31809   3
   2  -6   1 233.435 6.33967   4
  -2   6  -1 232.092 6.31938   1
  -2  -6  -2 0.80935 0.99011   2
  -2   6  -2 0.86666 0.65800   2
  -2   6  -2 0.39898 0.78378   1
   2  -6   2 1.36309 0.83761   2
   2   6   2 0.23161 1.09920   8
  -2  -6  -2 1.34592 0.93977   6
   2   6   2 0.13431 0.80964   6
  -2  -6  -2 0.79870 0.89855   5
   2   6   2 0.12309 0.99375   5
  -2   6  -2 0.22184 1.14223   5
  -2   6  -2 1.29899 0.77364   4
   2  -6   2 0.58529 0.81594   3
   2  -6   2-0.17711 0.81924   4
  -2   6  -2 0.53386 0.74062   3
   2   6   3 74.9118 2.53071   8
  -2  -6  -3 78.4969 2.37741   6
   2  -6   3 78.3096 2.30179   2
  -2  -6  -3 79.0244 2.49921   2
   2   6   3 74.5820 2.46425   5
  -2   6  -3 78.9742 2.50648   5
   2  -6   3 76.0895 2.37293   3
   2  -6   3 77.7989 2.37675   4
  -2   6  -3 75.4153 2.31685   4
  -2   6  -3 74.4687 2.31531   3
  -2   6  -3 71.7870 2.33523   1
   2  -6   3 75.3789 2.38522   1
  -2  -6  -4-0.77492 1.07186   2
   2  -6   4 0.39271 0.94901   1
  -2   6  -4-0.17811 0.84597   1
   2   6   4 0.08136 1.10019   8
  -2  -6  -4-0.44715 0.81293   6
   2   6   4-0.53037 1.08178   5
   2  -6   4 0.67791 0.91186   4
  -2   6  -4 0.28247 0.83503   4
   2  -6   4 0.24898 0.93466   3
  -2   6  -4 0.02596 0.82086   3
   2   6   5 60.3711 2.15796   8
  -2  -6  -5 57.3504 1.87079   6
   2   6   5 64.8365 2.16288   5
   2  -6   5 56.7025 2.06838   1
   2  -6   5 60.6543 2.05067   3
   2  -6   5 61.8266 2.06219   4
  -2  -6  -5 59.5107 2.15136   2
   2   6   6 1.11482 1.12910   5
   2   6   6-0.62050 1.12524   8
   2  -6   6 0.10981 0.99068   4
   2  -6   6 0.55551 0.99835   3
   2  -6   6 0.28403 1.03950   1
  -2  -6  -6 0.76617 1.09979   2
   2   6   7 25.0806 1.55146   5
   2   6   7 24.5805 1.50095   8
   2  -6   7 24.1051 1.42129   4
   2  -6   7 27.0181 1.37523   3
   2  -6   7 21.7485 1.39236   1
  -2  -6  -7 26.5460 1.49199   2
   2   6   8 1.88660 1.25623   5
   2   6   8 0.44064 1.22641   8
   2  -6   8 2.86189 1.10465   4
   2  -6   8 2.28992 1.12158   3
   2  -6   8 0.91190 1.13812   1
  -2  -6  -8 1.14036 1.21356   2
   2  -6   9 10.4194 1.32268   1
  -2  -6  -9 13.3297 1.41899   2
   2   6   9 10.6457 1.47402   5
   2   6   9 11.6884 1.35476   8
   2  -6   9 11.3291 1.31110   4
   2  -6   9 13.3285 1.32439   3
   2  -6  10 0.58079 1.33670   1
  -2  -6 -10-1.57472 1.33199   2
   2   6  10 2.08261 1.31854   8
   2   6  10 0.56137 1.41194   5
   2  -6  10 2.63027 1.24933   4
   2  -6  10-0.35157 1.29233   3
  -2  -6 -11 61.8383 2.38087   2
   2   6  11 62.1834 2.51549   5
   2   6  11 61.1566 2.41848   8
   2  -6  11 60.9536 2.39254   3
   2  -6  11 58.4456 2.37423   4
   2  -6  11 59.5069 2.37896   1
   2  -6  12 7.01081 1.45919   1
  -2  -6 -12 4.72838 1.44964   2
   2   6  12 6.11825 1.55828   8
   2   6  12 4.94244 1.62808   5
   2  -6  12 6.48180 1.44554   4
   2  -6  12 6.62044 1.46246   3
  -2  -6 -13 116.402 3.80978   2
   2   6  13 118.966 3.96468   5
   2   6  13 113.608 3.88378   8
   2  -6  13 115.479 3.83581   4
   2  -6  13 117.888 3.85159   3
   2  -6  13 124.719 3.89457   1
   2  -6  14 9.52588 1.74200   1
  -2  -6 -14 9.02629 1.61840   2
   2   6  14 11.2505 1.71282   8
   2   6  14 13.9843 1.80347   5
   2  -6  14 11.2417 1.66918   4
   2  -6  14 9.59305 1.61170   3
   2  -6  15 35.9764 2.20754   1
  -2  -6 -15 37.0798 2.10827   2
   2   6  15 37.7461 2.30496   5
   2   6  15 38.7511 2.20626   8
   2  -6  15 36.4084 2.20155   4
   2  -6  15 33.8809 2.14020   3
   2  -6  16-0.36994 1.81866   1
  -2  -6 -16 1.72038 1.66590   2
   2   6  16-1.75170 1.88152   5
   2   6  16 0.15083 1.69467   8
   2  -6  16 1.11746 1.80232   4
   2  -6  16 2.56689 1.71293   3
  -2  -6 -17 18.3493 1.90963   2
   2  -6  17 18.0277 2.09580   1
   2   6  17 21.1029 2.13393   5
   2   6  17 19.2307 2.01555   8
   2  -6  17 25.5624 2.04718   4
   2  -6  17 19.5095 2.05256   3
   2  -6  18 0.75135 2.02277   1
  -2  -6 -18 0.51357 1.78753   2
   2   6  18-0.77490 1.98285   5
   2   6  18-0.08290 1.91439   8
   2  -6  18-1.74895 1.98263   4
   2  -6  18-0.08441 1.95402   3
   2  -6  19 7.58258 2.17131   1
  -2  -6 -19 6.79665 1.90636   2
   2   6  19 10.4430 2.15454   5
   2   6  19 7.72560 2.09078   8
   2  -6  19 9.54024 2.02575   4
   2  -6  19 10.0165 2.07412   3
   2  -6  20 2.50640 2.08066   3
   2  -6  20-0.54955 2.11295   4
   2  -6  20-1.02016 2.09069   1
   2   6  20-1.84611 2.18610   5
   2  -6  21 5.80410 2.15565   3
   2  -6  21-1.62310 2.18147   4
   2  -6  21 4.66285 2.29548   1
   2   6  21 0.66707 2.15830   5
   2  -6  22-0.80234 2.15244   3
   2   6  22-1.96086 2.27262   5
   2  -6  22 2.27720 2.23123   4
   2  -6  22 3.84714 2.41326   1
  -2  -8  21 2.91641 2.37562   1
  -2  -8  21 4.32317 2.17735   3
  -2   8  21 2.27018 2.38194   5
  -2  -8  21 5.23481 2.26894   4
   2  -8 -21 0.57081 2.35527   2
   2  -8 -20 2.70586 2.30030   2
  -2  -8  20 0.09000 2.17654   1
  -2   8  20 5.03076 2.04296   8
  -2   8  20-1.20241 2.35290   5
  -2  -8  20 1.59100 2.23436   4
  -2  -8  20 3.88123 2.18528   3
   2  -8 -19 5.28866 2.24886   2
  -2  -8  19 0.77118 2.08814   1
  -2   8  19 1.06637 2.20863   5
  -2   8  19 6.74128 1.95272   8
  -2  -8  19 5.29707 2.10302   4
  -2  -8  19 3.00231 2.09687   3
   2  -8 -18 6.75001 2.17046   2
  -2   8  18 9.25978 2.20128   5
  -2   8  18 4.34876 1.90269   8
  -2  -8  18 6.44035 2.07979   4
  -2  -8  18 9.03244 2.14207   3
   2  -8 -17 4.82810 2.15439   2
  -2   8  17 8.35630 2.20202   5
  -2   8  17 5.62091 1.85104   8
  -2  -8  17 3.58799 1.97674   4
  -2  -8  17 3.71351 1.94892   3
   2  -8 -16 11.6087 2.05554   2
  -2   8  16 8.95388 2.15203   5
  -2   8  16 10.6402 1.85349   8
  -2  -8  16 9.48468 1.96666   4
  -2  -8  16 10.0716 1.95425   3
   2  -8 -15 12.5080 2.09012   2
  -2   8  15 14.2378 2.07718   5
  -2   8  15 13.0369 1.78859   8
  -2  -8  15 14.4385 1.90738   4
  -2  -8  15 13.2295 1.84710   3
   2  -8 -14 5.67858 1.92406   2
  -2   8  14 3.84975 1.85697   5
  -2   8  14 3.73829 1.62074   8
  -2  -8  14 7.01328 1.76099   4
  -2  -8  14 7.84396 1.70532   3
   2  -8 -13 30.4343 2.21334   2
  -2   8  13 30.2151 2.20214   5
  -2   8  13 24.7690 1.92156   8
  -2  -8  13 26.9535 1.94224   4
  -2  -8  13 25.0055 1.95496   3
   2  -8 -12 2.01646 1.81247   2
  -2   8  12 2.28566 1.77272   5
  -2   8  12 4.58871 1.53597   8
  -2  -8  12 3.47023 1.52040   4
  -2  -8  12 2.49609 1.48305   3
   2  -8 -11 14.3841 1.80937   2
  -2   8  11 15.5547 1.85371   5
  -2   8  11 16.0783 1.61160   8
  -2  -8  11 17.3770 1.58002   4
  -2  -8  11 15.2886 1.53855   3
   2  -8 -10 16.1046 1.77747   2
  -2   8  10 18.9771 1.83218   5
  -2   8  10 19.0624 1.61857   8
  -2  -8  10 20.7626 1.57482   4
  -2  -8  10 20.2389 1.53710   3
   2  -8  -9 26.8983 1.90955   2
  -2   8   9 29.1166 1.78644   8
  -2   8   9 33.6692 1.95404   5
  -2  -8   9 31.0560 1.62519   4
  -2  -8   9 29.2418 1.62991   3
  -2  -8   8 5.69436 1.63456   6
  -2   8   8 6.61878 1.43410   8
   2  -8  -8 7.21275 1.59893   2
  -2   8   8 7.82941 1.59067   5
  -2  -8   7 13.0948 1.61383   6
  -2   8   7 11.0609 1.41925   8
   2  -8  -7 13.6602 1.58782   2
  -2   8   7 14.6830 1.64680   5
  -2  -8   6 4.72459 1.53213   6
  -2   8   6 5.06112 1.26332   8
   2  -8  -6 4.14116 1.44359   2
   2   8  -6 4.83742 1.17551   5
  -2   8   6 2.14149 1.41179   5
  -2  -8   5 21.7462 1.62812   6
  -2   8   5 19.4739 1.49739   8
   2  -8  -5 21.8755 1.57292   2
   2   8  -5 21.7159 1.39902   5
  -2   8   5 22.5124 1.68416   5
  -2  -8   4 15.3291 1.48698   6
  -2   8   4 13.0442 1.41608   8
   2  -8  -4 10.2085 1.37632   2
   2   8  -4 13.3421 1.25500   5
  -2   8   4 12.1543 1.47950   5
  -2  -8   3 23.2263 1.60428   6
  -2   8   3 21.2036 1.52486   8
  -2  -8   3 23.0415 1.29810   2
   2  -8  -3 22.5266 1.48273   2
   2   8  -3 23.2142 1.41786   5
  -2   8   3 21.3464 1.64071   5
  -2  -8   2 15.3860 1.43779   6
   2   8  -2 16.2737 1.31747   5
  -2   8   2 15.9294 1.55477   5
   2   8  -2 17.2947 1.53745   8
  -2   8   2 16.8273 1.39876   8
  -2  -8   2 16.9503 1.20822   2
   2  -8  -2 18.7253 1.38246   2
  -2   8   1 35.6394 1.87208   5
   2   8  -1 36.5048 1.67220   5
  -2  -8   1 35.0889 1.61884   2
   2  -8  -1 35.1143 1.67681   2
  -2  -8   1 34.7540 1.74166   6
  -2   8   1 35.2978 1.74225   8
   2   8  -1 37.6531 1.80009   8
  -2   8   0 33.5884 1.81358   5
   2   8   0 31.5442 1.62211   5
  -2  -8   0 33.7317 1.59390   2
   2  -8   0 32.3642 1.57593   2
  -2  -8   0 32.2371 1.63789   6
   2   8   0 32.7865 1.77072   8
  -2   8   0 33.7912 1.72594   8
   2   8   1 53.2576 2.07850   5
  -2   8  -1 58.1266 2.24974   5
  -2  -8  -1 52.4221 2.07679   2
   2  -8   1 56.9045 2.00282   2
  -2  -8  -1 57.0485 2.05237   6
   2   8   1 52.3026 2.20860   8
  -2   8  -2 32.6632 1.74104   5
   2   8   2 33.0580 1.67261   5
  -2  -8  -2 33.4804 1.66697   2
  -2  -8  -2 33.3077 1.53360   6
   2   8   2 31.8716 1.77625   8
  -2   8  -3 40.9915 1.92416   5
   2   8   3 40.5722 1.83833   5
  -2  -8  -3 43.0307 1.85127   2
  -2  -8  -3 40.8207 1.67977   6
   2   8   3 37.8278 1.95415   8
   2   8   4 19.8118 1.57658   8
   2  -8   4 23.0117 1.28948   4
   2  -8   4 24.4277 1.30388   3
  -2  -8  -4 20.1427 1.52642   2
  -2   8  -4 21.9871 1.60279   5
   2   8   4 19.7776 1.52835   5
   2   8   5 19.3639 1.55269   8
   2  -8   5 18.5961 1.28725   3
  -2   8  -5 19.4142 1.48325   5
   2  -8   5 19.6049 1.29763   4
   2  -8   5 18.8888 1.31734   1
  -2  -8  -5 17.3320 1.52691   2
   2   8   5 18.9230 1.55149   5
   2   8   6 12.6055 1.45398   8
   2  -8   6 12.5235 1.26164   3
  -2   8  -6 14.2869 1.50805   5
   2  -8   6 14.4575 1.25308   4
   2  -8   6 11.2968 1.25653   1
  -2  -8  -6 13.1631 1.48005   2
   2   8   6 12.8447 1.51951   5
   2   8   7 17.1601 1.58999   8
   2  -8   7 17.9834 1.35810   4
   2  -8   7 20.2073 1.41159   3
   2  -8   7 15.4473 1.37551   1
  -2  -8  -7 19.4818 1.55840   2
   2   8   7 17.0166 1.59947   5
   2   8   8 4.59603 1.49615   8
   2  -8   8 2.71693 1.26445   4
   2  -8   8 6.77740 1.29168   3
  -2  -8  -8 3.61855 1.44819   2
   2  -8   8 3.53996 1.27209   1
   2   8   8 6.92579 1.51230   5
   2   8   9 4.21128 1.54626   8
   2  -8   9 4.22974 1.33086   4
   2  -8   9 4.01190 1.35776   3
   2  -8   9 4.74548 1.35331   1
  -2  -8  -9 3.12730 1.53461   2
   2   8   9 1.27528 1.58338   5
   2   8  10 7.59542 1.55905   8
   2  -8  10 7.58748 1.40126   3
   2  -8  10 6.24961 1.42950   4
  -2  -8 -10 2.72146 1.55343   2
   2  -8  10 7.32791 1.44950   1
   2   8  10 6.43647 1.58958   5
   2   8  11 27.2624 1.92830   8
   2  -8  11 29.7365 1.81129   4
   2  -8  11 26.9046 1.82476   3
  -2  -8 -11 25.8313 1.91621   2
   2  -8  11 27.4173 1.80258   1
   2   8  11 32.6933 2.05620   5
   2   8  12 13.4286 1.79024   8
   2  -8  12 14.6521 1.62651   4
   2  -8  12 15.4490 1.62560   3
   2  -8  12 12.4225 1.67603   1
  -2  -8 -12 10.8563 1.80593   2
   2   8  12 7.99751 1.88788   5
   2   8  13 20.4259 1.99452   8
   2  -8  13 22.8446 1.88328   4
   2  -8  13 18.9172 1.80803   3
  -2  -8 -13 18.5517 1.89874   2
   2  -8  13 20.8040 1.78360   1
   2   8  13 22.3041 2.06992   5
   2   8  14 4.86786 1.83987   8
   2  -8  14 6.94395 1.71441   3
   2  -8  14 2.66107 1.77821   4
  -2  -8 -14 5.42657 1.85163   2
   2  -8  14 7.75749 1.74876   1
   2   8  14 8.21736 1.88555   5
   2   8  15 9.97994 1.90118   8
   2  -8  15 12.1980 1.86683   4
   2  -8  15 7.00177 1.84161   3
   2  -8  15 15.2735 1.89666   1
  -2  -8 -15 12.1447 1.90562   2
   2   8  15 10.3533 2.10116   5
   2   8  16 9.41307 1.99485   8
   2  -8  16 5.36023 1.94304   4
   2  -8  16 10.5292 1.93569   3
   2  -8  16 6.28920 1.91232   1
  -2  -8 -16 6.41845 1.97723   2
   2   8  16 11.3352 2.08284   5
   2   8  17 11.7533 2.07334   8
   2  -8  17 9.82530 2.07809   4
   2  -8  17 9.78075 2.00835   3
  -2  -8 -17 13.5141 2.05129   2
   2  -8  17 4.65862 1.99481   1
   2   8  17 14.4286 2.20667   5
   2   8  18 5.79054 2.12134   8
   2  -8  18 3.06807 2.10486   4
   2  -8  18 8.16702 2.07217   3
  -2  -8 -18 5.98843 2.07054   2
   2  -8  18 5.77262 2.08319   1
   2   8  18 3.00910 2.16422   5
   2   8  19 7.92586 2.19650   8
   2  -8  19 4.41361 2.04345   4
   2  -8  19 7.44982 2.13678   3
   2  -8  19 8.05052 2.17617   1
  -2  -8 -19 7.27126 2.14267   2
   2   8  19 4.16968 2.23139   5
   2   8  20 1.90966 2.15689   8
   2  -8  20 3.26667 2.29578   4
   2  -8  20 5.25468 2.24374   3
   2   8  20 3.98460 2.31712   5
  -2  -8 -20 5.72287 2.22958   2
   2  -8  20 5.25627 2.23579   1
  -2  10  18 18.5948 2.58529   5
   2 -10 -18 13.1122 2.47155   2
  -2  10  17 1.97906 2.27885   5
   2 -10 -17-2.44181 2.34596   2
  -2  10  16 16.7038 2.31951   5
   2 -10 -16 11.3978 2.33734   2
  -2  10  16 12.7136 2.03512   8
  -2  10  15 1.19677 2.14865   5
   2 -10 -15 4.88986 2.19464   2
  -2  10  15-0.47097 1.89706   8
  -2  10  14-1.06399 2.07459   5
   2 -10 -14-0.17897 2.09797   2
  -2  10  14-0.07601 1.81075   8
  -2  10  13 2.39023 1.95707   5
   2 -10 -13 2.59750 2.11331   2
  -2  10  13 0.88538 1.76103   8
  -2  10  12 0.82055 1.95025   5
   2 -10 -12-0.41816 1.98195   2
  -2  10  12 0.07139 1.72167   8
  -2  10  11 0.47364 1.86594   5
   2 -10 -11 0.56522 1.93451   2
  -2  10  11-0.20811 1.68135   8
  -2  10  10 6.61651 1.89154   5
   2 -10 -10 6.46319 1.88853   2
  -2  10  10 6.88384 1.72476   8
  -2  10   9 0.58788 1.76278   5
   2 -10  -9-0.60022 1.80717   2
  -2  10   9 0.39564 1.55610   8
  -2  10   8 29.2436 2.11075   5
   2 -10  -8 28.3745 2.08791   2
  -2  10   8 30.1480 1.96035   8
  -2  10   7-0.13799 1.75200   5
  -2  10   7 4.05274 1.59444   8
   2 -10  -7 2.01307 1.75666   2
  -2  10   6 41.2423 2.16322   8
  -2  10   6 42.9780 2.26604   5
   2 -10  -6 42.4045 2.26058   2
  -2  10   5-0.26234 1.75116   5
  -2  10   5 2.22374 1.54515   8
   2 -10  -5 0.19205 1.58776   2
   2  10  -4 42.9427 2.22899   8
  -2  10   4 41.2914 2.08447   8
  -2  10   4 42.0796 2.29602   5
   2 -10  -4 39.1630 2.12656   2
  -2  10   3 1.77454 1.51938   8
   2 -10  -3 1.29430 1.53034   2
  -2  10   3 1.07706 1.62234   5
  -2  10   2 16.2558 1.73722   8
   2  10  -2 18.6862 1.87595   8
   2 -10  -2 18.6777 1.64572   2
  -2  10   2 25.5357 1.92230   5
   2  10  -1 3.37477 1.58476   8
  -2  10   1 1.90038 1.53862   8
  -2 -10   1-0.41877 1.32226   2
  -2  10   1 1.48148 1.67888   5
  -2  10   0 2.46529 1.49690   8
   2  10   0 1.32128 1.61268   8
  -2 -10   0 3.31632 1.30941   2
  -2  10   0 3.66550 1.64345   5
   2  10   1 5.02930 1.64614   8
  -2  10  -1 6.00709 1.60051   8
  -2 -10  -1 6.66405 1.38142   2
  -2  10  -1 5.57889 1.72194   5
  -2  10  -2 4.30237 1.55728   8
   2  10   2 1.99512 1.58011   8
  -2 -10  -2 4.98313 1.43357   2
   2  10   2 4.80090 1.49907   5
  -2  10  -2 3.81141 1.67924   5
   2  10   3 3.61713 1.63423   8
  -2 -10  -3 4.92681 1.47913   2
   2  10   3 2.93894 1.46481   5
  -2  10  -3 4.05411 1.66739   5
   2  10   4 20.1118 1.82087   8
  -2 -10  -4 19.4427 1.75117   2
   2  10   4 22.9086 1.78089   5
  -2  10  -4 19.9065 1.84442   5
   2  10   5 3.33763 1.65194   8
  -2 -10  -5 2.88531 1.54311   2
   2  10   5 1.99654 1.60590   5
  -2  10  -5 4.32880 1.62659   5
   2  10   6 32.7607 2.04165   8
  -2 -10  -6 34.0995 2.01038   2
  -2  10  -6 29.0418 1.98627   5
   2  10   6 32.9495 2.06847   5
   2  10   7 5.85860 1.75428   8
  -2 -10  -7 6.63015 1.71598   2
  -2  10  -7 6.17885 1.65999   5
   2  10   7 8.11758 1.73246   5
   2  10   8 33.3503 2.12336   8
  -2 -10  -8 30.1926 2.07598   2
   2  10   8 31.3377 2.06185   5
  -2  10  -8 28.3989 1.98261   5
   2  10   9 4.71317 1.71172   8
  -2  10  -9 3.70709 1.74920   5
  -2 -10  -9 4.77110 1.74758   2
   2  10   9 3.51375 1.81591   5
   2  10  10 22.8113 1.94096   8
  -2  10 -10 21.2538 1.92596   5
  -2 -10 -10 22.3284 2.03326   2
   2  10  10 14.2038 1.97680   5
   2  10  11 4.11659 1.77370   8
  -2 -10 -11 1.94400 1.86051   2
   2  10  11 2.31152 1.92193   5
   2  10  12 3.68565 1.88263   8
  -2 -10 -12 2.50989 1.90441   2
   2  10  12 6.04732 2.00778   5
   2  10  13-0.24772 1.91340   8
  -2 -10 -13 0.25849 1.90885   2
   2  10  13 2.10804 2.04883   5
   2  10  14 2.63914 1.93967   8
  -2 -10 -14-1.24059 2.02390   2
   2  10  14-0.79091 2.06705   5
   2  10  15-0.08775 1.97601   8
  -2 -10 -15-0.81904 2.04500   2
   2  10  15 3.29155 2.14221   5
   2  10  16 5.78094 2.19695   8
  -2 -10 -16 0.83823 2.11396   2
   2  10  16 3.22144 2.22361   5
   2  10  17 0.83778 2.16089   8
   2 -10  17 0.94475 2.04820   4
   2 -10  17-0.52056 1.96036   3
  -2 -10 -17 3.90331 2.25866   2
   2  10  17 2.64568 2.32022   5
   2 -10  18 5.28102 2.13908   3
  -2 -10 -18 5.14962 2.30152   2
  -2  12  14 4.62457 2.38030   5
   2 -12 -14 1.49951 2.42953   2
  -2  12  13-0.28667 2.37830   5
   2 -12 -13-0.68077 2.25885   2
  -2  12  12 4.54055 2.18303   5
   2 -12 -12 3.77588 2.25987   2
  -2  12  12 4.03221 1.93164   8
  -2  12  11-3.05412 2.09508   5
   2 -12 -11 2.75091 2.21727   2
  -2  12  11 4.36296 1.92684   8
  -2  12  10 6.54763 2.11606   5
   2 -12 -10 4.62233 2.11331   2
  -2  12  10 6.83061 1.94643   8
  -2  12   9-2.21106 2.08147   5
   2 -12  -9 1.03374 2.05668   2
  -2  12   9 2.03742 1.85229   8
  -2  12   8 7.46754 2.08286   5
   2 -12  -8 10.9326 2.07540   2
  -2  12   8 7.04313 1.86624   8
  -2  12   7 0.97173 2.03720   5
   2 -12  -7-2.09866 1.97390   2
  -2  12   7-0.53525 1.89696   8
  -2  12   6 8.39117 2.01359   5
   2 -12  -6 4.91784 1.89041   2
   2  12  -6 6.70477 1.99330   8
  -2  12   6 9.01642 1.94744   8
  -2  12   5 0.46613 1.94881   5
   2  12  -5-2.92214 1.93172   8
  -2  12   5 3.39051 1.86860   8
  -2  12   4 8.48061 2.07548   5
   2  12  -4 10.0217 2.00533   8
  -2  12   4 6.76536 1.94295   8
  -2  12   3-3.31542 1.95076   5
  -2  12   3-1.05037 1.83901   8
   2  12  -3-0.16106 1.92247   8
  -2  12   2 10.0530 2.06141   5
  -2  12   2 12.2105 1.92819   8
   2  12  -2 10.6873 2.01693   8
  -2  12   1 0.73679 1.96968   5
  -2  12   1 0.52450 1.80309   8
   2  12  -1-1.44482 1.85612   8
  -2  12   0 10.0765 1.98739   5
  -2  12   0 9.85004 1.90248   8
   2  12   0 8.35056 1.95654   8
  -2  12  -1 1.23160 1.93312   5
   2  12   1 1.93246 1.96270   8
  -2  12  -1 0.90627 1.90080   8
  -2  12  -2 11.6554 1.99373   5
   2  12   2 13.0229 1.97532   8
  -2  12  -2 9.38683 1.93633   8
  -2  12  -3-1.07619 1.88964   5
  -2 -12  -3 2.16290 1.69709   2
   2  12   3-0.16254 1.92363   8
  -2  12  -3 2.13317 1.80620   8
  -2  12  -4 14.6725 2.01533   5
  -2 -12  -4 10.5711 1.84732   2
  -2  12  -4 13.1297 1.93376   8
   2  12   4 10.4420 1.99331   8
  -2  12  -5 4.88616 1.84598   5
  -2 -12  -5 1.92094 1.76977   2
   2  12   5-0.65698 1.91394   8
  -2  12  -6 5.35241 1.92545   5
  -2 -12  -6 3.73057 1.77606   2
   2  12   6 3.56779 1.94063   8
  -2 -12  -7 2.20960 1.84229   2
   2  12   7-3.44260 1.90305   8
  -2 -12  -8 2.87071 1.89803   2
   2  12   8 2.80532 1.99965   8
  -2 -12  -9 0.26116 2.00757   2
   2  12   9 0.51687 1.91260   8
  -2 -12 -10 4.56869 2.10148   2
   2  12  10 4.46442 2.08664   8
  -2 -12 -11 3.41198 2.07598   2
   2  12  11 1.24778 2.00363   8
  -2 -12 -12 4.64369 2.20674   2
   2  12  12 2.45169 2.08889   8
  -2 -12 -13 0.19440 2.18498   2
   2  12  13 0.55697 2.11795   8
  -2  14   6 0.08982 2.18634   5
   2  14  -6-0.18816 2.19610   8
  -2  14   6 0.35193 2.06335   8
  -2  14   5-0.08828 2.21583   5
   2  14  -5 0.18750 2.17615   8
  -2  14   5-2.71406 2.12210   8
  -2  14   4 4.78136 2.22684   5
  -2  14   4-1.31011 2.11099   8
   2  14  -4-2.33155 2.21519   8
  -2  14   3 1.63064 2.17424   5
  -2  14   3 2.88437 2.04749   8
   2  14  -3-0.18609 2.16656   8
  -2  14   2 4.24103 2.22890   5
  -2  14   2 1.92087 2.02488   8
   2  14  -2-1.48769 2.14900   8
   2  14  -1 5.21625 2.12681   8
  -2  14   1 6.89560 2.06809   8
   2  14   0 4.57190 2.19651   8
  -2  14   0 6.28431 2.10661   8
   2  14   1 5.89840 2.21924   8
  -2  14  -1 7.34367 2.17523   8
   2  14   2 3.09571 2.19997   8
  -2  14  -2 4.21512 2.07256   8
  -2  14  -3 1.05820 2.12275   8
   2  14   3 6.11830 2.13832   8
   2  14   4 0.75573 2.19409   8
  -2  14  -4-0.26600 2.10805   8
  -2  14  -5 0.98139 2.09451   8
   2  14   5 0.66509 2.16256   8
  -2  14  -6-0.08999 2.14150   8
  -3  -1  25-1.63940 2.18342   3
  -3  -1  25 0.89913 2.10165   4
  -3   1  25 2.81288 2.17252   1
  -3  -1  25-1.61295 2.34817   1
  -3   1  25-0.17160 1.96981   5
  -3  -1  24 19.5968 2.30718   3
  -3   1  24 27.1096 2.24434   3
  -3   1  24 27.5958 2.27570   4
  -3  -1  24 24.5920 2.29488   4
  -3  -1  24 21.9248 2.43156   1
  -3   1  24 26.4051 2.42906   1
  -3   1  24 28.2833 2.31327   5
  -3  -1  23-0.85288 1.99172   3
  -3   1  23-0.31710 1.85256   3
  -3   1  23 0.47023 1.88253   4
  -3  -1  23 1.34864 1.90981   4
  -3  -1  23 2.82702 2.09379   1
  -3   1  23 1.60589 2.01546   1
  -3   1  23 2.15579 1.90396   5
  -3  -1  22 11.3300 1.94940   3
  -3   1  22 6.47947 1.87255   3
  -3  -1  22 10.1488 2.01690   4
  -3   1  22 10.6951 1.88817   4
  -3   1  22 11.9418 2.01446   1
  -3  -1  22 12.6497 2.18057   1
  -3  -1  22 9.05989 1.91612   5
  -3   1  22 13.2806 1.93646   5
  -3   1  21 3.58041 1.75340   3
  -3  -1  21 0.15747 1.82188   3
  -3  -1  21 4.75072 1.89455   4
  -3  -1  21 1.54508 1.99088   1
  -3   1  21 1.09068 1.92003   1
  -3  -1  21-0.63374 1.74278   5
  -3   1  21 1.83958 1.72512   5
  -3  -1  20 26.2022 2.13381   3
  -3   1  20 24.8276 1.94251   3
  -3  -1  20 27.9803 2.13989   4
  -3   1  20 25.2977 2.05813   5
  -3  -1  20 26.3746 1.97728   5
  -3  -1  20 21.2060 2.16590   1
  -3   1  20 28.8837 2.11978   1
  -3   1  19 0.26777 1.59330   5
  -3  -1  19 0.12700 1.63440   5
  -3   1  19 2.27211 1.77457   1
  -3  -1  19 0.74017 1.82003   1
  -3   1  19 0.73416 1.61483   3
  -3  -1  19 1.86807 1.65088   3
  -3   1  18 30.2057 1.99235   5
  -3  -1  18 30.6435 1.89639   5
  -3  -1  18 30.8565 2.10880   1
  -3   1  18 33.6841 2.10539   1
  -3  -1  18 31.9663 2.01398   3
  -3   1  18 33.2173 1.97544   3
  -3  -1  17 2.36471 1.45336   5
  -3   1  17 0.89952 1.47446   5
  -3  -1  17-1.49736 1.58182   3
  -3   1  17-1.20741 1.55454   3
  -3   1  17 0.83140 1.64681   1
  -3  -1  17 0.19964 1.63179   1
  -3   1  16 27.9155 1.73272   5
  -3  -1  16 23.3057 1.69718   5
  -3   1  16 23.9060 1.70669   3
  -3  -1  16 23.1198 1.82051   3
   3  -1 -16 24.7948 1.61794   2
  -3   1  16 23.6931 1.82786   1
  -3  -1  16 24.9360 1.91217   1
  -3   1  15 8.47569 1.38010   5
  -3  -1  15 10.4185 1.37767   5
  -3  -1  15 5.75637 1.45905   3
  -3   1  15 10.0619 1.50415   3
   3  -1 -15 6.60669 1.32304   2
  -3  -1  15 8.56983 1.56380   1
  -3   1  15 8.58635 1.56169   1
   3  -1 -14 126.793 3.78288   2
   3   1 -14 124.110 3.67583   2
  -3   1  14 117.892 3.85686   5
  -3  -1  14 126.756 3.80082   5
  -3  -1  14 124.681 3.88635   3
  -3   1  14 123.753 3.86156   3
  -3  -1  14 131.178 3.95450   1
  -3   1  14 121.587 3.92469   1
  -3  -1  13 14.4786 1.08492   6
   3  -1 -13 14.0552 1.28793   2
   3   1 -13 15.0495 1.15021   2
  -3   1  13 14.7684 1.36143   5
  -3  -1  13 14.1505 1.28994   5
  -3  -1  13 17.1905 1.45806   3
  -3   1  13 12.6632 1.43758   3
  -3   1  13 17.0532 1.49167   1
  -3  -1  13 16.2564 1.57107   1
  -3  -1  12 200.862 5.62240   6
   3   1 -12 200.674 5.62392   2
   3  -1 -12 197.298 5.70452   2
  -3   1  12 200.010 5.73722   5
  -3  -1  12 200.040 5.70110   5
  -3   1  12 205.450 5.76407   3
  -3  -1  12 203.454 5.80432   3
  -3   1  12 201.802 5.81178   1
  -3  -1  12 211.750 5.83345   1
  -3  -1  11 3.40125 1.28913   1
  -3   1  11 3.92085 1.30879   1
   3  -1 -11 4.96045 0.94591   8
   3   1 -11 4.75089 0.81960   6
  -3   1  11 4.69806 0.71044   6
  -3  -1  11 2.36603 0.94057   6
   3   1 -11 4.65558 0.95906   2
  -3  -1  11 4.76722 1.07963   5
  -3   1  11 3.97307 1.14613   5
   3   1 -11 5.34630 1.00628   5
  -3   1  11 3.25273 1.17752   3
  -3  -1  11 3.09441 1.26059   3
   3  -1 -11 3.47463 1.13183   2
  -3  -1  11 5.27014 0.89515   2
   3  -1 -10 115.957 3.39401   8
  -3  -1  10 119.985 3.42483   6
  -3   1  10 115.207 3.28825   6
   3  -1 -10 114.661 3.25794   6
   3   1 -10 119.253 3.37998   6
   3   1 -10 119.178 3.41306   2
   3  -1 -10 118.001 3.50671   2
  -3  -1  10 117.907 3.36899   2
  -3   1  10 119.040 3.43210   2
  -3   1  10 116.874 3.52363   5
   3  -1 -10 115.561 3.44983   5
   3   1 -10 115.578 3.41056   5
  -3  -1  10 116.867 3.45162   5
  -3   1  10 114.541 3.54634   3
  -3  -1  10 118.457 3.58103   3
  -3   1  10 123.023 3.58895   1
  -3  -1  10 121.469 3.59994   1
  -3  -1   9 4.41979 1.21804   1
   3   1  -9 1.55912 1.16300   1
  -3   1   9 1.88605 1.20806   1
   3  -1  -9 1.90168 0.89516   8
  -3  -1   9 1.28956 0.93186   6
   3  -1  -9 1.65383 0.58019   6
  -3   1   9 1.32575 0.67375   6
   3   1  -9 1.64584 0.85286   6
   3   1  -9 2.41485 0.88704   2
  -3  -1   9 1.70166 0.97390   5
   3  -1  -9 2.94737 1.01122   5
   3   1  -9 1.44010 0.90171   5
  -3   1   9 1.63761 1.07300   5
   3   1  -9 3.93278 1.00265   3
   3  -1  -9 0.83172 1.07202   3
  -3  -1   9 1.37831 1.23722   3
  -3   1   9 1.40850 1.21038   3
   3  -1  -9 1.69093 1.07586   2
  -3  -1   9 1.43114 0.89187   2
  -3   1   9 1.11224 0.95651   2
  -3  -1   8 41.6429 1.76862   1
   3   1  -8 44.7508 1.69289   1
  -3   1   8 43.0695 1.75507   1
   3  -1  -8 42.6521 1.49326   8
   3   1  -8 41.6761 1.52217   6
  -3   1   8 39.9235 1.37164   6
   3  -1  -8 42.7253 1.32979   6
  -3  -1   8 39.6385 1.56489   6
   3  -1  -8 41.6034 1.65514   2
  -3   1   8 39.7736 1.57565   2
   3   1  -8 40.7730 1.50850   2
  -3  -1   8 40.6111 1.50363   2
  -3   1   8 40.3048 1.62934   5
   3  -1  -8 41.3133 1.56491   5
   3   1  -8 43.8570 1.52686   5
  -3  -1   8 42.2360 1.54739   5
  -3   1   8 42.8011 1.67719   3
  -3  -1   8 40.1149 1.76319   3
   3   1  -8 44.7047 1.63949   3
   3  -1  -8 39.4474 1.59383   3
  -3  -1   7 14.3698 1.26091   1
  -3   1   7 15.1788 1.24542   1
   3   1  -7 13.8979 1.22177   1
   3  -1  -7 16.7678 0.94159   8
   3  -1  -7 15.1192 0.75965   6
   3   1  -7 14.4212 0.98944   6
  -3  -1   7 13.5637 1.04863   6
  -3   1   7 15.4116 0.78681   6
   3   1  -7 13.5229 0.97619   2
  -3  -1   7 14.4166 0.93420   2
  -3  -1   7 15.8856 0.99649   5
   3  -1  -7 14.2755 1.04580   5
   3   1  -7 15.0061 0.96391   5
  -3   1   7 12.6103 1.09716   5
  -3  -1   7 14.7618 1.26554   3
   3   1  -7 17.6135 1.17581   3
   3  -1  -7 13.2620 1.04719   3
  -3   1   7 16.0871 1.14235   3
   3  -1  -7 14.6053 1.15674   2
  -3   1   7 14.5311 1.06934   2
  -3   1   6 89.2157 2.75851   1
   3   1  -6 90.9072 2.76360   1
  -3  -1   6 94.7617 2.78667   1
   3  -1  -6 90.5292 2.60732   8
  -3   1   6 89.4706 2.57204   6
  -3  -1   6 93.0845 2.70322   6
   3  -1  -6 89.8763 2.56042   6
   3   1  -6 90.4408 2.68046   6
   3  -1  -6 94.7114 2.75726   2
   3   1  -6 89.2027 2.66623   2
  -3   1   6 93.5426 2.73477   2
  -3  -1   6 92.9200 2.64420   2
  -3  -1   6 93.7801 2.63162   5
   3  -1  -6 95.6750 2.66191   5
   3   1  -6 88.2376 2.62029   5
  -3   1   6 87.3440 2.69052   5
  -3  -1   6 90.7059 2.79743   3
  -3   1   6 91.0577 2.73601   3
   3  -1  -6 93.3684 2.68417   3
   3   1  -6 87.3404 2.74805   3
  -3   1   5 23.5299 1.22307   1
   3   1  -5 22.9939 1.22127   1
  -3  -1   5 23.5758 1.28524   1
   3  -1  -5 23.9920 0.95001   8
  -3   1   5 23.6214 0.98901   8
  -3  -1   5 24.6937 1.16294   6
  -3   1   5 24.1237 0.92770   6
   3   1  -5 24.5852 1.10991   6
   3  -1  -5 23.6023 1.26881   2
  -3   1   5 23.5590 1.20491   2
   3   1  -5 25.3660 1.08204   2
  -3  -1   5 24.8182 1.04681   2
   3   1  -5 22.9993 0.96905   5
  -3  -1   5 24.4332 0.98753   5
   3  -1  -5 23.9870 1.07768   5
  -3   1   5 24.4095 1.11272   5
  -3  -1   5 24.6295 1.28896   3
   3   1  -5 24.3572 1.18869   3
  -3   1   5 24.7373 1.17723   3
   3  -1  -5 24.0357 1.12267   3
  -3   1   4 47.3798 1.73607   1
   3   1  -4 51.5457 1.68513   1
  -3   1   4 52.6084 1.53540   8
   3  -1  -4 53.2048 1.51486   8
   3  -1  -4 52.7902 1.64664   9
   3   1  -4 52.0616 1.69173   6
  -3   1   4 51.1450 1.57278   6
  -3  -1   4 50.4887 1.72377   6
  -3   1   4 52.7041 1.69905   2
   3  -1  -4 54.4096 1.74419   2
  -3  -1   4 52.4696 1.63319   2
   3   1  -4 48.7949 1.66611   2
  -3   1   4 49.9677 1.66056   5
  -3  -1   4 51.2327 1.52265   5
   3   1  -4 52.8224 1.51803   5
   3  -1  -4 53.2505 1.63411   5
  -3  -1   4 53.8466 1.75910   1
   3  -1  -4 52.7269 1.65129   3
  -3   1   4 49.6515 1.70679   3
  -3  -1   4 52.7160 1.75482   3
   3   1  -4 49.8545 1.69153   3
  -3   1   3 16.2638 0.61451   8
   3  -1  -3 15.8536 0.58870   8
  -3  -1   3 15.9127 0.93531   6
  -3   1   3 15.4515 0.78821   7
  -3   1   3 15.6771 0.76357   6
   3   1  -3 16.1671 0.88816   2
   3  -1  -3 14.3064 1.02477   2
  -3  -1   3 16.0138 0.84700   2
   3  -1  -3 16.0144 0.82793   5
  -3   1   3 15.1950 0.87333   5
  -3  -1   3 14.4183 0.98186   1
  -3   1   3 13.6044 0.94960   1
   3   1  -3 14.4056 0.88635   1
  -3   1   3 15.2370 0.91356   3
   3   1  -3 15.6658 0.92082   3
  -3  -1   3 13.4254 0.95581   3
  -3   1   2 143.398 3.96186   9
  -3  -1   2 141.841 3.97079   6
   3  -1  -2 145.490 3.94552   7
  -3   1   2 144.860 3.93394   7
  -3  -1   2 147.414 3.94850   2
   3   1  -2 141.053 3.95620   2
   3  -1  -2 147.984 3.99237   2
  -3   1   2 142.589 3.94329   5
   3  -1  -2 145.993 3.92606   5
   3   1  -2 140.580 3.92921   1
  -3  -1   2 149.967 3.95276   1
  -3   1   2 142.456 3.97379   1
  -3   1   2 144.202 3.96338   3
  -3  -1   2 141.833 3.96070   3
   3   1  -2 141.075 3.94581   3
  -3   1   1 7.05661 0.73106   9
   3   1  -1 6.78792 0.64704   9
   3   1  -1 9.03350 0.55455   8
  -3  -1   1 7.99601 0.72231   9
  -3   1   1 8.43440 0.69505   7
   3   1  -1 5.51210 0.61384   6
   3  -1  -1 7.26947 0.70451   7
  -3  -1   1 8.12198 0.72064   6
   3   1  -1 7.85574 0.72104   2
   3  -1  -1 7.79535 0.75689   2
  -3   1   1 9.56246 0.79408   2
  -3   1   1 8.44221 0.72273   5
   3   1  -1 7.99583 0.63345   1
  -3   1   1 7.73930 0.77701   1
  -3  -1   1 8.75829 0.66339   1
  -3  -1   1 7.10611 0.70587   3
  -3   1   1 8.49835 0.72626   3
   3   1  -1 8.75821 0.66963   3
   3   1   0 1168.62 30.1499   8
  -3  -1   0 1160.40 30.1600   9
  -3  -1   0 1164.65 30.1451   8
  -3   1   0 1149.53 30.1919   9
   3   1   0 1160.27 30.1556   9
  -3  -1   0 1175.70 30.1918   6
   3   1   0 1161.26 30.1796   6
  -3   1   0 836.958 30.1544   7
   3  -1   0 1146.84 30.1917   7
   3   1   0 1157.97 30.1897   2
   3  -1   0 1159.40 30.1732   2
  -3   1   0 1153.93 30.1707   2
   3   1   0 1157.00 30.1217   5
  -3  -1   0 1138.67 30.1265   5
   3   1   0 1156.05 30.1552   3
  -3   1   0 1145.52 30.1912   3
  -3  -1   0 1148.73 30.1604   3
   3   1   0 1180.45 30.1514   1
  -3   1   0 1146.08 30.1970   1
  -3  -1   0 1150.34 30.1520   1
  -3  -1  -1 29.3664 0.99706   1
  -3  -1  -1 31.9180 1.01771   1
   3   1   1 28.1638 1.06298   8
  -3  -1  -1 29.9821 1.03189   8
  -3  -1  -1 29.2136 0.99748   9
   3  -1   1 31.2512 1.15198   7
  -3  -1  -1 30.4752 1.09931   6
   3  -1   1 31.6054 1.02078   2
  -3   1  -1 29.5918 1.03258   2
  -3  -1  -1 34.0523 1.09082   2
   3   1   1 28.5473 1.11687   2
   3   1   1 32.0068 1.01666   5
  -3  -1  -1 30.4098 1.05835   5
  -3  -1  -1 30.2960 0.98277   3
   3  -1   1 28.3155 1.14473   3
  -3  -1  -1 28.8626 0.99062   4
   3  -1   1 30.1561 1.16202   4
  -3  -1  -1 29.5543 0.99523   3
  -3  -1  -2 745.558 19.9263   8
   3   1   2 738.334 19.9399   8
  -3  -1  -2 751.856 19.9257   7
  -3  -1  -2 764.680 19.9366   6
  -3  -1  -2 755.676 19.9372   2
  -3   1  -2 750.653 19.8990   2
   3  -1   2 756.642 19.9029   2
   3   1   2 744.796 19.9488   2
   3   1   2 754.510 19.9341   5
  -3  -1  -2 740.310 19.9331   5
  -3  -1  -2 745.490 19.9085   4
   3  -1   2 736.985 19.9611   4
   3   1   2 745.772 19.9185   3
   3  -1   2 735.675 19.9596   3
  -3  -1  -2 750.524 19.9103   3
   3   1   2 758.583 19.9202   4
   3  -1   2 750.348 19.9633   1
   3   1   2 783.918 19.9223   1
  -3  -1  -2 754.319 19.9099   1
   3   1   3 38.9800 1.40003   8
  -3  -1  -3 36.9238 1.30111   8
  -3  -1  -3 37.9530 1.22788   7
   3  -1   3 39.8136 1.19653   2
   3   1   3 41.0347 1.35140   2
  -3  -1  -3 37.8861 1.28535   2
  -3   1  -3 41.1393 1.18657   2
  -3  -1  -3 37.4202 1.34369   5
   3   1   3 39.5629 1.41074   5
   3   1   3 39.1869 1.29244   4
   3  -1   3 38.2123 1.41100   4
   3   1   3 38.3597 1.29983   3
   3  -1   3 36.6366 1.40593   3
  -3  -1  -3 37.9362 1.23486   3
  -3  -1  -3 38.4604 1.23694   4
   3  -1   3 43.3297 1.43502   1
   3   1   3 41.4294 1.31629   1
  -3  -1  -3 38.4633 1.26065   1
  -3  -1  -4 60.3375 1.83771   8
   3   1   4 62.7946 1.93416   8
  -3  -1  -4 58.8079 1.72902   7
  -3  -1  -4 58.5233 1.76479   2
  -3   1  -4 59.8858 1.69248   2
   3  -1   4 61.4328 1.69310   2
   3   1   4 59.3153 1.95142   5
  -3  -1  -4 56.2394 1.87453   5
   3  -1   4 59.4202 1.91672   4
  -3  -1  -4 58.4647 1.74982   4
   3  -1   4 57.2174 1.89900   3
   3   1   4 59.6109 1.80696   3
   3   1   4 60.1961 1.80584   4
  -3  -1  -4 57.2604 1.74620   3
  -3  -1  -4 59.5105 1.79411   2
   3  -1   4 54.9910 1.91119   1
   3   1   4 61.8170 1.84128   1
  -3  -1  -4 59.5110 1.76766   1
   3  -1   5 6.03591 0.99577   1
  -3   1  -5 5.85851 0.52493   2
  -3  -1  -5 5.21798 0.61582   2
   3   1   5 4.92091 0.83736   1
  -3  -1  -5 5.50510 0.66571   1
   3   1   5 5.82766 0.94195   8
  -3  -1  -5 7.36069 0.83747   8
   3   1   5 5.13467 0.67430   7
  -3  -1  -5 5.07619 0.59664   2
  -3   1  -5 5.88055 0.50388   2
   3   1   5 4.34402 1.05239   5
  -3  -1  -5 5.66870 0.93907   5
   3  -1   5 6.49498 0.94005   4
   3   1   5 5.92865 0.77912   3
  -3  -1  -5 4.80199 0.60361   4
   3  -1   5 6.06292 0.91694   3
   3   1   5 5.19956 0.79191   4
  -3  -1  -5 5.12221 0.60853   3
  -3  -1  -6 167.920 4.56855   8
   3   1   6 163.634 4.62236   8
   3   1   6 163.380 4.48332   7
  -3   1  -6 166.680 4.42359   2
  -3  -1  -6 163.142 4.48276   2
  -3   1  -6 160.702 4.42982   2
  -3  -1  -6 165.102 4.51085   2
  -3  -1  -6 162.894 4.61793   5
   3   1   6 160.993 4.65528   5
  -3   1  -6 167.754 4.56389   3
  -3  -1  -6 163.210 4.49848   3
   3  -1   6 164.766 4.59916   3
   3   1   6 161.520 4.54080   4
   3   1   6 161.613 4.54116   3
  -3  -1  -6 163.382 4.49633   4
   3  -1   6 164.185 4.59787   4
  -3   1  -6 166.483 4.55347   4
  -3  -1  -6 159.743 4.51326   1
   3   1   6 168.598 4.57034   1
   3  -1   6 170.268 4.62898   1
  -3  -1  -7 0.64356 0.57248   2
   3  -1   7 1.82938 1.01872   1
  -3   1  -7 1.11741 0.50740   2
   3   1   7 1.03831 0.91931   1
  -3  -1  -7 0.33626 0.72596   1
   3   1   7 1.40383 1.01078   8
  -3  -1  -7 2.15090 0.87508   8
   3   1   7 0.47998 0.63931   7
  -3   1  -7 1.36832 0.47854   2
  -3  -1  -7 0.55618 0.55231   2
  -3  -1  -7 1.18230 1.04904   5
   3   1   7 0.19578 1.10659   5
   3   1   7 2.00326 0.83818   4
  -3   1  -7 2.28282 0.83836   4
   3  -1   7 1.35529 0.99488   4
  -3  -1  -7-0.17792 0.67338   4
   3  -1   7 1.37366 0.94053   3
  -3   1  -7 2.19170 0.86608   3
   3   1   7 0.25100 0.83904   3
  -3  -1  -7 0.60060 0.62868   3
  -3   1  -8 47.1341 1.71588   8
   3   1   8 46.0283 1.79907   8
   3   1   8 43.4165 1.46520   7
  -3  -1  -8 45.3884 1.49720   2
  -3  -1  -8 46.4711 1.44953   2
  -3   1  -8 47.3351 1.40045   2
  -3   1  -8 45.8659 1.38449   2
   3  -1   8 42.1098 1.77672   5
  -3  -1  -8 47.6642 1.72753   5
   3   1   8 46.7041 1.86932   5
  -3   1  -8 46.8514 1.66127   3
  -3  -1  -8 45.6575 1.53441   3
   3   1   8 46.4657 1.64186   4
  -3   1  -8 48.7326 1.65156   4
   3  -1   8 46.8138 1.73458   4
   3  -1   8 47.2344 1.74203   3
   3   1   8 45.3354 1.63868   3
   3   1   8 47.2428 1.52101   2
  -3  -1  -8 44.7521 1.59012   1
   3   1   8 46.5527 1.68329   1
   3  -1   8 44.8732 1.75674   1
  -3  -1  -9 0.49330 0.83713   1
   3  -1   9 2.27977 1.06608   1
   3   1   9 1.80089 1.01420   1
   3  -1   9 1.67537 1.02380   3
   3   1   9 1.77011 0.92389   3
  -3  -1  -9 1.65107 0.73432   3
   3   1   9 1.90993 0.64099   7
   3  -1   9 1.58731 1.09984   5
   3   1   9 0.85695 1.15736   5
   3  -1   9 2.13755 1.00357   4
   3   1   9 1.48922 0.91852   4
  -3  -1  -9 1.88387 0.63206   2
  -3   1  -9 1.30335 0.49382   2
   3   1   9 1.39387 0.70166   2
   3   1  10 36.6390 1.26517   7
   3   1  10 33.8146 1.74890   5
   3  -1  10 35.7974 1.68011   5
   3   1  10 35.4900 1.32665   2
   3  -1  10 34.8149 1.64565   1
   3   1  10 38.9590 1.58146   1
   3  -1  10 36.5643 1.58540   4
   3   1  10 36.4281 1.49993   4
   3   1  10 36.6335 1.50849   3
   3  -1  10 36.2615 1.59775   3
  -3   1 -10 38.6491 1.17977   2
  -3  -1 -10 34.8358 1.30870   2
   3   1  11 9.15623 1.16756   1
   3  -1  11 12.4354 1.29760   1
   3  -1  11 8.61645 1.15999   3
   3   1  11 10.1959 1.08636   3
   3  -1  11 9.92005 1.27465   5
   3   1  11 10.5329 1.33516   5
   3  -1  11 9.26267 1.20867   4
   3   1  11 9.18844 1.09091   4
  -3  -1 -11 10.4516 0.80455   2
   3   1  12 35.0782 1.78970   5
   3  -1  12 33.2928 1.76338   5
   3  -1  12 33.8449 1.74264   1
   3   1  12 33.6860 1.66023   1
   3   1  12 33.2721 1.55480   4
   3  -1  12 34.9160 1.64342   4
   3  -1  12 35.5919 1.65119   3
   3   1  12 33.7603 1.53811   3
  -3  -1 -12 34.9291 1.32844   2
   3  -1  13 3.71528 1.34855   5
   3   1  13 3.42694 1.44660   5
   3  -1  13 2.56421 1.24490   3
   3   1  13 3.14161 1.14352   3
   3  -1  13 2.77941 1.28163   4
   3   1  13 2.33818 1.18861   4
   3   1  13 2.31084 1.24164   1
   3  -1  13 2.59011 1.30942   1
   3  -1  14 74.7448 2.75207   3
   3   1  14 76.8179 2.65608   4
   3  -1  14 79.4685 2.77338   4
   3   1  14 72.3344 2.64583   3
   3  -1  14 77.1409 2.86314   5
   3   1  14 79.5784 2.88517   5
   3   1  14 81.8268 2.77929   1
   3  -1  14 82.1795 2.85288   1
   3  -1  15 4.14587 1.52508   5
   3   1  15 4.56139 1.64549   5
   3   1  15 7.29220 1.32519   3
   3  -1  15 4.46349 1.40871   3
   3  -1  15 4.63862 1.46875   4
   3   1  15 6.15279 1.34824   4
   3  -1  15 7.24933 1.51642   1
   3   1  15 4.22334 1.40444   1
   3  -1  16 107.086 3.58234   3
   3   1  16 105.399 3.49957   4
   3  -1  16 102.404 3.55373   4
   3   1  16 110.681 3.50969   3
   3  -1  16 102.921 3.68157   5
   3   1  16 109.529 3.71828   5
   3   1  16 115.023 3.60586   1
   3  -1  16 109.749 3.67505   1
   3  -1  17 6.25821 1.71181   5
   3   1  17 4.52852 1.79239   5
   3  -1  17 6.72551 1.56475   3
   3   1  17 4.55796 1.46982   3
   3  -1  17 2.51727 1.60029   4
   3   1  17 3.86911 1.55035   4
   3  -1  17 6.57020 1.68482   1
   3   1  17 4.41961 1.64624   1
   3  -1  18 26.3282 2.10044   5
   3   1  18 30.7083 2.20108   5
   3  -1  18 28.7791 1.95699   3
   3   1  18 28.4113 1.93917   3
   3  -1  18 28.7514 2.03546   4
   3   1  18 32.8927 1.96058   4
   3  -1  18 32.8957 2.20736   1
   3   1  18 30.7415 2.05885   1
   3   1  19 0.32198 1.84626   5
   3  -1  19 0.87984 1.64437   3
   3   1  19 4.36468 1.62857   3
   3  -1  19 4.48938 1.78234   4
   3   1  19 1.76449 1.63950   4
   3  -1  19 5.77238 1.92848   1
   3   1  19 2.24750 1.80003   1
   3   1  20 4.37580 1.95886   5
   3  -1  20 4.70747 1.79789   3
   3  -1  20 7.39687 1.84442   4
   3   1  20 3.06586 1.90493   1
   3  -1  20 7.06985 1.96955   1
   3   1  21 4.11618 2.03731   5
   3  -1  21 4.77418 1.91764   3
   3  -1  21 2.63413 1.86208   4
   3  -1  21 0.60441 2.03480   1
   3   1  21 0.88595 1.92470   1
   3   1  22 7.54198 2.18634   5
   3  -1  22 5.82885 1.90756   3
   3  -1  22 8.33679 1.99552   4
   3  -1  22 7.86010 2.19090   1
   3   1  22 9.03113 2.10418   1
   3   1  23 3.07805 2.11550   1
   3   1  23 2.72563 2.19741   5
   3  -1  23 2.54778 2.01340   3
   3  -1  23 0.17325 2.05016   4
   3  -1  23 0.65747 2.20252   1
   3   1  24 2.90390 2.25756   5
   3  -1  24 6.08679 2.12226   3
   3  -1  24 10.2200 2.11038   4
   3  -1  24 2.23969 2.35086   1
  -3   3  25-0.64101 2.18206   5
  -3  -3  25 0.29081 2.19382   3
  -3  -3  25-0.28743 2.24542   4
  -3  -3  25 0.59226 2.26076   1
  -3   3  24 5.42620 2.13793   5
  -3  -3  24 0.09421 2.15987   3
  -3  -3  24-1.20923 2.14653   4
  -3  -3  24 2.86621 2.26338   1
  -3   3  24 3.34909 2.04068   1
  -3   3  23 0.77557 2.02552   5
  -3  -3  23 3.19215 2.13307   3
  -3  -3  23 1.35102 2.04254   4
  -3   3  23 2.10061 1.94842   1
  -3  -3  23 1.75384 2.14663   1
  -3   3  22 8.65516 1.99371   5
  -3  -3  22 6.68773 2.05913   3
  -3  -3  22 7.39174 2.11461   4
  -3  -3  22 1.77807 2.10353   1
  -3   3  22 10.4294 2.02314   1
  -3   3  21 34.0476 2.26749   5
  -3  -3  21 27.6876 2.28115   3
  -3  -3  21 28.9659 2.31579   4
  -3  -3  21 26.6607 2.38786   1
  -3   3  21 29.5080 2.20866   1
  -3   3  20 24.2118 2.10278   5
  -3  -3  20 20.5330 2.07719   3
  -3  -3  20 27.1018 2.17404   4
  -3  -3  20 24.9915 2.20483   1
  -3   3  20 25.8321 2.10869   1
  -3  -3  19 26.8403 2.22829   1
  -3   3  19 26.7934 2.02490   1
  -3   3  19 23.2033 2.02004   5
  -3  -3  19 25.2059 2.08489   3
  -3  -3  19 32.0495 2.12757   4
   3  -3 -19 25.6451 1.97402   2
  -3  -3  18 30.4348 2.16474   1
  -3   3  18 32.2116 2.08251   1
  -3  -3  18 32.3580 2.16708   3
  -3   3  18 32.6479 1.93820   3
  -3   3  18 30.9481 2.12453   5
  -3  -3  18 28.2687 2.11443   4
   3  -3 -18 32.7850 2.02732   2
  -3   3  17 42.8446 2.20027   5
  -3   3  17 41.8997 2.17487   1
  -3  -3  17 40.7355 2.32207   1
  -3  -3  17 41.9255 2.27777   3
  -3   3  17 44.8522 2.07602   3
   3  -3 -17 43.7224 2.18636   2
  -3   3  16 23.8292 1.63812   3
  -3  -3  16 25.4437 1.87206   3
  -3   3  16 22.5047 1.81886   5
   3  -3 -16 23.5939 1.78063   2
  -3  -3  16 20.7854 1.82776   1
  -3   3  16 21.4042 1.80028   1
  -3  -3  15 36.6570 1.72384   6
  -3   3  15 35.1817 1.80857   3
  -3  -3  15 35.9858 1.99301   3
  -3   3  15 36.7054 1.95751   5
  -3   3  15 38.9403 2.01322   1
   3  -3 -15 33.2793 1.94215   2
  -3  -3  15 36.0559 2.06339   1
  -3  -3  14 7.84012 1.24007   6
  -3   3  14 8.28902 1.31615   3
  -3  -3  14 7.74220 1.50081   3
  -3   3  14 7.63491 1.49924   5
   3  -3 -14 6.92948 1.48328   2
  -3   3  14 10.4501 1.44321   1
  -3  -3  14 8.62267 1.58613   1
  -3   3  13 27.6857 1.70354   1
  -3  -3  13 27.6018 1.73080   1
  -3  -3  13 27.6034 1.51930   6
  -3   3  13 26.2418 1.53403   8
  -3   3  13 26.9198 1.66294   5
   3  -3 -13 29.0044 1.67964   2
  -3   3  13 27.2275 1.53098   3
  -3  -3  13 27.8899 1.71453   3
  -3   3  12 18.8732 1.48251   1
  -3  -3  12 19.9861 1.54665   1
  -3   3  12 17.5263 1.29611   8
  -3  -3  12 15.9856 1.32355   6
  -3   3  12 17.5233 1.48260   5
   3  -3 -12 17.9148 1.49293   2
  -3  -3  12 18.9576 1.51368   3
  -3   3  12 15.6446 1.35287   3
  -3   3  11 4.59654 1.26878   1
  -3  -3  11 6.48919 1.39158   1
  -3   3  11 6.30478 1.09027   8
  -3  -3  11 5.83808 1.16114   6
   3   3 -11 4.97732 0.78490   2
  -3   3  11 6.32402 1.25397   5
   3  -3 -11 3.52966 1.22726   2
  -3  -3  11 5.14783 1.31839   3
  -3   3  11 6.52008 1.14083   3
  -3  -3  10 10.8257 1.36367   1
  -3   3  10 13.8652 1.29290   1
  -3   3  10 12.8317 1.09952   8
   3  -3 -10 12.5743 1.00049   8
  -3  -3  10 12.6945 1.21465   6
   3   3 -10 12.4699 0.94183   5
  -3   3  10 13.4559 1.28162   5
  -3  -3  10 13.6961 1.36715   3
   3  -3 -10 12.4499 1.01568   3
  -3   3  10 12.0478 1.19983   3
   3  -3 -10 12.6973 1.34071   2
  -3  -3   9 32.4139 1.61121   1
  -3   3   9 27.0239 1.52535   1
   3  -3  -9 30.4443 1.37870   1
  -3   3   9 30.6956 1.35350   8
   3  -3  -9 30.8895 1.27498   8
  -3  -3   9 28.7869 1.49615   6
   3   3  -9 30.1805 1.18468   2
   3  -3  -9 30.8039 1.53611   2
  -3  -3   9 30.8263 1.16578   2
  -3   3   9 28.4794 1.47285   5
   3   3  -9 29.7154 1.21958   5
  -3   3   9 29.3641 1.43548   3
  -3  -3   9 31.2561 1.59950   3
   3  -3  -9 28.9362 1.29238   3
  -3  -3   8 36.8617 1.67621   1
   3   3  -8 37.4704 1.60287   1
  -3   3   8 38.4421 1.64061   1
   3  -3  -8 38.7621 1.48260   1
  -3   3   8 37.8559 1.45743   8
   3  -3  -8 37.6929 1.38788   8
   3   3  -8 37.8341 1.55925   6
  -3  -3   8 38.4985 1.65296   6
  -3   3   8 35.5469 1.14951   6
   3   3  -8 35.8723 1.32892   2
   3  -3  -8 35.9967 1.63875   2
  -3  -3   8 37.2390 1.30698   2
  -3   3   8 36.5115 1.61340   5
   3  -3  -8 38.1753 1.53882   5
   3   3  -8 38.4620 1.33158   5
   3   3  -8 34.8149 1.61860   3
  -3  -3   8 37.5006 1.66354   3
  -3   3   8 37.6448 1.53878   3
   3  -3  -8 37.7985 1.39488   3
  -3  -3   7 100.430 3.03973   1
   3   3  -7 105.475 2.99292   1
  -3   3   7 97.0361 3.00480   1
   3  -3  -7 103.510 2.91730   1
  -3   3   7 101.595 2.91864   8
   3  -3  -7 98.4479 2.86525   8
   3  -3  -7 99.3121 2.87863   9
   3   3  -7 99.8182 3.00057   6
  -3   3   7 95.6162 2.74984   6
  -3  -3   7 104.341 3.09185   6
   3  -3  -7 97.8458 3.09213   2
  -3   3   7 99.4478 2.95786   2
  -3  -3   7 99.1095 2.83235   2
   3   3  -7 94.8793 2.85727   2
   3   3  -7 100.505 2.82214   5
  -3   3   7 98.0435 3.03551   5
   3  -3  -7 97.2113 2.96497   5
   3   3  -7 105.277 3.03940   3
  -3  -3   7 103.461 3.07010   3
  -3   3   7 98.7599 2.93999   3
   3  -3  -7 97.1218 2.87073   3
   3   3  -6 304.178 8.39154   1
  -3  -3   6 310.752 8.42385   1
  -3   3   6 310.595 8.39627   1
   3  -3  -6 302.996 8.35354   1
   3  -3  -6 307.419 8.32751   8
   3  -3  -6 304.728 8.33690   9
  -3   3   6 317.930 8.35771   8
  -3  -3   6 313.391 8.47149   6
   3   3  -6 310.641 8.33950   2
  -3   3   6 308.849 8.39646   2
   3  -3  -6 304.490 8.46288   2
  -3  -3   6 310.575 8.31865   2
  -3   3   6 308.377 8.42433   5
   3   3  -6 315.089 8.29061   5
   3  -3  -6 303.718 8.39068   5
   3   3  -6 309.609 8.41402   3
  -3  -3   6 305.095 8.45307   3
  -3   3   6 314.322 8.36997   3
   3  -3  -6 310.718 8.33471   3
   3   3  -5 244.975 6.53977   1
  -3  -3   5 234.433 6.56645   1
   3  -3  -5 243.760 6.51630   1
  -3   3   5 243.349 6.55340   1
  -3   3   5 239.366 6.50429   8
   3  -3  -5 233.484 6.48137   8
   3  -3  -5 240.726 6.49492   9
   3  -3  -5 239.284 6.45174   7
  -3  -3   5 240.685 6.65318   6
  -3  -3   5 237.480 6.48648   2
   3  -3  -5 235.490 6.62725   2
   3   3  -5 239.895 6.51235   2
   3   3  -5 242.030 6.43797   5
   3  -3  -5 241.697 6.55120   5
  -3   3   5 241.085 6.58898   5
  -3  -3   5 236.609 6.60804   3
   3  -3  -5 238.330 6.49392   3
   3   3  -5 241.599 6.56030   3
  -3   3   5 240.799 6.52076   3
   3   3  -4 268.179 6.99496   1
  -3  -3   4 266.717 7.02765   1
  -3   3   4 269.796 7.02224   1
   3  -3  -4 279.215 7.00109   1
  -3   3   4 275.312 6.98556   8
  -3   3   4 269.376 7.00342   9
   3  -3  -4 271.999 6.98162   9
   3  -3  -4 269.920 6.96807   8
  -3  -3   4 267.281 7.12414   6
   3  -3  -4 275.393 6.96328   7
  -3  -3   4 272.323 6.98721   2
   3   3  -4 269.320 7.01130   2
   3  -3  -4 274.933 7.09907   2
   3  -3  -4 268.173 7.03421   5
  -3   3   4 266.032 7.06932   5
  -3  -3   4 270.645 7.06377   3
  -3   3   4 267.707 7.00095   3
   3  -3  -4 276.720 6.98399   3
   3   3  -4 273.480 7.01971   3
  -3  -3   3 71.1232 2.20036   1
   3  -3  -3 72.5428 2.20518   1
  -3   3   3 74.5388 2.21713   1
   3   3  -3 70.9049 2.14503   1
  -3   3   3 72.7216 2.15489   8
  -3   3   3 70.3509 2.17667   9
   3  -3  -3 72.3801 2.15736   9
  -3  -3   3 71.1323 2.32662   6
   3  -3  -3 73.1044 2.15903   7
   3   3  -3 71.8807 2.26346   6
   3   3  -3 75.7125 2.21293   2
   3  -3  -3 70.0728 2.31400   2
  -3   3   3 75.8916 2.24819   2
  -3  -3   3 75.4398 2.17630   2
   3  -3  -3 72.9938 2.25591   5
   3   3  -3 74.9808 2.05906   5
  -3   3   3 75.8080 2.29569   5
  -3  -3   3 69.7373 2.25731   3
  -3   3   3 72.7676 2.18172   3
   3   3  -3 76.4094 2.18321   3
   3  -3  -3 71.5551 2.15941   3
  -3  -3   2 23.8635 1.01459   1
   3  -3  -2 19.9679 1.08524   1
  -3   3   2 22.0555 1.08362   1
   3   3  -2 23.3569 0.89846   1
  -3   3   2 23.0187 1.04890   9
  -3   3   2 23.0167 1.00423   8
   3  -3  -2 25.3911 1.03676   9
   3   3  -2 23.1111 1.19163   6
  -3  -3   2 24.9622 1.24884   6
   3   3  -2 23.8230 1.08594   2
  -3   3   2 24.7385 1.12673   2
  -3  -3   2 25.2574 1.06245   2
   3  -3  -2 22.3407 1.22591   2
   3   3  -2 23.4972 0.85256   5
   3  -3  -2 25.5949 1.13064   5
  -3   3   2 22.1160 1.23270   5
  -3  -3   2 21.8734 1.09209   3
  -3   3   2 25.0975 1.04596   3
   3   3  -2 22.5037 0.96313   3
   3  -3  -2 25.0298 1.02564   3
  -3  -3   1 165.874 4.45867   1
  -3   3   1 153.595 4.55916   1
   3   3  -1 167.782 4.42802   1
  -3   3   1 169.288 4.54604   9
   3   3  -1 162.167 4.57583   8
   3   3  -1 175.971 4.59383   6
  -3  -3   1 162.501 4.63414   6
   3  -3  -1 161.398 4.58910   2
   3   3  -1 166.349 4.56894   2
  -3   3   1 165.662 4.54847   2
  -3  -3   1 161.301 4.55367   2
  -3   3   1 165.121 4.61109   5
  -3  -3   1 161.422 4.44582   5
   3   3  -1 165.313 4.45538   5
  -3   3   1 168.690 4.52642   4
  -3   3   1 164.309 4.52710   3
  -3  -3   1 164.305 4.49436   3
   3   3  -1 165.390 4.46061   3
  -3   3   1 166.683 4.55408   3
  -3  -3   0 114.830 3.01175   1
  -3   3   0 102.738 3.17745   1
   3   3   0 111.995 3.00061   1
   3   3   0 107.006 3.19753   8
  -3   3   0 117.828 3.17577   9
   3   3   0 111.373 3.03200   9
   3   3   0 114.615 3.18903   6
  -3  -3   0 114.697 3.24485   6
   3   3   0 111.955 3.21300   2
   3  -3   0 110.964 3.18472   2
  -3   3   0 110.498 3.12885   2
  -3  -3   0 109.119 3.17524   2
  -3   3   0 114.321 3.18064   3
  -3  -3   0 114.563 3.05434   5
  -3   3   0 115.113 3.24262   5
   3   3   0 111.504 3.08548   5
  -3   3   0 115.369 3.15047   4
  -3   3   0 112.203 3.15235   3
   3   3   0 115.888 3.03278   3
  -3  -3   0 114.775 3.05193   3
  -3  -3  -1 1.99477 0.89015   2
   3  -3   1 2.34355 0.74269   2
  -3   3  -1 1.39080 0.67054   2
  -3   3  -1 1.48705 0.81182   1
  -3  -3  -1 3.27867 0.82489   8
   3   3   1 1.85994 0.88785   8
   3   3   1 3.19041 0.40871   9
  -3  -3  -1 2.74033 0.88501   6
   3   3   1 2.30456 0.75379   6
   3   3   1 3.18975 0.89806   2
  -3  -3  -1 3.69233 0.77545   2
  -3  -3  -1 2.64553 0.54963   5
   3   3   1 2.54165 0.72753   5
   3  -3   1 2.16530 0.85302   3
   3  -3   1 1.69176 0.81796   4
  -3   3  -1 3.56303 0.80375   3
  -3   3  -1 2.94710 0.79845   4
  -3  -3  -1 2.21230 0.36500   3
   3   3   1 2.21607 0.41284   3
  -3  -3  -2 16.1876 1.02051   2
  -3   3  -2 12.7678 0.95842   1
   3  -3   2 12.2435 1.06074   1
  -3  -3  -2 15.5249 0.56648   1
  -3  -3  -2 10.5901 0.57254   1
  -3  -3  -2 15.7704 0.57444   9
  -3  -3  -2 14.4434 0.96729   8
   3   3   2 16.5806 1.05819   8
   3   3   2 14.1104 0.82255   6
  -3  -3  -2 14.4004 0.91759   6
  -3  -3  -2 7.60225 0.81887   2
  -3   3  -2 14.2920 0.73572   2
   3  -3   2 13.2935 0.77970   2
   3   3   2 14.0436 0.94704   5
  -3  -3  -2 13.3546 0.73309   5
  -3   3  -2 14.5233 0.95324   4
  -3   3  -2 13.3826 0.96071   3
  -3  -3  -2 15.6885 0.57525   4
   3  -3   2 15.6993 0.99940   3
  -3  -3  -2 14.9078 0.56559   3
   3  -3   2 16.4618 0.99257   4
  -3  -3  -2 16.2355 0.57572   3
  -3  -3  -3 18.3552 0.68877   1
  -3   3  -3 15.4843 1.05991   1
  -3  -3  -3 16.9996 1.07229   2
   3   3   3 17.9792 0.69822   1
   3  -3   3 15.3669 1.12489   1
  -3  -3  -3 19.0285 1.03765   8
   3   3   3 18.7614 1.11558   8
  -3  -3  -3 17.7620 0.66798   9
   3   3   3 18.0693 0.82346   6
  -3  -3  -3 17.6697 0.85817   6
  -3   3  -3 18.4301 0.72783   2
   3  -3   3 18.1455 0.73939   2
   3   3   3 19.7069 1.10313   5
  -3  -3  -3 18.7872 0.86761   5
  -3   3  -3 17.4348 1.04074   4
   3  -3   3 17.4142 1.11088   3
  -3  -3  -3 17.8618 0.66566   4
  -3  -3  -3 16.9293 0.65980   3
   3  -3   3 18.2065 1.09057   4
  -3   3  -3 17.6229 1.00478   3
  -3  -3  -3 17.7560 0.67448   3
   3   3   4 93.0869 2.95481   8
  -3  -3  -4 102.209 2.88067   8
   3   3   4 97.9710 2.76416   6
  -3  -3  -4 97.9658 2.78075   6
  -3  -3  -4 96.5162 2.94303   2
   3  -3   4 100.338 2.68748   2
  -3   3  -4 99.9803 2.68851   2
   3   3   4 100.617 2.96612   5
  -3  -3  -4 99.5844 2.83968   5
   3   3   4 99.1952 2.71347   4
   3  -3   4 106.022 2.95890   4
  -3  -3  -4 98.8114 2.71029   4
  -3   3  -4 98.7056 2.89513   4
   3   3   4 99.7914 2.71193   3
  -3  -3  -4 96.8737 2.70940   3
   3  -3   4 105.125 2.95090   3
  -3   3  -4 96.6134 2.89189   3
  -3  -3  -4 96.2520 2.73174   1
  -3   3  -4 94.7967 2.91065   1
   3  -3   4 89.5587 2.95469   1
   3   3   4 101.193 2.73744   1
   3   3   5 81.6289 2.55767   8
  -3  -3  -5 81.0665 2.31866   6
  -3  -3  -5 83.4049 2.53269   2
  -3  -3  -5 84.2415 2.46058   2
  -3  -3  -5 84.1991 2.44682   5
   3   3   5 82.8314 2.57049   5
   3   3   5 79.6449 2.29217   4
   3   3   5 80.4352 2.29208   3
  -3  -3  -5 79.8016 2.28310   4
  -3   3  -5 81.3688 2.47163   3
  -3  -3  -5 80.3280 2.28436   3
   3  -3   5 77.6092 2.53180   4
   3  -3   5 78.2320 2.53947   3
  -3   3  -5 83.1478 2.48558   4
  -3  -3  -5 82.3903 2.31038   1
   3   3   5 80.8450 2.46903   2
   3  -3   5 81.7321 2.56037   1
   3   3   5 86.1448 2.33710   1
  -3   3  -5 82.9514 2.50719   1
   3   3   6 60.4511 2.12311   8
  -3  -3  -6 61.7403 1.78913   7
  -3  -3  -6 62.4461 1.81446   6
  -3  -3  -6 62.8917 2.07906   2
   3   3   6 64.0104 2.16644   5
  -3  -3  -6 66.2596 2.02891   5
  -3  -3  -6 59.1989 1.79933   3
   3   3   6 60.8240 1.82325   4
   3  -3   6 57.2170 2.10022   4
  -3   3  -6 63.2890 2.01019   4
   3   3   6 64.0067 1.82897   3
   3  -3   6 61.2648 2.11825   3
  -3   3  -6 65.0649 2.03195   3
  -3  -3  -6 60.2996 1.83387   1
   3   3   6 57.4420 1.98900   2
   3  -3   6 63.6633 2.12913   1
   3   3   6 65.4253 1.89553   1
  -3   3  -6 62.3466 2.03874   1
   3   3   7 107.547 3.35419   8
  -3  -3  -7 110.778 3.09447   6
  -3  -3  -7 113.889 3.06732   7
  -3  -3  -7 113.886 3.30829   2
   3   3   7 112.443 3.40623   5
  -3  -3  -7 114.015 3.29645   5
   3   3   7 113.344 3.13183   4
  -3  -3  -7 108.177 3.10283   3
   3  -3   7 109.167 3.35326   4
   3   3   7 111.995 3.13686   3
   3  -3   7 112.064 3.34220   3
  -3  -3  -7 111.794 3.13785   1
   3   3   7 110.336 3.25509   2
   3  -3   7 107.078 3.35647   1
   3   3   7 115.723 3.18535   1
   3   3   8 64.5698 2.24303   8
  -3  -3  -8 63.4397 1.88833   6
   3   3   8 64.4555 2.35276   5
  -3  -3  -8 66.6706 2.17580   2
  -3  -3  -8 64.7895 1.93558   3
   3   3   8 62.4869 1.98709   3
   3   3   8 66.4824 1.98135   4
   3  -3   8 68.7381 2.23106   3
   3  -3   8 67.8396 2.21552   4
   3  -3   8 67.0334 2.28057   1
  -3  -3  -8 65.2888 1.97891   1
   3   3   8 67.8963 2.06174   1
   3   3   9 168.335 4.94066   8
   3   3   9 167.714 5.00292   5
  -3  -3  -9 170.556 4.86237   2
   3   3   9 172.664 4.74469   4
   3  -3   9 169.476 4.92842   4
   3  -3   9 170.785 4.93409   3
   3   3   9 165.790 4.74039   3
   3  -3   9 179.080 4.96167   1
  -3  -3  -9 172.324 4.74438   1
   3   3   9 177.364 4.80656   1
   3   3  10 49.4371 1.99784   8
   3   3  10 46.5778 2.07955   5
  -3  -3 -10 46.7083 1.81468   2
   3  -3  10 51.4835 1.93289   4
   3   3  10 49.4848 1.67896   4
   3  -3  10 49.4959 1.94488   3
   3   3  10 49.7271 1.68177   3
   3   3  10 50.2186 1.78661   1
   3  -3  10 47.6600 1.98809   1
   3   3  11 44.6817 1.98169   8
  -3  -3 -11 45.7806 1.78072   2
   3   3  11 49.7535 2.06917   5
   3  -3  11 46.3026 1.95113   4
   3   3  11 44.9403 1.65221   4
   3  -3  11 45.6076 1.92319   3
   3   3  11 45.0256 1.65384   3
   3  -3  11 43.9014 1.96879   1
   3   3  11 48.3195 1.78192   1
   3  -3  12 28.6811 1.65950   1
  -3  -3 -12 27.3779 1.40195   2
   3   3  12 25.4898 1.41246   1
   3   3  12 26.1440 1.61577   8
   3   3  12 25.2118 1.75008   5
   3  -3  12 24.0597 1.60922   4
   3  -3  12 25.5503 1.59656   3
   3  -3  13 3.82520 1.42686   1
  -3  -3 -13 2.06745 1.12908   2
   3   3  13 2.15477 1.17371   1
   3   3  13 3.33057 1.40411   8
   3   3  13 0.96928 1.45614   5
   3  -3  13 3.60344 1.36487   4
   3  -3  13 2.21294 1.32714   3
  -3  -3 -14 7.75312 1.26710   2
   3  -3  14 9.14385 1.57328   1
   3   3  14 8.60702 1.35148   1
   3   3  14 9.77942 1.58150   8
   3   3  14 7.85482 1.60651   5
   3  -3  14 9.20541 1.51032   4
   3  -3  14 6.11284 1.46984   3
   3   3  15 4.48246 1.37556   1
   3  -3  15 5.39389 1.56403   3
   3  -3  15 1.56730 1.51729   4
   3  -3  15 3.76891 1.63033   1
  -3  -3 -15 6.66985 1.27801   2
   3   3  15 4.97408 1.62923   5
   3  -3  16 11.2285 1.65235   3
   3  -3  16 7.88528 1.68081   4
   3  -3  16 8.47818 1.77604   1
   3   3  16 7.98233 1.78437   5
   3  -3  17 12.8598 1.80323   3
   3  -3  17 16.3763 1.77536   4
   3  -3  17 11.3354 1.93753   1
   3   3  17 17.3801 1.94930   5
   3  -3  18 8.88771 1.79084   3
   3  -3  18 6.14939 1.84734   4
   3  -3  18 6.44854 1.90362   1
   3   3  18 5.14509 1.87268   5
   3  -3  19 18.9843 2.06174   3
   3  -3  19 18.3461 2.07879   4
   3  -3  19 17.3032 2.16439   1
   3   3  19 18.2756 2.07396   5
   3  -3  20 19.3377 2.12894   3
   3  -3  20 23.8210 2.20641   4
   3  -3  20 18.1110 2.31955   1
   3   3  20 23.4315 2.23520   5
   3  -3  21 15.4693 2.17601   3
   3  -3  21 20.5628 2.22952   4
   3  -3  21 19.9153 2.35448   1
   3   3  21 21.2102 2.34695   5
   3  -3  22 9.42677 2.11571   3
   3  -3  22 9.84739 2.12951   4
   3  -3  22 5.17728 2.34652   1
   3   3  22 6.30487 2.23028   5
   3  -3  23 8.44704 2.28629   3
   3  -3  23 12.2673 2.23504   4
   3  -3  23 11.7358 2.48737   1
   3   3  23 14.5557 2.31937   5
   3  -3  24 3.52342 2.18590   3
   3   3  24 5.61901 2.27811   5
   3  -3  24 5.50987 2.26495   4
   3  -3  24 3.70692 2.35406   1
  -3   5  24 1.84563 2.28185   5
  -3  -5  24-0.99788 2.31847   3
  -3  -5  24-3.74667 2.36741   4
  -3  -5  24 2.09573 2.32568   1
  -3   5  23 10.2381 2.31818   5
  -3  -5  23 16.7379 2.25677   3
  -3  -5  23 12.6356 2.29730   4
  -3  -5  23 9.94067 2.32747   1
  -3   5  22-0.83053 2.18782   5
  -3  -5  22 2.43593 2.13924   3
  -3  -5  22 2.31581 2.11804   4
  -3  -5  22-0.09283 2.22549   1
  -3  -5  21 24.4089 2.40773   1
  -3  -5  21 17.3703 2.27944   3
  -3   5  21 21.7015 2.31428   5
  -3  -5  21 23.4117 2.36065   4
   3  -5 -21 18.8552 2.21671   2
  -3  -5  20-0.51125 2.05148   1
  -3  -5  20 1.04481 1.98893   3
  -3   5  20 3.20578 2.03967   5
  -3  -5  20 3.34739 1.95044   4
   3  -5 -20 5.09054 2.00499   2
  -3  -5  19 22.8316 2.16011   1
  -3  -5  19 20.9111 2.10844   3
  -3   5  19 20.6388 2.18263   5
  -3  -5  19 20.5729 2.13522   4
   3  -5 -19 21.0352 2.11626   2
  -3  -5  18 1.93154 1.87494   1
  -3  -5  18 2.86596 1.85086   3
  -3   5  18 3.58312 1.94885   5
  -3  -5  18 0.70833 1.94609   4
   3  -5 -18 3.54921 1.90175   2
   3  -5 -17 24.2842 2.02330   2
  -3  -5  17 25.5045 2.08206   1
  -3   5  17 27.3017 1.91043   8
  -3   5  17 26.9126 2.14164   5
  -3  -5  17 28.0420 2.11629   4
  -3  -5  17 25.7000 2.11369   3
   3  -5 -16-0.06743 1.76323   2
  -3  -5  16 5.16904 1.80417   1
  -3   5  16 1.55900 1.49504   8
  -3   5  16-0.86337 1.72869   5
  -3  -5  16 0.14203 1.76124   4
  -3  -5  16-2.44513 1.73930   3
  -3   5  15 85.5227 2.89862   8
  -3  -5  15 81.9946 2.92832   6
   3  -5 -15 80.7987 3.05496   2
  -3   5  15 80.6823 3.07345   5
  -3  -5  15 78.5340 3.05517   3
  -3  -5  15 73.2866 3.02684   4
  -3   5  15 85.3432 2.92326   1
  -3  -5  15 79.0609 3.05232   1
   3  -5 -14-0.74547 1.65699   2
  -3   5  14-0.95065 1.37447   8
  -3  -5  14-0.47006 1.43952   6
  -3   5  14 1.21863 1.40932   1
  -3  -5  14 0.54215 1.55586   1
  -3   5  14-0.70526 1.53661   5
  -3  -5  14-2.65323 1.57185   4
  -3  -5  14-0.82986 1.54773   3
   3  -5 -13 31.8686 1.95787   2
  -3   5  13 32.5435 1.72137   8
  -3  -5  13 31.1270 1.80354   6
  -3   5  13 31.0361 1.78581   1
  -3  -5  13 30.0555 1.86979   1
  -3   5  13 32.9365 1.88662   5
  -3  -5  13 33.5906 1.92638   4
  -3  -5  13 29.1181 1.90791   3
   3  -5 -12 7.24419 1.54364   2
  -3  -5  12 3.55157 1.43909   1
  -3   5  12 5.03965 1.31560   1
  -3   5  12 4.60129 1.22129   8
  -3  -5  12 7.72223 1.39327   6
  -3   5  12 4.40332 1.47799   5
  -3  -5  12 7.21608 1.46791   4
  -3  -5  12 5.29095 1.45329   3
  -3   5  11 71.1771 2.38708   8
  -3  -5  11 65.9532 2.49812   6
   3  -5 -11 72.8773 2.59420   2
  -3   5  11 68.7244 2.53896   5
  -3  -5  11 68.4812 2.51029   3
  -3   5  11 63.0949 2.39786   1
  -3  -5  11 64.3960 2.46909   1
  -3  -5  10 10.9543 1.31729   1
  -3   5  10 9.82617 1.26024   1
  -3   5  10 13.4805 1.20696   8
  -3  -5  10 11.3226 1.38032   6
  -3   5  10 11.7966 1.38715   5
  -3   5  10 11.1461 1.11969   3
  -3  -5  10 11.7907 1.33118   3
   3  -5 -10 9.75610 1.47377   2
  -3   5   9 47.8455 1.92977   1
  -3  -5   9 53.5131 1.96338   1
  -3   5   9 51.2574 1.88662   8
  -3  -5   9 51.7394 2.07487   6
   3   5  -9 49.8385 1.67110   2
   3  -5  -9 46.7834 2.03996   2
  -3   5   9 51.1410 2.06466   5
  -3  -5   9 51.5968 2.04304   3
  -3   5   9 52.6331 1.81377   3
  -3  -5   8 0.44441 1.04837   1
   3  -5  -8 1.28626 0.81212   1
  -3   5   8-0.46831 1.06552   1
  -3   5   8-0.34332 0.99663   8
  -3  -5   8-2.09718 1.26139   6
   3   5  -8 0.14438 0.74157   2
  -3   5   8 1.04167 1.18544   5
  -3  -5   8-0.55269 1.09701   3
  -3   5   8 1.97373 0.89912   3
   3  -5  -8 1.28246 1.26703   2
   3   5  -7 71.9598 2.32317   1
  -3  -5   7 74.7407 2.35496   1
   3  -5  -7 75.3876 2.23053   1
  -3   5   7 61.0386 2.33559   1
  -3   5   7 75.2095 2.37098   8
   3  -5  -7 73.7654 2.12348   7
  -3  -5   7 75.0526 2.56386   6
   3   5  -7 72.3916 2.22914   2
   3  -5  -7 75.1330 2.52613   2
  -3   5   7 75.6352 2.51709   5
  -3  -5   7 73.2025 2.43228   3
   3   5  -7 74.5535 2.38240   3
  -3   5   7 72.4988 2.25514   3
  -3  -5   6 7.00326 0.93273   1
  -3   5   6 6.01492 0.98338   1
   3   5  -6 6.60895 0.96850   1
   3  -5  -6 8.61079 0.84074   1
   3  -5  -6 7.60375 0.89557   8
  -3   5   6 6.06006 0.97705   8
   3  -5  -6 7.30343 0.71702   9
   3  -5  -6 7.54368 0.70676   7
  -3  -5   6 8.46691 1.22592   6
  -3  -5   6 6.43006 0.75197   2
   3   5  -6 7.48088 0.83757   2
  -3   5   6 5.79075 1.20197   5
   3   5  -6 6.58314 1.04032   3
  -3   5   6 8.28467 0.83892   3
   3  -5  -6 6.73720 0.73520   3
  -3  -5   6 6.83344 1.04731   3
   3  -5  -6 7.37660 1.23325   2
  -3  -5   5 24.3436 1.14101   1
   3   5  -5 25.0041 1.18320   1
   3  -5  -5 22.7559 1.46251   2
  -3   5   5 27.6074 1.22444   1
   3  -5  -5 23.2475 1.11327   1
  -3   5   5 26.9095 1.24058   8
   3  -5  -5 25.7774 1.02324   9
   3  -5  -5 24.2288 1.16818   8
  -3  -5   5 26.0151 1.51919   6
   3   5  -5 25.1573 1.14439   2
  -3  -5   5 25.0566 1.08398   2
  -3   5   5 24.8394 1.46577   5
  -3  -5   5 27.2899 1.25674   3
   3  -5  -5 25.7462 1.04053   3
   3   5  -5 25.1513 1.25154   3
  -3   5   5 23.7869 1.10929   3
  -3  -5   4 10.9900 0.81508   1
   3   5  -4 11.2873 0.88075   1
   3  -5  -4 8.38987 0.86810   1
  -3   5   4 11.4302 0.95150   1
  -3   5   4 11.5260 0.83865   9
  -3   5   4 9.85820 0.99054   8
   3  -5  -4 10.9156 0.76938   9
  -3  -5   4 10.4699 1.29975   6
   3   5  -4 11.4274 0.92590   2
  -3  -5   4 12.8497 0.86846   2
   3  -5  -4 10.9900 0.76953   3
   3   5  -4 11.3424 0.85822   5
  -3   5   4 11.1144 1.21469   5
   3   5  -4 10.3831 0.96296   3
  -3   5   4 11.5674 0.84046   3
  -3  -5   4 11.2794 0.93540   3
   3  -5  -4 9.88790 1.21273   2
  -3  -5   3 142.631 3.87291   1
   3   5  -3 147.160 3.89368   1
  -3  -5   3 148.255 4.00914   2
  -3   5   3 148.658 3.96941   1
  -3   5   3 144.361 4.01618   8
  -3   5   3 144.185 3.93656   9
  -3  -5   3 143.075 4.16862   6
  -3   5   3 143.078 3.99128   2
  -3  -5   3 146.306 3.96882   2
   3   5  -3 144.661 4.01499   2
   3  -5  -3 148.401 4.11492   2
   3   5  -3 146.283 3.93184   5
  -3   5   3 142.382 4.12647   5
  -3  -5   3 146.896 3.94271   3
  -3   5   3 143.187 3.90465   4
  -3   5   3 146.873 3.90982   3
   3   5  -3 143.838 3.92974   3
  -3   5   3 146.794 3.94203   3
   3  -5  -2 1.55422 1.06222   2
  -3  -5   2 0.90064 0.84292   2
  -3   5   2 1.48622 0.82515   2
  -3   5   2 0.43141 0.81378   1
   3   5  -2 0.74963 0.58252   1
  -3  -5   2-0.12376 0.51768   1
  -3   5   2 0.21222 0.75577   9
  -3   5   2 0.55200 0.92308   8
  -3  -5   2 0.67155 1.11527   6
   3   5  -2 0.52144 1.00893   6
  -3  -5   2-0.52033 0.80408   2
   3   5  -2 0.37728 0.78386   5
  -3   5   2 0.30196 1.13952   5
  -3   5   2 0.54636 0.68915   3
  -3   5   2-0.28902 0.69002   4
  -3   5   2 0.67205 0.76245   3
  -3  -5   2 0.84283 0.66588   3
   3   5  -2 0.13334 0.68184   3
  -3  -5   1 175.989 4.82703   1
  -3  -5   1 183.981 5.05114   2
  -3   5   1 160.901 4.96338   1
  -3   5   1 172.890 5.00794   1
   3   5  -1 183.280 4.82592   1
   3   5  -1 187.594 5.10287   8
  -3   5   1 182.325 4.99134   9
  -3   5   1 176.667 5.04412   8
  -3  -5   1 182.861 5.14412   6
   3   5  -1 179.763 5.05706   6
   3  -5  -1 185.728 5.07354   2
  -3   5   1 181.868 4.98164   2
  -3  -5   1 181.852 5.00579   2
  -3   5   1 174.746 5.11728   5
   3   5  -1 182.861 4.97208   5
  -3  -5   1 181.511 4.88242   3
  -3   5   1 184.497 4.95603   3
  -3   5   1 184.077 4.95237   4
  -3   5   1 184.409 4.99028   3
   3   5  -1 184.288 4.87534   3
  -3  -5   0 8.02352 0.96710   2
   3  -5   0 6.70896 0.99224   2
  -3   5   0 4.84385 0.83567   1
  -3   5   0 6.30896 0.74638   2
  -3   5   0 3.81839 0.91616   1
  -3   5   0 6.07220 0.84124   9
   3   5   0 9.32152 1.10280   8
   3   5   0 5.67263 0.94434   6
  -3  -5   0 6.39222 1.11827   6
  -3   5   0 7.42270 0.89507   3
  -3  -5   0 6.57942 0.87071   2
  -3   5   0 6.95173 1.14376   5
  -3  -5   0 4.90962 0.76348   5
   3   5   0 6.26934 0.86795   5
  -3   5   0 6.68298 0.80045   4
  -3   5   0 6.50035 0.78524   3
   3   5   0 6.18358 0.46646   3
  -3  -5   0 6.57412 0.48677   3
   3   5   1 65.4049 2.23073   8
  -3  -5  -1 65.3265 2.19978   6
   3   5   1 68.0718 2.09149   6
  -3  -5  -1 69.5289 2.17405   2
  -3  -5  -1 63.3395 2.11533   2
  -3   5  -1 65.2927 1.98285   2
   3  -5   1 66.9026 2.12202   2
  -3  -5  -1 67.3057 2.04526   5
  -3   5  -1 63.6659 2.23994   5
   3   5   1 68.7549 2.09688   5
   3  -5   1 66.1696 2.08679   4
  -3   5  -1 66.9954 2.04210   4
   3  -5   1 68.2652 2.08630   3
  -3   5  -1 66.2019 2.04247   3
  -3   5  -1 61.3333 2.06185   1
  -3   5  -2 6.25381 0.66275   2
  -3   5  -2 6.82980 0.90295   1
   3  -5   2 4.73725 0.86461   2
  -3  -5  -2 7.16630 0.98756   2
   3   5   2 5.63579 1.04488   8
   3   5   2 7.10353 0.83602   6
  -3  -5  -2 4.43257 1.01219   6
   3   5   2 6.23492 0.93265   5
  -3  -5  -2 4.44246 0.86372   5
  -3   5  -2 6.45116 0.86306   4
   3  -5   2 5.07755 0.92386   4
   3  -5   2 5.27249 0.91514   3
  -3   5  -2 6.80477 0.84625   3
   3  -5   3 22.8330 1.24738   1
  -3   5  -3 18.5845 1.16314   1
   3   5   3 24.5034 1.27997   8
  -3  -5  -3 21.8727 1.20071   6
   3   5   3 23.2564 1.02987   6
   3  -5   3 19.9023 1.04029   2
  -3   5  -3 23.8891 0.88916   2
  -3  -5  -3 23.9256 1.28462   2
  -3  -5  -3 25.2091 1.14967   5
   3   5   3 22.7062 1.21003   5
   3  -5   3 21.3631 1.19140   3
   3  -5   3 25.2034 1.19891   4
  -3   5  -3 22.2617 1.11585   4
  -3   5  -3 21.3134 1.11120   3
  -3  -5  -4 9.97582 1.12189   2
   3  -5   4 8.38103 0.74245   2
   3  -5   4 8.60375 1.05449   1
  -3   5  -4 7.25065 0.98265   1
   3   5   4 11.0681 1.14478   8
  -3  -5  -4 8.33673 0.92485   6
   3   5   4 10.4403 0.74865   6
  -3  -5  -4 9.90273 0.96290   5
   3   5   4 9.97173 1.07812   5
  -3   5  -4 10.9644 0.96995   4
   3  -5   4 10.0403 1.00773   3
   3  -5   4 8.71999 1.07812   4
  -3   5  -4 9.19648 0.93519   3
   3   5   5 110.264 3.32735   8
  -3  -5  -5 108.044 3.14102   6
  -3  -5  -5 107.526 3.30598   2
   3   5   5 110.253 3.28465   5
  -3  -5  -5 109.992 3.19852   5
   3  -5   5 111.146 3.28209   4
   3  -5   5 114.710 3.27612   3
   3  -5   5 100.990 3.27156   1
   3   5   6 15.4817 1.28147   8
  -3  -5  -6 15.8717 0.87638   6
   3   5   6 16.7838 1.32211   5
   3  -5   6 17.2736 1.19899   4
   3  -5   6 17.2695 1.24450   3
  -3  -5  -6 18.8867 1.27086   2
   3  -5   6 15.4893 1.23826   1
  -3  -5  -7 58.3817 2.16783   2
   3   5   7 60.5954 2.16870   8
   3  -5   7 58.8907 2.13004   3
   3  -5   7 57.8300 2.14516   4
   3  -5   7 59.0925 2.13921   1
   3   5   7 61.2780 2.17198   5
   3   5   8 4.40435 1.21176   8
   3   5   8 4.85574 1.25296   5
   3  -5   8 3.79021 1.15802   4
   3  -5   8 6.20329 1.14208   3
  -3  -5  -8 7.08216 1.18221   2
   3  -5   8 2.48063 1.12619   1
  -3  -5  -9 97.9953 3.10082   2
   3   5   9 97.8965 3.20097   5
   3   5   9 94.9350 3.15040   8
   3  -5   9 97.4349 3.11041   4
   3  -5   9 94.6299 3.08749   3
   3  -5   9 97.6969 3.11087   1
  -3  -5 -10 2.80810 1.21444   2
   3  -5  10 3.31113 1.25963   1
   3   5  10 1.47474 1.34862   8
   3   5  10 3.80206 1.41808   5
   3  -5  10 4.55927 1.26264   4
   3  -5  10 3.92000 1.29357   3
  -3  -5 -11 47.2453 2.00994   2
   3   5  11 46.7571 2.19508   5
   3   5  11 44.8424 2.04856   8
   3  -5  11 49.9858 2.09147   4
   3  -5  11 45.0090 2.02908   3
   3  -5  11 50.4018 2.11466   1
  -3  -5 -12 3.00476 1.35933   2
   3  -5  12 0.67269 1.42253   1
   3   5  12 0.93531 1.55470   5
   3   5  12 0.35740 1.45098   8
   3  -5  12 1.52039 1.39506   4
   3  -5  12 2.50734 1.37362   3
   3  -5  13 15.7136 1.66394   1
  -3  -5 -13 17.8267 1.56966   2
   3   5  13 18.0754 1.76936   5
   3   5  13 15.5540 1.61422   8
   3  -5  13 14.7505 1.62955   4
   3  -5  13 12.7951 1.64211   3
   3  -5  14-1.15920 1.57487   1
  -3  -5 -14-0.23259 1.39889   2
   3   5  14-1.46757 1.65516   5
   3   5  14 1.27081 1.64308   8
   3  -5  14-0.12852 1.53622   4
   3  -5  14-1.49581 1.50497   3
  -3  -5 -15 32.7268 1.90855   2
   3  -5  15 35.7569 2.16808   1
   3   5  15 33.1153 2.18801   5
   3   5  15 35.6114 2.15190   8
   3  -5  15 36.9426 2.10811   4
   3  -5  15 30.3600 2.09747   3
  -3  -5 -16-0.94016 1.58056   2
   3  -5  16-1.25057 1.70123   1
   3   5  16-3.22215 1.93345   5
   3   5  16 0.89578 1.75022   8
   3  -5  16 0.29053 1.67340   4
   3  -5  16-1.25103 1.72997   3
  -3  -5 -17 27.9950 1.94915   2
   3  -5  17 29.3967 2.21123   1
   3   5  17 27.6572 2.13102   5
   3   5  17 26.9392 2.21367   8
   3  -5  17 30.3057 2.16847   4
   3  -5  17 23.0675 2.11284   3
   3  -5  18 0.82822 1.98065   1
   3   5  18 1.83910 1.93455   5
   3   5  18 0.99074 1.85470   8
   3  -5  18 0.40565 1.85765   4
   3  -5  18 0.82168 1.80960   3
   3  -5  19 19.9491 2.24397   3
   3  -5  19 16.3821 2.16714   4
   3  -5  19 22.2191 2.24316   1
   3   5  19 18.7730 2.15300   5
   3  -5  20-3.61852 2.13628   3
   3  -5  20 0.98312 1.97629   4
   3  -5  20-1.01192 2.21518   1
   3   5  20 0.90104 2.10200   5
   3  -5  21 9.72239 2.14715   3
   3  -5  21 13.1459 2.23237   4
   3  -5  21 9.03468 2.34848   1
   3   5  21 14.0719 2.26508   5
   3  -5  22 1.66664 2.18714   3
   3  -5  22-1.64611 2.16415   4
   3  -5  22 0.10018 2.25616   1
   3   5  22 3.46143 2.14271   5
   3  -5  23 8.41787 2.39441   3
   3   5  23 12.0610 2.35064   5
   3  -5  23 10.3094 2.28349   4
   3  -5  23 8.63530 2.51099   1
  -3  -7  22 3.84338 2.28752   1
  -3  -7  22-0.19764 2.28913   3
  -3   7  22-0.70959 2.32827   5
  -3  -7  22 1.66183 2.27290   4
   3  -7 -22 0.46252 2.27385   2
  -3  -7  21 9.34710 2.30522   1
  -3  -7  21 7.74171 2.23477   3
  -3   7  21 5.22608 2.32331   5
  -3  -7  21 8.03104 2.34688   4
   3  -7 -21 8.97842 2.30461   2
  -3  -7  20 1.50699 2.09826   1
  -3  -7  20-0.55226 2.07884   3
  -3   7  20 0.66814 2.20436   5
  -3  -7  20 1.73092 2.12252   4
   3  -7 -20 2.12684 2.21025   2
  -3  -7  19 1.43628 2.09742   1
  -3  -7  19 3.18345 2.04990   3
  -3   7  19 5.61515 2.22980   5
  -3  -7  19 1.83549 2.02205   4
   3  -7 -19-0.17289 2.15984   2
   3  -7 -18-1.76576 2.03868   2
  -3  -7  18 3.04402 1.96849   1
  -3   7  18 2.77108 1.80758   8
  -3   7  18 2.21281 2.03991   5
  -3  -7  18-0.66911 2.00518   4
  -3  -7  18-1.18308 1.95821   3
   3  -7 -17 4.97387 2.02084   2
  -3  -7  17 2.41921 1.90106   1
  -3   7  17 3.96664 1.75243   8
  -3   7  17 5.85032 2.07106   5
  -3  -7  17 5.81063 1.87101   4
  -3  -7  17 1.69201 1.88008   3
   3  -7 -16 2.13080 1.87523   2
  -3  -7  16-0.99435 1.81745   1
  -3   7  16 0.86394 1.63706   8
  -3   7  16-1.05219 1.93432   5
  -3  -7  16 0.98164 1.86229   4
  -3  -7  16 3.05383 1.84422   3
   3  -7 -15 33.4960 2.36227   2
  -3   7  15 31.6353 2.04458   8
  -3  -7  15 36.1138 2.14145   1
  -3   7  15 36.2465 2.25717   5
  -3  -7  15 36.0299 2.25567   4
  -3  -7  15 36.7351 2.22700   3
   3  -7 -14 11.7123 1.95423   2
  -3  -7  14 13.4204 1.73509   1
  -3   7  14 9.85133 1.60448   8
  -3  -7  14 12.6325 1.80548   6
  -3   7  14 10.7122 1.88741   5
  -3  -7  14 12.6458 1.80542   4
  -3  -7  14 10.0897 1.77616   3
  -3   7  13 47.4054 2.20775   8
  -3  -7  13 49.0061 2.37395   6
   3  -7 -13 47.4250 2.41534   2
  -3   7  13 44.4998 2.40779   5
  -3  -7  13 54.1060 2.31496   4
  -3  -7  13 43.8192 2.28801   3
  -3  -7  13 49.4588 2.24882   1
   3  -7 -12 13.8318 1.81087   2
  -3   7  12 18.1325 1.57116   8
  -3  -7  12 14.9647 1.73244   6
  -3  -7  12 17.7315 1.60432   1
  -3   7  12 15.2138 1.82922   5
  -3  -7  12 14.6818 1.67321   4
  -3  -7  12 14.3578 1.63243   3
  -3   7  11 39.2920 1.96267   8
  -3  -7  11 40.2977 2.16647   6
  -3   7  11 44.4643 2.17661   5
  -3  -7  11 41.2263 1.99270   3
  -3  -7  11 43.8719 2.00533   4
   3  -7 -11 41.6678 2.23704   2
  -3  -7  11 44.8937 1.95431   1
   3  -7 -10 8.52925 1.64069   2
  -3  -7  10 8.09984 1.31004   1
  -3   7  10 10.0083 1.38218   8
  -3  -7  10 9.93265 1.66654   6
  -3   7  10 9.78752 1.61298   5
  -3  -7  10 9.10634 1.38627   4
  -3  -7  10 7.96864 1.36830   3
  -3  -7   9 75.6550 2.80168   6
   3  -7  -9 76.7602 2.77689   2
  -3   7   9 73.9985 2.80666   5
  -3  -7   9 72.1714 2.58521   4
  -3  -7   9 75.1965 2.60348   3
  -3   7   9 74.4472 2.60155   8
   3  -7  -8 8.88361 1.54113   2
  -3  -7   8 8.53230 1.59670   6
  -3   7   8 11.8403 1.28969   8
  -3   7   8 9.45620 1.49521   5
  -3  -7   8 10.5016 1.23587   4
  -3  -7   8 11.3905 1.24574   3
   3  -7  -7 10.0098 1.43149   2
  -3  -7   7 11.2114 1.52184   6
  -3   7   7 9.44892 1.22827   8
  -3   7   7 8.18002 1.48106   5
  -3  -7   7 10.0530 1.15139   4
  -3  -7   7 9.58618 1.15612   3
  -3  -7   6 0.35282 0.87101   2
   3  -7  -6 1.32380 1.29014   2
  -3  -7   6-0.51455 1.35805   6
  -3   7   6 0.78366 1.08776   8
  -3   7   6 0.65340 1.38944   5
  -3  -7   6 0.32030 0.96319   4
  -3  -7   6 1.06935 0.95305   3
  -3  -7   5 11.1518 1.47481   6
   3  -7  -5 14.4577 1.40672   2
  -3  -7   5 10.7291 1.00847   2
  -3   7   5 11.4276 1.22794   8
   3   7  -5 11.9477 1.05062   5
  -3   7   5 10.0597 1.42703   5
  -3  -7   4-0.47412 1.37349   6
  -3   7   4-0.23773 1.29382   5
   3   7  -4 0.67718 0.93191   5
   3  -7  -4-0.04582 1.20351   2
  -3  -7   4-0.17244 0.92127   2
  -3   7   4-0.23744 1.06354   8
  -3  -7   3 50.6492 2.02695   6
   3  -7  -3 45.7130 1.91649   2
  -3  -7   3 45.6200 1.74542   2
   3   7  -3 46.7279 1.73404   5
  -3   7   3 44.7945 2.01772   5
  -3   7   3 49.6236 1.91178   8
  -3   7   3 49.3948 1.67498   1
  -3   7   2 3.57883 1.09644   8
   3   7  -2 3.29926 1.22692   8
  -3  -7   2 4.40692 1.26448   6
   3   7  -2 4.30033 0.99442   5
  -3   7   2 4.72027 1.26382   5
  -3  -7   2 3.81369 0.97541   2
   3  -7  -2 4.98390 1.17577   2
  -3   7   2 3.14169 0.87801   1
  -3   7   1 80.1599 2.68232   8
  -3   7   1 82.2684 2.49947   9
   3   7  -1 79.8939 2.75058   8
  -3  -7   1 81.9340 2.76243   6
  -3  -7   1 82.0591 2.64447   2
   3  -7  -1 81.3028 2.64297   2
  -3   7   1 80.2733 2.80344   5
   3   7  -1 83.3298 2.58678   5
  -3   7   1 82.1238 2.50534   3
  -3   7   1 87.0312 2.53525   1
   3   7   0 12.3295 1.28478   8
  -3   7   0 9.74072 0.92574   9
  -3  -7   0 10.8244 1.25703   6
  -3   7   0 10.3131 0.95220   3
   3   7   0 10.2591 1.07609   5
  -3   7   0 10.1066 1.33660   5
  -3  -7   0 8.50364 1.12748   2
   3  -7   0 10.0569 1.12776   2
  -3   7   0 11.0368 1.00084   1
   3   7   1 81.6525 2.85631   8
  -3  -7  -1 88.7502 2.78703   6
   3  -7   1 93.3587 2.71514   2
  -3  -7  -1 84.4190 2.78260   2
  -3   7  -1 84.8382 2.87789   5
   3   7   1 87.8043 2.70901   5
   3  -7   1 87.8741 2.64152   4
   3  -7   1 87.6735 2.63220   3
  -3   7  -1 79.4406 2.64081   1
   3   7   2 13.7022 1.36068   8
  -3  -7  -2 13.9741 1.17850   6
  -3   7  -2 16.2784 1.40544   5
   3   7   2 11.8694 1.18915   5
   3  -7   2 14.3547 1.06484   3
   3  -7   2 15.1622 1.08294   4
  -3  -7  -2 14.3089 1.29224   2
  -3  -7  -3 71.8522 2.33853   6
  -3  -7  -3 71.4120 2.48355   2
  -3   7  -3 66.4107 2.50782   5
   3   7   3 67.9266 2.39551   5
   3  -7   3 71.2493 2.31842   4
   3  -7   3 73.0798 2.31487   3
   3   7   3 72.6270 2.49953   8
   3   7   4 10.5139 1.34622   8
  -3  -7  -4 11.6518 1.07421   6
   3   7   4 8.97935 1.21402   5
   3  -7   4 12.0714 1.12794   3
  -3   7  -4 10.8938 1.32546   5
   3  -7   4 12.6508 1.14345   4
  -3  -7  -4 11.5264 1.30223   2
   3  -7   4 8.90791 1.14336   1
  -3  -7  -5 40.2675 1.86492   2
   3   7   5 41.5745 1.78683   5
   3   7   5 39.7606 1.88772   8
   3  -7   5 43.5714 1.72002   3
   3  -7   5 42.6694 1.72927   4
   3  -7   5 38.4596 1.74518   1
   3   7   6 1.88657 1.27535   5
   3   7   6 4.20030 1.32681   8
   3  -7   6 2.25636 1.17074   3
   3  -7   6 2.89837 1.13503   4
  -3  -7  -6 3.87778 1.30645   2
   3  -7   6 1.20799 1.16090   1
   3   7   7 7.17507 1.39550   5
   3   7   7 5.27699 1.35484   8
   3  -7   7 5.49846 1.19991   3
   3  -7   7 4.76808 1.21974   4
  -3  -7  -7 7.52905 1.36618   2
   3  -7   7 6.07274 1.24460   1
   3   7   8-0.15937 1.38951   5
   3   7   8-0.05619 1.38481   8
   3  -7   8-2.27603 1.25479   3
   3  -7   8 1.82363 1.27442   4
   3  -7   8 1.12908 1.25510   1
  -3  -7  -8-0.11351 1.34803   2
   3   7   9 5.12250 1.48647   5
   3   7   9 3.93577 1.43954   8
   3  -7   9 0.56252 1.32027   4
   3  -7   9 3.66185 1.30844   3
   3  -7   9 1.54681 1.32676   1
  -3  -7  -9 4.07031 1.39300   2
   3   7  10 0.06090 1.53177   5
   3   7  10-1.23178 1.50661   8
   3  -7  10 2.39627 1.38231   4
   3  -7  10 1.92335 1.30368   3
  -3  -7 -10-2.01974 1.48350   2
   3  -7  10 2.00902 1.31862   1
   3   7  11 31.7118 2.00333   5
   3   7  11 30.9746 1.92553   8
   3  -7  11 29.5163 1.79323   3
   3  -7  11 28.6470 1.83729   4
   3  -7  11 31.0685 1.80589   1
  -3  -7 -11 30.6676 1.89730   2
   3   7  12 8.93898 1.79757   5
   3   7  12 9.20134 1.63984   8
   3  -7  12 9.84646 1.52577   4
   3  -7  12 7.15865 1.53423   3
   3  -7  12 9.95864 1.62452   1
  -3  -7 -12 8.36530 1.57502   2
   3   7  13 36.4144 2.21897   5
   3   7  13 33.1086 2.13610   8
   3  -7  13 35.3217 2.05023   3
   3  -7  13 37.0798 2.10647   4
   3  -7  13 37.3694 2.09870   1
  -3  -7 -13 38.2638 2.10478   2
   3   7  14 1.52973 1.90215   5
   3   7  14 2.52441 1.77683   8
   3  -7  14 2.29208 1.69469   4
   3  -7  14 1.12408 1.58696   3
   3  -7  14 2.63354 1.70742   1
  -3  -7 -14 2.32544 1.64913   2
   3   7  15 31.7854 2.35418   5
   3   7  15 31.9024 2.17902   8
   3  -7  15 32.1031 2.17335   3
   3  -7  15 37.4013 2.18007   4
  -3  -7 -15 32.2490 2.12897   2
   3  -7  15 33.1851 2.15563   1
   3   7  16 4.86293 1.96680   5
   3   7  16 5.03435 1.86050   8
   3  -7  16 10.2768 1.94835   4
   3  -7  16 2.44304 1.82649   3
  -3  -7 -16 4.27749 1.77178   2
   3  -7  16 3.74076 1.84238   1
   3   7  17 21.9505 2.32397   5
   3   7  17 23.4629 2.18764   8
   3  -7  17 19.4828 2.17616   4
   3  -7  17 21.7974 2.15994   3
  -3  -7 -17 27.3148 2.10341   2
   3  -7  17 24.4213 2.21762   1
   3   7  18-0.71987 2.15996   5
   3   7  18 0.79440 1.97342   8
   3  -7  18-1.21161 2.03501   4
   3  -7  18-1.13865 2.03370   3
  -3  -7 -18-0.31670 1.86605   2
   3  -7  18-0.42688 2.05712   1
   3   7  19 4.27611 2.15789   5
   3   7  19 9.36044 2.19132   8
   3  -7  19 5.63035 2.10046   4
   3  -7  19 5.51376 2.07645   3
  -3  -7 -19 5.27192 1.96437   2
   3  -7  19 4.76833 2.16491   1
   3   7  20-1.72437 2.17268   5
   3   7  20 1.14455 2.25083   8
   3  -7  20 1.70914 2.16032   4
   3  -7  20-0.38407 2.17227   3
   3  -7  20-1.13311 2.29567   1
   3  -7  21 0.29997 2.27311   3
   3  -7  21 4.64517 2.18923   4
   3   7  21-2.06841 2.31887   5
   3  -7  21 5.23204 2.37163   1
  -3   9  20 8.01253 2.40060   5
  -3  -9  20 6.74201 2.28270   3
  -3  -9  20 7.03617 2.24046   4
   3  -9 -20 5.09093 2.48205   2
  -3   9  19 0.70664 2.37488   5
  -3  -9  19 6.01975 2.11458   3
  -3  -9  19-0.90115 2.18592   4
   3  -9 -19 0.39134 2.37751   2
  -3   9  18 6.44580 2.27248   5
  -3  -9  18 7.50659 2.10525   3
  -3  -9  18 9.21983 2.12664   4
   3  -9 -18 6.69176 2.36517   2
  -3   9  17 4.33036 2.24771   5
   3  -9 -17 2.23410 2.21485   2
  -3   9  16 5.34370 2.15653   5
   3  -9 -16 2.53137 2.16157   2
  -3   9  15 8.35962 2.12280   5
   3  -9 -15 8.05433 2.12297   2
  -3   9  15 7.50599 1.77365   8
  -3   9  14 4.76844 2.05901   5
   3  -9 -14 2.54262 2.01136   2
  -3   9  14 5.64428 1.70459   8
  -3   9  13 5.21518 1.94494   5
   3  -9 -13 4.49686 1.94834   2
  -3   9  13 7.55692 1.67547   8
  -3   9  12 9.53520 1.91592   5
   3  -9 -12 7.41405 1.92444   2
  -3   9  12 7.28749 1.65370   8
  -3   9  11 8.12587 1.87386   5
  -3   9  11 3.87985 1.58350   8
   3  -9 -11 8.88660 1.92514   2
  -3   9  10 13.8736 1.90101   5
  -3  -9  10 15.0333 1.87873   6
  -3   9  10 11.9666 1.62791   8
   3  -9 -10 8.83705 1.87233   2
  -3   9   9 13.1853 1.85753   5
  -3  -9   9 12.0292 1.82453   6
  -3   9   9 11.8990 1.56850   8
   3  -9  -9 13.6888 1.85982   2
  -3   9   8 24.6818 1.93294   5
  -3  -9   8 26.6163 2.06687   6
  -3   9   8 27.5006 1.77412   8
   3  -9  -8 30.3127 2.02750   2
  -3   9   7 7.40149 1.77686   5
  -3  -9   7 7.56137 1.69617   6
  -3   9   7 10.6738 1.48535   8
   3  -9  -7 4.58881 1.64934   2
  -3   9   6 19.3132 1.78765   5
  -3  -9   6 22.4375 1.90815   6
  -3   9   6 18.4430 1.58707   8
   3  -9  -6 19.5133 1.76433   2
  -3   9   5 15.6091 1.78680   5
  -3  -9   5 13.6962 1.76512   6
  -3   9   5 15.2242 1.53833   8
   3  -9  -5 15.2391 1.68941   2
  -3   9   4 23.6434 1.90998   5
   3   9  -4 17.7816 1.74627   8
  -3  -9   4 23.8357 1.81226   6
  -3   9   4 21.7653 1.62040   8
   3  -9  -4 21.4727 1.72169   2
  -3   9   3 13.8236 1.75437   5
  -3  -9   3 17.0111 1.65887   6
   3   9  -3 13.3083 1.65073   8
  -3   9   3 12.8166 1.50907   8
  -3  -9   3 12.9602 1.29715   2
   3  -9  -3 16.9845 1.60997   2
  -3   9   2 16.2945 1.78180   5
  -3  -9   2 17.9960 1.64890   6
  -3   9   2 14.1298 1.55935   8
   3   9  -2 18.3650 1.64639   8
   3  -9  -2 19.0614 1.58735   2
  -3  -9   2 14.1988 1.35516   2
  -3   9   1 5.85232 1.60115   5
  -3  -9   1 2.09940 1.37307   6
   3   9  -1 3.65388 1.51170   8
  -3   9   1 2.65603 1.37337   8
  -3  -9   1 3.35055 1.21185   2
   3  -9  -1 3.42490 1.31864   2
  -3   9   0 7.13531 1.60896   5
  -3  -9   0 7.15381 1.37462   6
   3   9   0 5.14912 1.53371   8
  -3   9   0 3.96078 1.45616   8
  -3  -9   0 7.00612 1.31449   2
  -3   9  -1 4.41727 1.53619   5
  -3  -9  -1-1.37593 1.23971   6
   3   9   1 0.66101 1.47772   8
  -3   9  -1-0.59357 1.42955   8
  -3  -9  -1 2.91865 1.27968   2
   3   9   2 4.66553 1.52930   8
  -3  -9  -2 4.51633 1.35036   2
  -3   9  -2 3.15724 1.57280   5
   3   9   2 1.08908 1.29914   5
   3   9   3 5.13741 1.52395   8
  -3  -9  -3 8.51639 1.38938   2
   3   9   3 5.98278 1.36632   5
  -3   9  -3 7.69585 1.59442   5
   3   9   4 15.3453 1.64851   8
  -3  -9  -4 12.2767 1.51424   2
   3   9   4 14.1389 1.51479   5
  -3   9  -4 10.9613 1.60893   5
   3   9   5 11.6415 1.64251   8
  -3  -9  -5 13.6611 1.56753   2
  -3   9  -5 14.9757 1.67539   5
   3   9   5 12.3658 1.49787   5
   3   9   6 31.7083 1.94841   8
  -3  -9  -6 28.3295 1.91601   2
   3   9   6 34.6270 1.88244   5
  -3   9  -6 28.4807 1.85552   5
   3   9   7 9.55445 1.61638   8
  -3   9  -7 10.5242 1.63371   5
  -3  -9  -7 10.3843 1.62672   2
   3   9   7 10.5408 1.60974   5
   3   9   8 26.8398 1.96666   8
   3  -9   8 27.9335 1.76597   3
   3  -9   8 29.2344 1.72050   4
  -3  -9  -8 30.5475 1.92318   2
   3   9   8 29.9598 1.96295   5
   3   9   9 12.1167 1.72653   8
   3  -9   9 13.8073 1.50835   3
   3  -9   9 9.17972 1.52422   4
  -3  -9  -9 13.0488 1.70391   2
   3   9   9 11.5674 1.75049   5
   3   9  10 18.9260 1.86376   8
   3  -9  10 17.1558 1.61957   3
   3  -9  10 18.3108 1.71006   4
  -3  -9 -10 16.8740 1.86343   2
   3   9  10 19.1843 1.90290   5
   3   9  11 12.9506 1.80942   8
   3  -9  11 12.6496 1.69243   3
   3  -9  11 15.0153 1.68507   4
  -3  -9 -11 14.0236 1.85850   2
   3   9  11 11.9972 1.87934   5
   3   9  12 11.7417 1.85651   8
   3  -9  12 12.5068 1.74351   3
   3  -9  12 13.1148 1.68747   4
  -3  -9 -12 10.2403 1.84167   2
   3  -9  12 9.67036 1.73835   1
   3   9  12 11.0187 1.91819   5
   3   9  13 4.63335 1.92058   8
   3  -9  13 4.56979 1.67362   3
   3  -9  13 1.39353 1.70178   4
   3  -9  13 5.16166 1.71916   1
  -3  -9 -13 0.72518 1.83260   2
   3   9  13 2.64683 1.97917   5
   3   9  14 2.06927 1.82809   8
   3  -9  14 2.94763 1.79605   4
   3  -9  14 0.66858 1.78208   3
   3  -9  14-0.14113 1.72144   1
  -3  -9 -14 0.24863 1.88554   2
   3   9  14 5.87310 1.99213   5
   3   9  15 2.56863 2.01453   8
   3  -9  15 1.86634 1.85306   4
   3  -9  15 1.49046 1.84094   3
   3  -9  15 1.19125 1.81408   1
  -3  -9 -15 3.06491 1.92943   2
   3   9  15 0.96235 2.09323   5
   3   9  16 0.26596 2.07450   8
   3  -9  16 1.55703 1.96981   4
   3  -9  16 2.97621 1.90028   3
   3  -9  16 3.21062 1.89471   1
  -3  -9 -16-1.13523 2.03055   2
   3   9  16 0.18194 2.11453   5
   3   9  17-0.09171 2.08977   8
   3  -9  17 2.06934 2.00029   4
   3  -9  17 2.70007 2.00073   3
   3  -9  17 0.98931 1.98302   1
  -3  -9 -17 0.62548 2.06029   2
   3   9  17 2.63785 2.23585   5
   3   9  18 5.86584 2.21698   8
   3  -9  18 5.88079 2.12595   4
   3  -9  18 0.91366 2.04107   3
   3  -9  18 5.89131 2.11239   1
  -3  -9 -18 4.55754 2.17192   2
   3   9  18 4.95820 2.32645   5
   3   9  19 0.87627 2.26771   8
   3  -9  19 6.91008 2.21507   4
   3  -9  19 2.48551 2.15840   3
   3   9  19 0.09957 2.29319   5
   3  -9  19 0.90867 2.15656   1
  -3  -9 -19 3.89960 2.20850   2
  -3  11  16 4.90955 2.42227   5
   3 -11 -16 8.69124 2.42632   2
  -3  11  15 0.19421 2.26324   5
   3 -11 -15 2.65883 2.29365   2
  -3  11  14 0.84756 2.20551   5
   3 -11 -14 3.15740 2.24520   2
  -3  11  13-0.27314 2.14169   5
   3 -11 -13-1.57916 2.21574   2
  -3  11  12 2.29087 2.12747   5
   3 -11 -12 1.35043 2.10699   2
  -3  11  11-0.42704 2.02802   5
   3 -11 -11 1.56883 2.06219   2
  -3  11  11-1.74775 1.74140   8
  -3  11  10 8.05595 2.08037   5
   3 -11 -10 6.32505 2.02729   2
  -3  11  10 7.70438 1.79488   8
  -3  11   9-0.48507 2.01379   5
   3 -11  -9 4.80843 1.98070   2
  -3  11   9 1.05187 1.69549   8
  -3  11   8 14.4088 2.05340   5
   3 -11  -8 19.5089 2.14539   2
  -3  11   8 12.6358 1.82621   8
  -3  11   7 3.22892 1.93634   5
  -3  11   7 0.40820 1.65207   8
   3 -11  -7-1.36694 1.88233   2
  -3  11   6 31.4839 2.28393   5
   3  11  -6 28.8113 2.16112   8
  -3  11   6 29.4420 2.08182   8
   3 -11  -6 36.5242 2.23506   2
  -3  11   5 0.60225 1.66982   8
   3  11  -5 0.15022 1.79949   8
   3 -11  -5-1.05851 1.72719   2
  -3  11   5-0.07397 1.79176   5
  -3  11   4 17.9462 1.85477   8
   3  11  -4 16.3474 1.99828   8
  -3  11   4 19.6287 2.09267   5
  -3  11   3-0.79823 1.66764   8
   3  11  -3-0.37248 1.68418   8
  -3  11   3 1.22433 1.94335   5
   3  11  -2 14.6550 1.96954   8
  -3  11   2 15.7547 1.79041   8
  -3  11   2 16.4417 2.05630   5
  -3  11   1 0.80162 1.69306   8
   3  11  -1 0.59368 1.73001   8
  -3  11   1-0.49359 1.80122   5
   3  11   0 2.74792 1.82110   8
  -3  11   0 7.58820 1.70120   8
  -3 -11   0 5.62836 1.49345   2
  -3  11   0 6.35865 1.88759   5
  -3  11  -1-2.36158 1.60988   8
   3  11   1-1.19335 1.76240   8
  -3 -11  -1 2.55458 1.50910   2
  -3  11  -1 1.87100 1.78388   5
   3  11   2 2.32554 1.78701   8
  -3  11  -2 4.82577 1.71209   8
  -3 -11  -2 0.98972 1.53386   2
  -3  11  -2 1.93414 1.85058   5
   3  11   3 1.20645 1.71499   8
  -3  11  -3-0.89005 1.76636   8
  -3 -11  -3-1.15833 1.58259   2
  -3  11  -3-0.69106 1.81522   5
   3  11   4 8.26440 1.80210   8
  -3 -11  -4 7.52960 1.66169   2
  -3  11  -4 9.91100 1.82853   5
   3  11   5-3.07091 1.75969   8
  -3 -11  -5 0.65377 1.64356   2
  -3  11  -5-0.27825 1.75463   5
   3  11   6 15.8816 1.98974   8
  -3 -11  -6 16.2145 1.88418   2
  -3  11  -6 15.8903 2.03206   5
   3  11   7-2.37273 1.81356   8
  -3 -11  -7-0.31022 1.72654   2
  -3  11  -7-0.84902 1.73982   5
   3  11   8 14.7875 2.07229   8
  -3 -11  -8 17.5298 1.95962   2
  -3  11  -8 18.6518 2.03055   5
   3  11   9 0.32723 1.81571   8
  -3 -11  -9 2.22803 1.85902   2
  -3  11  -9 3.57618 1.81828   5
   3  11  10 12.6911 2.05934   8
  -3 -11 -10 16.0758 2.12740   2
  -3  11 -10 9.54277 1.95598   5
   3  11  11-0.25623 1.97328   8
  -3 -11 -11 4.90232 1.95458   2
  -3  11 -11-0.61030 1.90119   5
   3  11  12 4.99131 2.01240   8
  -3 -11 -12 8.01464 2.05340   2
  -3  11 -12 5.94807 1.97136   5
   3  11  13-1.61455 1.98879   8
  -3 -11 -13-0.92434 1.99883   2
   3  11  14 2.84978 2.09593   8
  -3 -11 -14 3.50380 2.18444   2
   3  11  14 4.65567 2.21394   5
   3  11  15-0.37731 2.19496   8
  -3 -11 -15-1.64460 2.29305   2
   3  11  15-3.02068 2.24977   5
   3 -13 -11 4.75951 2.39238   2
  -3  13  11-0.48130 2.32932   5
   3 -13 -10 6.32845 2.32286   2
  -3  13  10 7.15189 2.37470   5
   3  13  -9-2.73781 2.13376   8
   3 -13  -9-0.91837 2.24085   2
  -3  13   9-2.02685 2.25347   5
   3  13  -8-0.90367 2.11620   8
   3 -13  -8 2.85468 2.20430   2
  -3  13   8 2.98000 2.15359   5
   3  13  -7 0.98403 2.16134   8
  -3  13   7 2.74491 2.14862   5
  -3  13   6 2.16113 1.90847   8
   3  13  -6 1.95660 2.11024   8
  -3  13   6 1.13075 2.08704   5
   3  13  -5 0.08855 2.12629   8
  -3  13   5 0.23864 1.91910   8
  -3  13   5-2.82770 2.10627   5
  -3  13   4-0.07953 1.92063   8
   3  13  -4 3.35204 2.04423   8
  -3  13   4 0.67590 2.09063   5
   3  13  -3-3.87433 2.15653   8
  -3  13   3 0.31826 1.89844   8
  -3  13   3 2.25563 2.13049   5
  -3  13   2 3.97479 1.96354   8
   3  13  -2 2.81159 2.05010   8
  -3  13   2 3.06152 2.13591   5
   3  13  -1 4.04748 2.13868   8
  -3  13   1 1.98896 1.89657   8
  -3  13   1-3.11339 2.19045   5
  -3  13   0 9.33573 2.01758   8
   3  13   0 10.2359 2.15260   8
  -3  13   0 8.20233 2.14711   5
  -3  13  -1 0.96118 1.97914   8
   3  13   1 1.77027 2.05612   8
  -3  13  -1 1.29167 2.03470   5
   3  13   2 8.62241 2.17435   8
  -3  13  -2 4.27201 2.01582   8
  -3  13  -2 8.66005 2.18130   5
   3  13   3 3.38824 2.14984   8
  -3  13  -3-0.48561 1.97026   8
  -3  13  -3 0.47907 2.04598   5
  -3  13  -4 5.96134 1.98248   8
   3  13   4 2.68950 2.14594   8
  -3 -13  -4 5.34946 1.89604   2
  -3  13  -4 4.30447 2.10017   5
   3  13   5-1.53592 2.14461   8
  -3  13  -5 0.74215 1.98186   8
  -3 -13  -5 2.83768 1.95476   2
  -3  13  -5-0.95938 2.09226   5
  -3  13  -6 4.24580 2.02150   8
  -3  13  -6 6.17416 2.14475   5
   3  13   6 3.28334 2.09944   8
  -3 -13  -6-1.71517 1.94284   2
   3  13   7-0.82855 2.02427   8
  -3 -13  -7-0.08816 1.96159   2
   3  13   8 5.38908 2.16613   8
  -3 -13  -8-3.25836 2.06080   2
   3  13   9 2.16203 2.16482   8
  -3 -13  -9-1.39474 2.06971   2
   3  13  10 1.33295 2.19954   8
  -3 -13 -10 0.47705 2.17924   2
  -4   0  25-0.97371 2.07270   3
  -4   0  25-2.50850 2.26932   1
  -4   0  25 0.08734 2.02946   4
  -4   0  24 29.3014 2.32335   3
  -4   0  24 25.1493 2.46276   1
  -4   0  24 23.1389 2.32094   4
  -4   0  23-0.16539 1.93364   3
  -4   0  23-0.57233 1.87972   4
  -4   0  23-0.43310 2.01121   1
  -4   0  22 32.4016 2.14548   5
  -4   0  22 29.0968 2.37277   1
  -4   0  22 34.5727 2.30003   3
  -4   0  21-1.31553 1.68749   5
  -4   0  21-0.87976 1.90763   1
  -4   0  21 0.91957 1.76723   3
  -4   0  20 6.85821 1.69270   5
  -4   0  20 7.58241 1.96969   1
  -4   0  20 9.34963 1.78878   3
  -4   0  19-2.12856 1.60896   5
  -4   0  19 1.90067 1.77946   1
  -4   0  19 0.28191 1.69862   3
  -4   0  18 10.0007 1.55401   5
  -4   0  18 8.55865 1.74971   1
  -4   0  18 10.8928 1.68774   3
  -4   0  17 0.61303 1.45540   5
  -4   0  17-0.51209 1.55630   3
  -4   0  17 1.52001 1.62543   1
  -4   0  16 6.73274 1.38633   5
  -4   0  16 3.52213 1.53882   3
   4   0 -16 4.75983 1.30670   2
  -4   0  16 6.94380 1.63255   1
  -4   0  15 0.43798 1.31414   5
  -4   0  15 0.05746 1.42420   3
  -4   0  15-2.24105 1.59968   1
   4   0 -15 1.43377 1.22140   2
  -4   0  14 135.501 4.15062   5
  -4   0  14 140.311 4.30155   1
  -4   0  14 140.244 4.26516   3
   4   0 -14 139.499 4.11561   2
   4   0 -13-0.03952 1.11728   2
  -4   0  13-1.03901 1.16730   5
  -4   0  13 1.98465 1.30896   3
  -4   0  13 1.35061 1.38130   1
  -4   0  12 353.966 9.49021   6
   4   0 -12 357.227 9.58477   2
  -4   0  12 350.757 9.58617   5
  -4   0  12 345.018 9.68036   3
  -4   0  12 340.456 9.68521   1
   4   0 -11-0.19392 0.91043   8
  -4   0  11 0.70676 0.84544   6
   4   0 -11 0.24811 1.06316   2
  -4   0  11-1.10521 1.09794   5
   4   0 -11 0.34720 0.98373   5
  -4   0  11-1.18992 1.33678   3
  -4   0  11-0.66786 1.32384   1
   4   0 -10 297.632 7.93207   8
  -4   0  10 291.255 7.93322   6
   4   0 -10 286.395 7.89532   6
   4   0 -10 290.768 8.01129   2
  -4   0  10 292.572 7.96018   2
   4   0 -10 292.191 7.94683   5
  -4   0  10 295.723 7.98832   5
  -4   0  10 298.214 8.08312   3
  -4   0  10 281.197 8.08416   1
  -4   0   9-0.03675 1.25880   1
   4   0  -9-0.08985 0.83375   8
   4   0  -9 0.32669 0.75912   6
  -4   0   9-0.34729 0.81823   6
   4   0  -9-0.65810 1.02188   2
  -4   0   9 0.30088 0.97062   5
   4   0  -9 0.77634 0.89954   5
  -4   0   9 0.29334 1.22094   3
  -4   0   9 0.26414 0.98250   2
   4   0  -8 37.4088 1.52050   1
   4   0  -8 33.3678 1.29462   8
  -4   0   8 32.1799 1.34037   6
   4   0  -8 33.1632 1.27125   6
   4   0  -8 34.2715 1.49256   2
  -4   0   8 33.4298 1.41740   2
  -4   0   8 33.7314 1.39144   5
   4   0  -8 34.3108 1.32447   5
  -4   0   8 32.8441 1.59989   3
  -4   0   8 33.2736 1.62812   1
  -4   0   7-0.20417 1.05923   3
  -4   0   7 0.35108 0.79982   6
   4   0  -7-0.25607 0.76498   6
   4   0  -7-0.92598 0.98796   2
   4   0  -7-0.13946 0.77895   5
  -4   0   7-0.13950 0.87669   5
  -4   0   7-0.37332 0.92495   2
  -4   0   7 0.26168 1.14014   1
   4   0  -7 0.75475 1.03016   1
  -4   0   6 48.0947 1.80088   3
  -4   0   6 49.0258 1.65020   6
   4   0  -6 51.6822 1.62742   6
   4   0  -6 47.1724 1.77294   2
  -4   0   6 50.8375 1.69660   2
   4   0  -6 51.2636 1.58325   5
  -4   0   6 49.3111 1.61941   5
  -4   0   6 43.9160 1.81874   1
   4   0  -6 53.4725 1.72145   1
  -4   0   5-0.31251 0.78229   6
   4   0  -5 0.03557 0.72803   6
  -4   0   5-0.40203 0.85801   2
   4   0  -5 0.27787 0.93101   2
   4   0  -5-0.01163 0.63568   5
  -4   0   5 0.24663 0.68636   5
  -4   0   5-0.02245 0.99114   1
   4   0  -5-0.42500 0.87455   1
   4   0  -5 0.61494 0.70979   3
  -4   0   5-1.23170 0.95605   3
   4   0  -4 6.51869 0.77278   9
  -4   0   4 4.36539 0.78829   6
   4   0  -4 3.84532 0.75110   6
   4   0  -4 5.22933 0.90425   2
  -4   0   4 3.88049 0.83637   2
  -4   0   4 3.77687 0.62324   5
   4   0  -4 4.05080 0.59561   5
  -4   0   4 3.13436 0.96941   1
   4   0  -4 4.28265 0.85062   1
  -4   0   4 2.99992 0.91704   3
   4   0  -4 6.65109 0.76745   3
   4   0  -3 1.01591 0.76919   9
   4   0  -3 0.26307 0.71466   6
  -4   0   3-0.34312 0.76301   6
   4   0  -3 0.23434 0.84999   2
  -4   0   3 0.46850 0.64938   2
  -4   0   3-0.05928 0.55692   5
   4   0  -3 0.58694 0.50854   5
  -4   0   3 0.07129 0.89944   1
   4   0  -3 0.33130 0.80509   1
  -4   0   3 0.70755 0.86616   3
   4   0  -3 1.13323 0.73869   3
  -4   0   2 34.4977 1.33729   9
   4   0  -2 35.7893 1.27619   9
  -4   0   2 35.9761 1.26793   6
   4   0  -2 37.7901 1.34616   2
  -4   0   2 34.8220 1.10765   5
   4   0  -2 36.4230 1.29810   3
  -4   0   2 35.4046 1.32021   3
   4   0  -2 34.8260 1.30339   1
  -4   0   2 35.7500 1.31586   1
  -4   0   1-0.86665 0.74379   6
   4   0  -1 0.59225 0.76748   2
  -4   0   1 0.11482 0.77109   9
   4   0  -1 0.05915 0.71024   9
  -4   0   1-0.43266 0.79130   1
   4   0  -1 0.54160 0.73767   1
  -4   0   1 0.13089 0.77072   3
   4   0  -1 0.45410 0.74109   3
   4   0   0 27.6014 1.09490   2
  -4   0   0 25.2560 1.08436   2
   4   0   0 28.2465 0.91479   8
  -4   0   0 29.3008 0.89348   8
   4   0   0 26.9652 1.10775   9
  -4   0   0 27.6259 1.14212   9
  -4   0   0 26.6353 1.12096   3
   4   0   0 28.3690 1.08843   3
  -4   0   0 27.6413 1.14977   1
  -4   0  -1 1.05294 0.80861   1
  -4   0  -1 0.54091 0.55349   8
   4   0   1-0.76044 0.59985   8
  -4   0  -1 0.23562 0.77677   9
  -4   0  -1 0.15670 0.67833   2
   4   0   1-0.06231 0.68427   2
  -4   0  -1-0.48313 0.75020   3
  -4   0  -1 0.38400 0.73841   3
  -4   0  -1 0.50088 0.71562   4
  -4   0  -1 0.72353 0.75370   1
  -4   0  -2 1309.20 33.7262   1
   4   0   2 1260.48 33.6867   8
  -4   0  -2 1265.03 33.6732   8
   4   0   2 1271.00 33.7187   7
  -4   0  -2 1264.82 33.7046   7
   4   0   2 1267.33 33.6950   2
  -4   0  -2 1274.72 33.6843   2
  -4   0  -2 1264.01 33.6854   5
   4   0   2 1246.41 33.7139   4
   4   0   2 1277.56 33.7128   3
  -4   0  -2 1289.55 33.6992   3
  -4   0  -2 1276.76 33.6997   4
  -4   0  -2 1282.01 33.7009   1
  -4   0  -3-0.33571 0.70297   8
  -4   0  -3 0.95431 0.73765   7
   4   0   3 0.38062 0.79330   7
  -4   0  -3-0.65407 0.53744   2
   4   0   3 0.32652 0.67861   2
  -4   0  -3-0.33313 0.66266   5
  -4   0  -3 0.50276 0.75694   3
   4   0   3 0.05667 0.80994   4
   4   0   3-0.01903 0.82525   3
  -4   0  -3 0.91167 0.75155   4
   4   0   3 0.57575 0.85093   1
  -4   0  -3 0.16579 0.74941   1
  -4   0  -4 138.673 3.81463   8
   4   0   4 137.877 3.85364   7
  -4   0  -4 137.086 3.76844   2
   4   0   4 139.887 3.80172   2
  -4   0  -4 138.150 3.82985   5
  -4   0  -4 139.062 3.82400   4
   4   0   4 140.252 3.86324   4
   4   0   4 138.155 3.86957   3
  -4   0  -4 135.388 3.82892   3
   4   0   4 136.666 3.88698   1
  -4   0  -4 130.128 3.83497   1
   4   0   5 0.35284 0.92502   1
  -4   0  -5 0.50853 0.81877   1
  -4   0  -5-0.61452 0.68588   8
   4   0   5-1.40314 0.77136   7
  -4   0  -5-0.27089 0.56897   2
   4   0   5-0.52578 0.68971   2
  -4   0  -5-0.20080 0.78609   5
   4   0   5 0.74836 0.95312   5
  -4   0  -5 0.52813 0.75377   4
   4   0   5 0.95055 0.86856   3
   4   0   5 0.31987 0.88304   4
  -4   0  -5-0.29718 0.75688   3
  -4   0  -6 62.6221 2.03125   8
   4   0   6 65.4043 2.03955   7
  -4   0  -6 66.2109 1.92662   2
   4   0   6 64.0709 2.17037   5
  -4   0  -6 63.6778 2.09478   5
   4   0   6 66.6871 2.11221   4
  -4   0  -6 65.3746 2.03136   4
   4   0   6 65.5428 2.09008   3
  -4   0  -6 65.6615 2.02741   3
  -4   0  -6 66.0244 1.94595   2
   4   0   6 68.6086 2.14739   1
  -4   0  -6 65.3903 2.05077   1
  -4   0  -7 0.25968 0.61590   2
   4   0   7-0.64598 0.97384   1
  -4   0  -7 0.50847 0.81149   1
  -4   0  -7 0.05358 0.82453   8
   4   0   7 0.25461 0.79422   7
  -4   0  -7 0.08219 0.59853   2
  -4   0  -7-0.16767 0.96079   5
   4   0   7-0.19650 1.09069   5
  -4   0  -7 0.32721 0.78204   4
   4   0   7-0.67159 0.93206   4
   4   0   7 0.31099 0.91380   3
  -4   0  -7-0.92137 0.79702   3
   4   0   8 97.3799 2.86233   7
  -4   0  -8 99.2681 2.76885   2
  -4   0  -8 97.5608 2.79103   2
   4   0   8 94.7886 2.95515   4
  -4   0  -8 99.3015 2.89292   3
  -4   0  -8 99.6605 2.87626   4
   4   0   8 94.1760 2.95586   3
  -4   0  -8 96.3657 2.92033   1
   4   0   8 98.7843 2.99341   1
   4   0   8 99.3563 3.04102   5
   4   0   9-0.30668 0.76936   7
   4   0   9 1.19122 1.14327   5
   4   0   9 1.03877 1.00287   4
   4   0   9 0.74673 0.95111   3
  -4   0  -9-0.42197 0.60649   2
   4   0   9 0.67934 1.07831   1
   4   0  10 70.6038 2.19423   7
  -4   0 -10 71.6083 2.10534   2
   4   0  10 69.0200 2.47389   5
   4   0  10 69.5227 2.35963   4
   4   0  10 71.0547 2.33679   3
   4   0  10 70.4696 2.39139   1
   4   0  11-0.30885 0.82292   7
   4   0  11 2.18484 1.24452   5
   4   0  11 0.44297 1.04938   3
   4   0  11-0.55678 1.07181   4
   4   0  11 0.04275 1.12756   1
   4   0  12 58.2653 2.11584   4
   4   0  12 55.5148 2.14183   3
   4   0  12 57.8477 2.28577   5
   4   0  12 58.7701 2.23321   1
   4   0  13 0.11652 1.43241   5
   4   0  13 1.08746 1.19865   3
   4   0  13 0.04666 1.17890   4
   4   0  13-0.50435 1.37581   1
   4   0  14 118.887 3.79901   4
   4   0  14 120.621 3.80505   3
   4   0  14 119.493 3.96314   5
   4   0  14 130.815 3.87279   1
   4   0  15-0.26710 1.65805   5
   4   0  15 0.93017 1.37376   3
   4   0  15 2.05261 1.37483   4
   4   0  15-1.52404 1.53402   1
   4   0  16 66.8625 2.62536   4
   4   0  16 70.2131 2.65921   3
   4   0  16 69.2942 2.82172   5
   4   0  16 68.8303 2.69264   1
   4   0  17-1.72443 1.76709   5
   4   0  17-0.06246 1.49613   3
   4   0  17-1.47940 1.57511   4
   4   0  17 0.60444 1.67989   1
   4   0  18 38.8707 2.40010   5
   4   0  18 36.8799 2.12681   3
   4   0  18 37.2450 2.09281   4
   4   0  18 34.8011 2.21885   1
   4   0  19 2.89396 1.89189   5
   4   0  19-0.91232 1.65574   3
   4   0  19 0.62299 1.66486   4
   4   0  19 1.59058 1.88024   1
   4   0  20 7.68171 2.06095   5
   4   0  20 5.54225 1.73574   3
   4   0  20 7.88007 1.78382   4
   4   0  20 9.51247 2.01839   1
   4   0  21 0.44861 2.09019   5
   4   0  21-0.23280 1.83126   3
   4   0  21 0.38309 1.79567   4
   4   0  21-1.09036 2.07087   1
   4   0  22 5.00411 2.12334   1
   4   0  23-0.18254 2.16933   1
   4   0  24 6.90936 2.30124   1
  -4  -2  25 4.23122 2.13196   3
  -4  -2  25 2.60143 2.19848   4
  -4   2  25 4.02311 2.12530   1
  -4  -2  25 6.44595 2.28378   1
  -4   2  25 2.50771 2.04389   5
  -4  -2  24 8.48252 2.15656   3
  -4  -2  24 11.2699 2.22427   4
  -4  -2  24 9.21519 2.31266   1
  -4   2  24 7.87636 2.13317   1
  -4   2  24 8.63345 2.07837   5
  -4  -2  23 1.14696 2.00718   3
  -4  -2  23 3.22823 2.06017   4
  -4  -2  23 2.87108 2.14733   1
  -4   2  23-0.66940 2.03672   1
  -4   2  23 2.51097 1.94543   5
  -4  -2  22 19.1251 2.20666   3
  -4   2  22 20.9953 1.99040   3
  -4  -2  22 17.6636 2.19783   4
  -4   2  22 19.3463 2.18913   1
  -4  -2  22 18.7301 2.27898   1
  -4   2  22 23.3240 2.07412   5
  -4   2  21 8.61029 1.85285   3
  -4  -2  21 9.23603 1.98141   3
  -4  -2  21 9.04738 1.88578   4
  -4   2  21 8.46467 1.89632   5
  -4  -2  21 7.94688 2.08374   1
  -4   2  21 10.0011 1.99148   1
  -4   2  20 21.6567 1.97707   5
  -4   2  20 20.8915 2.07897   1
  -4  -2  20 21.1417 2.15499   1
  -4  -2  20 23.3550 2.05248   3
  -4   2  20 24.3904 1.97242   3
  -4   2  19 12.5372 1.76781   5
  -4   2  19 16.4285 1.75264   3
  -4  -2  19 14.7790 1.91632   3
  -4  -2  19 14.3587 1.96558   1
  -4   2  19 12.9350 1.92009   1
  -4   2  18 30.7780 2.01540   5
   4  -2 -18 36.1004 1.94943   2
  -4   2  18 31.4471 2.02543   3
  -4  -2  18 29.4898 2.11791   3
  -4   2  18 31.1302 2.13128   1
  -4  -2  18 33.1391 2.16202   1
  -4   2  17 22.2111 1.80470   5
  -4  -2  17 21.7129 1.61974   5
   4  -2 -17 20.5856 1.69264   2
  -4   2  17 22.8745 1.78560   3
  -4  -2  17 18.2495 1.82398   3
  -4  -2  17 22.1716 1.94005   1
  -4   2  17 23.1521 1.91137   1
  -4   2  16 37.2912 1.97884   3
  -4   2  16 34.5066 1.98883   5
  -4  -2  16 34.9545 1.82901   5
   4  -2 -16 38.5408 1.95537   2
  -4  -2  16 38.8523 2.06670   3
  -4   2  16 33.9173 2.03134   1
  -4  -2  16 34.6448 2.08720   1
   4  -2 -15 9.33373 1.47526   2
  -4   2  15 10.5402 1.53776   5
  -4  -2  15 9.60162 1.32784   5
  -4   2  15 13.4419 1.62147   1
  -4  -2  15 9.23777 1.57547   1
  -4  -2  15 12.3950 1.64435   3
  -4   2  15 10.8044 1.48946   3
  -4  -2  14 15.3189 1.29367   6
   4  -2 -14 17.2015 1.53162   2
  -4   2  14 19.0422 1.52432   5
  -4  -2  14 17.8083 1.35905   5
  -4   2  14 14.1697 1.65421   1
  -4  -2  14 17.0670 1.63628   1
  -4   2  14 17.2804 1.55293   3
  -4  -2  14 15.2910 1.64608   3
  -4  -2  13 6.47651 1.44356   3
  -4   2  13 5.25984 1.36982   3
  -4  -2  13 8.24809 1.11598   6
   4   2 -13 7.39127 1.00309   2
  -4   2  13 5.86757 1.33480   5
  -4  -2  13 7.03625 1.13191   5
   4  -2 -13 8.47204 1.35439   2
  -4   2  13 6.61969 1.44354   1
  -4  -2  13 6.03058 1.45920   1
  -4  -2  12 60.0106 2.06174   6
   4  -2 -12 55.4366 2.16968   2
   4   2 -12 58.6844 1.93654   2
  -4   2  12 57.2421 2.14402   5
  -4  -2  12 55.5226 2.00271   5
  -4   2  12 53.0935 2.16127   3
  -4  -2  12 55.4373 2.21190   3
  -4   2  12 54.7524 2.24282   1
  -4  -2  12 59.5580 2.28607   1
  -4  -2  11 3.54099 1.28863   1
  -4   2  11 4.38773 1.35269   1
   4  -2 -11 5.17391 0.91417   8
  -4  -2  11 4.74221 1.05716   6
   4   2 -11 5.97687 0.94548   2
  -4   2  11 6.17867 1.20730   5
  -4  -2  11 6.45540 0.99208   5
   4  -2 -11 5.89194 1.23798   2
  -4   2  11 5.11377 1.26221   3
  -4  -2  11 3.70528 1.32415   3
  -4   2  10 22.9402 1.48070   1
  -4  -2  10 24.9869 1.58060   1
   4  -2 -10 25.5257 1.15627   8
   4   2 -10 23.9433 1.25548   6
  -4   2  10 26.0997 1.01023   6
  -4  -2  10 26.4861 1.38052   6
  -4  -2  10 26.3329 1.17616   2
   4   2 -10 27.1878 1.23260   2
   4   2 -10 24.5148 1.16571   5
  -4  -2  10 27.1453 1.23406   5
  -4   2  10 25.7647 1.41391   5
  -4  -2  10 23.7972 1.53865   3
  -4   2  10 23.6326 1.47312   3
   4  -2 -10 26.8177 1.52240   2
  -4   2   9 33.4511 1.67337   1
  -4  -2   9 35.3351 1.67551   1
   4  -2  -9 32.4657 1.31411   8
  -4   2   9 34.7348 1.19230   6
   4   2  -9 35.2483 1.43436   6
  -4  -2   9 34.4953 1.53207   6
   4   2  -9 33.3748 1.37937   2
   4  -2  -9 34.1077 1.66229   2
  -4  -2   9 35.4727 1.36672   2
  -4  -2   9 33.5452 1.33197   5
   4   2  -9 35.8107 1.32479   5
  -4   2   9 34.9011 1.53333   5
   4  -2  -9 33.8001 1.46994   5
  -4  -2   9 36.5509 1.72224   3
  -4   2   9 34.1792 1.58930   3
   4  -2  -9 35.5304 1.44079   3
  -4   2   8 62.2633 2.21509   1
   4   2  -8 60.8568 2.18519   1
  -4  -2   8 59.2552 2.25565   1
   4  -2  -8 64.9033 2.10588   1
  -4   2   8 63.0220 2.00382   8
   4  -2  -8 64.7736 1.94332   8
  -4   2   8 61.7802 1.88067   6
  -4  -2   8 63.7939 2.15986   6
  -4   2   8 61.7740 1.86028   7
   4   2  -8 62.5109 2.08109   6
   4  -2  -8 64.6651 2.21827   2
  -4   2   8 65.6159 2.10904   2
  -4  -2   8 62.2612 1.98966   2
   4   2  -8 63.7582 2.03242   2
  -4  -2   8 65.4208 1.95941   5
   4   2  -8 65.1184 1.93678   5
  -4   2   8 63.6000 2.11192   5
   4  -2  -8 61.4498 2.07640   5
  -4  -2   8 63.3406 2.27735   3
   4  -2  -8 61.3294 2.05148   3
   4   2  -8 62.3178 2.17698   3
  -4   2   8 63.9660 2.17063   3
  -4  -2   7 72.1056 2.46805   1
  -4   2   7 73.9184 2.45283   1
   4   2  -7 76.8012 2.39480   1
   4  -2  -7 78.2735 2.32956   1
  -4   2   7 78.0562 2.24751   8
   4  -2  -7 74.5230 2.20533   8
   4   2  -7 75.2653 2.34845   6
  -4  -2   7 75.2072 2.42148   6
  -4   2   7 71.9617 2.16880   7
  -4   2   7 72.8415 2.18155   6
  -4  -2   7 72.8049 2.26909   2
   4   2  -7 76.7897 2.31258   2
  -4   2   7 73.8302 2.38717   2
   4  -2  -7 73.0581 2.46178   2
   4   2  -7 73.8337 2.19586   5
  -4  -2   7 76.7554 2.19123   5
  -4   2   7 77.7756 2.37616   5
   4  -2  -7 75.1679 2.33108   5
  -4  -2   7 76.7915 2.51159   3
   4  -2  -7 76.4553 2.30959   3
   4   2  -7 75.7029 2.42088   3
  -4   2   7 75.3046 2.38139   3
  -4  -2   6 176.919 4.84186   1
  -4   2   6 171.779 4.83051   1
   4  -2  -6 170.393 4.76142   1
   4   2  -6 171.967 4.79215   1
  -4   2   6 171.622 4.68859   8
   4  -2  -6 168.177 4.65846   8
   4  -2  -6 173.148 4.74945   9
  -4   2   6 170.192 4.68628   6
  -4   2   6 171.097 4.67842   7
   4   2  -6 171.016 4.79180   6
  -4  -2   6 173.436 4.85811   6
   4  -2  -6 167.911 4.87036   2
  -4   2   6 170.291 4.81145   2
   4   2  -6 169.108 4.76250   2
  -4  -2   6 170.926 4.73239   2
  -4  -2   6 176.602 4.64338   5
   4   2  -6 172.363 4.65132   5
  -4   2   6 173.171 4.78744   5
   4  -2  -6 168.771 4.75504   5
  -4  -2   6 170.798 4.85931   3
   4  -2  -6 167.017 4.75021   3
  -4   2   6 170.689 4.79423   3
   4   2  -6 173.436 4.78882   3
  -4  -2   5 160.125 4.34053   1
   4   2  -5 156.099 4.28983   1
  -4   2   5 147.285 4.32057   1
   4  -2  -5 147.897 4.28321   1
  -4   2   5 156.690 4.18941   8
   4  -2  -5 151.952 4.16865   8
   4  -2  -5 153.445 4.27367   9
  -4   2   5 154.214 4.21968   7
  -4   2   5 149.210 4.22704   6
   4   2  -5 157.383 4.31313   6
  -4  -2   5 150.753 4.35001   6
   4  -2  -5 153.131 4.38425   2
   4   2  -5 152.465 4.29275   2
  -4  -2   5 159.022 4.26446   2
   4  -2  -5 156.182 4.27467   5
   4   2  -5 157.012 4.15011   5
  -4   2   5 155.461 4.30166   5
  -4  -2   5 146.510 4.35796   3
  -4   2   5 153.036 4.30605   3
   4   2  -5 151.208 4.30032   3
   4  -2  -5 149.493 4.27584   3
   4   2  -4 261.605 7.12339   1
  -4   2   4 264.333 7.17231   1
   4  -2  -4 271.541 7.14434   1
   4  -2  -4 263.552 7.04280   8
  -4   2   4 267.270 7.05256   8
   4  -2  -4 263.937 7.14199   9
  -4   2   4 257.094 7.16634   9
  -4   2   4 268.728 7.11545   7
  -4  -2   4 264.080 7.20887   6
   4  -2  -4 258.186 7.21865   2
  -4  -2   4 261.323 7.13408   2
   4   2  -4 261.301 7.15779   2
   4   2  -4 263.781 7.00815   5
   4  -2  -4 255.692 7.13472   5
  -4   2   4 262.386 7.15747   5
  -4  -2   4 267.282 7.15904   1
   4  -2  -4 265.918 7.14528   3
  -4  -2   4 264.300 7.17427   3
   4   2  -4 266.124 7.14062   3
  -4   2   4 259.627 7.16196   3
  -4   2   3 70.5181 2.26670   9
  -4   2   3 75.8731 2.08778   8
   4  -2  -3 73.1550 2.23839   9
  -4   2   3 76.6355 2.22021   7
   4  -2  -3 72.3081 2.22505   7
  -4  -2   3 75.4591 2.31399   6
   4  -2  -3 75.0442 2.36271   2
  -4   2   3 75.7910 2.28966   2
   4   2  -3 76.7529 2.27424   2
  -4  -2   3 74.7034 2.24127   2
  -4   2   3 74.8701 2.26605   5
   4  -2  -3 76.5754 2.23013   5
   4  -2  -3 80.9761 2.24217   1
   4   2  -3 72.1466 2.18725   1
  -4  -2   3 77.5353 2.25059   1
  -4   2   3 70.5542 2.28954   1
   4  -2  -3 72.8453 2.24532   3
   4   2  -3 71.8141 2.22734   3
  -4  -2   3 73.5779 2.27690   3
  -4   2   3 75.0915 2.26703   3
  -4   2   2 43.2856 1.28090   8
   4   2  -2 41.1404 1.42648   9
   4  -2  -2 43.6518 1.50567   9
  -4   2   2 43.4207 1.52243   9
   4  -2  -2 42.4257 1.47864   7
   4   2  -2 43.9374 1.49982   6
  -4  -2   2 43.1900 1.58917   6
   4  -2  -2 42.4696 1.56116   2
   4   2  -2 44.3107 1.54683   2
  -4  -2   2 41.8298 1.48052   2
  -4   2   2 42.9057 1.54889   2
  -4   2   2 42.8893 1.51400   5
  -4   2   2 43.8925 1.53096   3
   4  -2  -2 44.3146 1.47808   3
  -4  -2   2 41.1644 1.48182   3
   4   2  -2 44.3588 1.42111   3
  -4  -2   2 41.2598 1.43519   1
   4   2  -2 44.8885 1.39118   1
  -4   2   2 45.5198 1.54667   1
  -4   2   1 8.98402 0.96043   1
  -4  -2   1 6.41300 0.63867   1
   4   2  -1 7.95862 0.65552   1
   4  -2  -1 8.77540 0.82414   9
   4   2  -1 7.32081 0.76712   8
   4   2  -1 7.24048 0.68995   9
  -4   2   1 6.56267 0.88365   9
   4   2  -1 7.71360 0.87022   6
   4  -2  -1 5.99713 0.86894   7
  -4  -2   1 6.62163 0.94425   6
   4  -2  -1 7.14695 0.88974   2
  -4  -2   1 7.62580 0.82009   2
   4   2  -1 6.61006 0.88807   2
   4  -2  -1 8.42585 0.80723   3
  -4   2   1 7.76374 0.91541   5
   4   2  -1 7.14737 0.71128   3
  -4  -2   1 7.34647 0.73548   3
  -4   2   1 7.38623 0.87387   3
  -4   2   1 8.36022 0.92567   2
  -4   2   0 89.4076 2.66818   1
  -4  -2   0 89.7364 2.48072   1
   4   2   0 91.7744 2.50174   1
   4   2   0 87.0498 2.57265   8
  -4  -2   0 90.7156 2.52576   8
   4   2   0 86.1687 2.51347   9
  -4  -2   0 87.2725 2.51143   9
  -4   2   0 89.9832 2.64599   9
   4   2   0 87.8984 2.59925   6
  -4  -2   0 89.3288 2.63440   6
   4  -2   0 88.1959 2.64400   7
  -4   2   0 90.0506 2.59710   2
   4   2   0 89.0297 2.62268   2
   4  -2   0 90.8636 2.59138   2
  -4  -2   0 90.2794 2.46062   5
   4   2   0 92.8524 2.47821   5
  -4   2   0 86.9457 2.60461   3
  -4   2   0 85.0189 2.61473   4
  -4  -2   0 89.3929 2.51533   3
   4   2   0 89.1492 2.51444   3
  -4   2   0 92.7479 2.64211   3
  -4   2  -1 5.31589 0.86232   1
  -4  -2  -1 6.39046 0.61242   1
  -4  -2  -1 5.21781 0.56440   1
   4   2   1 6.42563 0.61791   9
   4   2   1 6.61994 0.81271   8
  -4  -2  -1 6.45968 0.54503   9
  -4  -2  -1 5.55030 0.64013   8
  -4  -2  -1 6.28171 0.86166   6
   4   2   1 7.17475 0.76301   6
  -4   2  -1 6.37326 0.73378   2
   4  -2   1 6.73626 0.70054   2
   4   2   1 6.20208 0.62395   3
   4   2   1 6.66814 0.89149   2
   4   2   1 5.14479 0.69573   5
  -4  -2  -1 5.93846 0.66379   5
  -4   2  -1 5.85469 0.84136   3
   4  -2   1 6.11136 0.88642   3
   4  -2   1 5.31272 0.92363   4
  -4   2  -1 7.50711 0.85797   4
  -4  -2  -1 5.36650 0.54361   3
  -4   2  -2 103.490 2.96415   1
  -4  -2  -2 103.369 2.84281   1
   4   2   2 103.574 2.94973   8
  -4  -2  -2 101.229 2.89625   8
  -4  -2  -2 104.212 2.85102   9
   4   2   2 100.820 2.90608   6
  -4  -2  -2 106.338 2.93126   6
  -4   2  -2 103.547 2.85604   2
   4   2   2 105.909 2.98258   2
   4  -2   2 103.839 2.86507   2
   4   2   2 102.510 2.92443   5
  -4  -2  -2 103.199 2.89518   5
  -4  -2  -2 107.322 2.84944   4
  -4   2  -2 102.880 2.94758   4
   4  -2   2 105.229 2.99198   3
  -4  -2  -2 102.351 2.84472   3
   4  -2   2 106.796 3.00152   4
  -4   2  -2 108.216 2.96733   3
  -4  -2  -2 108.188 2.85185   3
   4   2   3 96.3521 2.63235   1
   4  -2   3 88.9536 2.78461   1
  -4   2  -3 98.3356 2.72462   1
  -4  -2  -3 92.0367 2.60731   1
   4   2   3 92.6669 2.72711   8
  -4  -2  -3 91.7135 2.66495   8
  -4  -2  -3 90.8128 2.61017   9
  -4  -2  -3 89.9037 2.64848   6
  -4  -2  -3 96.6495 2.69266   2
   4  -2   3 92.0577 2.58511   2
   4   2   3 91.4796 2.74464   2
  -4   2  -3 90.6127 2.57094   2
   4   2   3 88.6321 2.72818   5
  -4  -2  -3 92.7373 2.67081   5
   4  -2   3 97.2505 2.77824   4
  -4  -2  -3 92.8763 2.59601   4
  -4   2  -3 94.1945 2.71733   4
   4  -2   3 96.5172 2.77906   3
  -4  -2  -3 90.7575 2.59732   3
  -4   2  -3 93.2960 2.71139   3
  -4  -2  -3 92.1182 2.61139   3
  -4  -2  -4 107.893 3.10354   8
   4   2   4 107.551 3.18455   8
  -4  -2  -4 108.298 3.05420   6
  -4  -2  -4 111.046 3.03201   7
   4  -2   4 106.962 2.99104   2
  -4   2  -4 108.347 2.97806   2
  -4  -2  -4 108.438 3.10486   2
   4   2   4 109.465 3.18957   5
  -4  -2  -4 108.923 3.11535   5
   4   2   4 104.109 3.05234   3
   4  -2   4 106.409 3.19258   4
  -4  -2  -4 106.235 3.02578   4
  -4   2  -4 109.791 3.11215   4
   4   2   4 107.892 3.05327   4
   4  -2   4 107.254 3.20006   3
  -4  -2  -4 108.296 3.02748   3
  -4   2  -4 116.211 3.13578   3
  -4  -2  -4 107.598 3.15405   2
   4  -2   4 110.078 3.22510   1
   4   2   4 113.033 3.06971   1
  -4   2  -4 113.563 3.15009   1
  -4  -2  -4 111.469 3.04495   1
  -4  -2  -5 40.5989 1.39455   2
   4  -2   5 39.6897 1.54945   1
   4   2   5 42.2602 1.32474   1
  -4   2  -5 43.3057 1.38403   1
  -4  -2  -5 39.0530 1.22993   1
   4   2   5 38.1607 1.49982   8
  -4  -2  -5 42.2036 1.37430   8
  -4  -2  -5 39.7951 1.23111   6
  -4  -2  -5 40.9818 1.19659   7
   4  -2   5 41.5328 1.12847   2
  -4  -2  -5 41.5086 1.30583   2
  -4   2  -5 40.5522 1.10831   2
   4   2   5 43.5650 1.54800   5
  -4  -2  -5 40.4677 1.36288   5
   4   2   5 40.2372 1.28995   4
   4  -2   5 42.5474 1.50020   4
  -4  -2  -5 40.1601 1.21272   4
   4  -2   5 43.8304 1.50599   3
   4   2   5 39.7077 1.28268   3
  -4  -2  -5 39.3559 1.21520   3
  -4   2  -6 12.5006 0.96307   1
  -4  -2  -6 16.4476 1.05872   8
   4   2   6 20.4178 1.22115   8
  -4  -2  -6 17.8810 0.84168   6
  -4  -2  -6 17.7061 0.79942   7
   4  -2   6 19.5435 0.69071   2
  -4  -2  -6 18.4063 0.88646   2
  -4   2  -6 18.3455 0.68120   2
   4   2   6 18.9463 1.27987   5
  -4  -2  -6 16.2984 1.04156   5
   4  -2   6 16.8709 1.19253   4
  -4  -2  -6 17.0134 0.81510   3
   4  -2   6 18.8067 1.17800   3
   4   2   6 18.7063 0.94563   4
  -4  -2  -6 17.2083 0.81225   4
   4   2   6 18.0589 0.93269   3
   4   2   6 16.7440 0.99639   1
  -4  -2  -6 17.8463 0.84391   1
  -4  -2  -6 16.0490 0.94149   2
   4  -2   6 18.6632 1.23303   1
  -4  -2  -7 16.4026 0.81876   1
   4   2   7 16.1695 1.16120   8
  -4  -2  -7 16.7448 0.81412   6
  -4   2  -7 14.9713 0.62634   2
  -4   2  -7 15.5451 0.62890   2
  -4  -2  -7 14.3665 0.81432   2
   4   2   7 17.5512 1.33592   5
  -4  -2  -7 13.8302 1.07097   5
  -4  -2  -7 14.9502 0.77641   3
   4   2   7 15.8372 0.93447   3
  -4  -2  -7 14.7401 0.78225   4
   4   2   7 14.8134 0.92927   4
   4  -2   7 15.5965 1.17155   3
   4  -2   7 16.5979 1.17133   4
  -4  -2  -7 15.3575 0.92194   2
   4   2   7 15.8131 1.02153   1
   4  -2   7 12.8854 1.22020   1
   4   2   8 130.127 3.84619   8
  -4  -2  -8 129.652 3.60523   6
   4   2   8 125.714 3.88358   5
  -4  -2  -8 127.992 3.69476   2
  -4  -2  -8 133.546 3.64264   2
  -4  -2  -8 127.876 3.61460   3
   4   2   8 130.173 3.68065   3
  -4  -2  -8 127.800 3.61326   4
   4   2   8 124.420 3.66891   4
   4  -2   8 126.911 3.81321   4
   4  -2   8 128.625 3.81354   3
  -4  -2  -8 132.018 3.63758   1
   4  -2   8 126.707 3.83746   1
   4   2   8 134.948 3.72531   1
   4   2   9 34.2450 1.58560   8
   4   2   9 31.0742 1.66810   5
  -4  -2  -9 33.2904 1.19875   2
  -4  -2  -9 33.8441 1.29970   2
  -4  -2  -9 32.7701 1.19816   3
   4  -2   9 31.6001 1.53461   4
   4   2   9 30.9471 1.32125   4
   4   2   9 30.6020 1.32996   3
   4  -2   9 32.4383 1.54681   3
  -4  -2  -9 33.3711 1.24517   1
   4  -2   9 31.1268 1.59491   1
   4   2   9 32.0493 1.42155   1
   4   2  10 65.5156 2.42105   8
  -4  -2 -10 70.6467 2.17075   2
   4   2  10 67.7167 2.49896   5
   4   2  10 65.8159 2.19355   4
   4  -2  10 67.2258 2.37449   4
   4   2  10 70.0243 2.19798   3
   4  -2  10 66.3260 2.34402   3
   4  -2  10 66.9124 2.42032   1
   4   2  10 70.8277 2.27068   1
   4  -2  11 8.62949 1.29208   1
  -4  -2 -11 11.1383 0.91971   2
   4   2  11 13.9906 1.41110   8
   4   2  11 11.7922 1.04376   3
   4  -2  11 11.2050 1.27288   3
   4   2  11 11.7930 1.45995   5
   4   2  11 10.3411 1.05490   4
   4  -2  11 12.0290 1.28673   4
   4   2  11 10.6297 1.17952   1
   4   2  12 51.3760 2.22191   5
   4  -2  12 49.6243 2.16889   1
   4   2  12 52.9205 1.99864   1
   4   2  12 52.5402 1.90160   4
   4  -2  12 53.9237 2.12336   4
   4   2  12 51.8191 1.91080   3
   4  -2  12 51.4441 2.11466   3
  -4  -2 -12 51.4330 1.81830   2
   4   2  13 12.6277 1.34839   1
   4   2  13 10.9926 1.55337   5
   4   2  13 10.3677 1.16729   3
   4  -2  13 8.41974 1.42540   3
   4  -2  13 7.30989 1.36693   4
   4   2  13 10.1553 1.17975   4
   4  -2  13 8.80344 1.45988   1
  -4  -2 -13 8.98081 0.98970   2
   4   2  14 53.9845 2.06530   3
   4  -2  14 50.1172 2.28028   4
   4   2  14 55.4032 2.07355   4
   4  -2  14 51.4299 2.23792   3
   4   2  14 55.7665 2.42940   5
   4  -2  14 53.2015 2.35204   1
   4   2  14 57.9038 2.21141   1
   4   2  15 7.25737 1.46115   1
   4   2  15 10.6365 1.76600   5
   4  -2  15 7.17958 1.53859   3
   4  -2  15 8.35534 1.56136   4
   4  -2  15 10.3109 1.63836   1
   4   2  16 22.4398 1.74085   1
   4   2  16 19.4485 1.95638   5
   4  -2  16 19.0826 1.78046   3
   4  -2  16 19.6662 1.78359   4
   4  -2  16 20.0495 1.90493   1
   4   2  17 5.29379 1.61435   1
   4   2  17 3.89346 1.81106   5
   4  -2  17 4.50549 1.64433   3
   4  -2  17 5.95608 1.70356   4
   4  -2  17 6.73063 1.75907   1
   4   2  18 10.7136 1.75552   1
   4   2  18 16.1943 2.01301   5
   4  -2  18 12.6835 1.85909   3
   4  -2  18 13.4682 1.81556   4
   4  -2  18 14.8243 1.99574   1
   4   2  19 7.54675 2.04223   5
   4  -2  19 6.72744 1.81107   3
   4  -2  19 9.39359 1.88639   4
   4  -2  19 3.41177 2.01079   1
   4   2  20 17.8250 2.14452   5
   4  -2  20 18.5252 2.10277   3
   4  -2  20 16.0490 2.10870   4
   4  -2  20 15.7415 2.22410   1
   4   2  21 8.07820 2.16127   5
   4  -2  21 7.56610 2.01985   3
   4  -2  21 4.53254 2.00469   4
   4  -2  21 4.39804 2.14964   1
   4   2  22 7.61834 2.26993   5
   4  -2  22 8.68719 2.07280   3
   4  -2  22 13.9941 2.17670   4
   4  -2  22 10.2887 2.32828   1
   4  -2  23 5.44808 2.15183   4
   4  -2  23 2.29837 2.05972   3
   4   2  23 5.14052 2.22395   5
   4  -2  23 6.03110 2.33666   1
   4  -2  24 10.7851 2.28429   4
   4  -2  24 9.21318 2.25856   3
   4   2  24 10.6780 2.40481   5
   4  -2  24 9.57106 2.49794   1
  -4   4  24 4.77575 2.22868   5
  -4  -4  24 0.19324 2.20190   3
  -4  -4  24 6.10665 2.24119   4
  -4  -4  24 3.46188 2.31093   1
  -4   4  23 3.30362 2.13085   5
  -4  -4  23 0.65529 2.09037   3
  -4  -4  23 1.29318 2.12340   4
  -4  -4  23 2.04757 2.11136   1
  -4   4  22 6.23111 2.06981   5
  -4  -4  22 3.98351 2.07486   3
  -4  -4  22 6.96677 2.09749   4
  -4  -4  22 4.48603 2.16378   1
  -4   4  21 27.8086 2.22992   5
  -4  -4  21 19.4528 2.27705   3
  -4  -4  21 25.2341 2.33738   4
  -4  -4  21 22.5613 2.30048   1
  -4   4  21 25.9220 2.12119   1
  -4   4  20 9.15219 1.95314   1
  -4  -4  20 9.23205 2.09794   1
  -4   4  20 8.18132 2.01478   5
  -4  -4  20 6.11082 1.98846   3
  -4  -4  20 9.52260 2.02413   4
   4  -4 -20 13.9843 1.93072   2
  -4  -4  19 35.6032 2.39959   1
  -4   4  19 37.6024 2.19955   1
  -4   4  19 36.2935 2.32336   5
  -4  -4  19 35.5117 2.30469   3
  -4  -4  19 41.1526 2.36674   4
   4  -4 -19 35.8309 2.28191   2
  -4   4  18 16.9928 1.90207   1
  -4  -4  18 13.3163 2.01315   1
  -4  -4  18 13.1643 1.90347   3
  -4  -4  18 16.6457 1.93235   4
   4  -4 -18 13.6666 1.89884   2
  -4   4  18 17.8562 1.91840   5
   4  -4 -17 52.3104 2.49940   2
  -4   4  17 54.0758 2.50190   5
  -4  -4  17 54.8971 2.53569   3
  -4  -4  17 56.4596 2.54823   1
  -4   4  17 51.2943 2.44738   1
  -4  -4  16 18.6492 1.84139   3
  -4  -4  16 13.1640 1.55066   6
  -4   4  16 12.8606 1.73593   5
   4  -4 -16 12.9030 1.76553   2
  -4  -4  16 14.1410 1.84620   1
  -4   4  16 15.9564 1.72698   1
  -4  -4  15 51.7986 2.14140   6
   4  -4 -15 53.2244 2.34659   2
  -4   4  15 46.2278 2.27133   5
  -4   4  15 46.3441 2.12573   3
  -4  -4  15 44.6200 2.29760   3
  -4  -4  15 49.1107 2.33014   1
  -4   4  15 52.9592 2.31826   1
  -4   4  14 0.21490 1.51281   1
  -4  -4  14 1.12475 1.54060   1
  -4  -4  14 0.48296 1.33056   6
  -4   4  14 0.95306 1.26426   8
  -4   4  14 2.01676 1.49658   5
   4  -4 -14 0.05875 1.55086   2
  -4  -4  14-0.55875 1.51315   3
  -4   4  14 0.43105 1.30370   3
  -4   4  13 19.1651 1.60229   1
  -4  -4  13 17.9529 1.65789   1
  -4  -4  13 15.3279 1.45866   6
  -4   4  13 16.5712 1.36110   8
  -4   4  13 16.2946 1.54898   5
   4  -4 -13 15.9421 1.66155   2
  -4   4  13 18.6339 1.45151   3
  -4  -4  13 16.1354 1.57929   3
  -4  -4  12 0.05131 1.35008   1
  -4   4  12 0.84090 1.33206   1
  -4   4  12 0.64709 1.11175   8
  -4  -4  12 2.08786 1.31036   6
  -4   4  12-0.56833 1.31959   5
  -4   4  12 0.79241 1.20795   3
  -4  -4  12 2.02689 1.34463   3
   4  -4 -12 0.80261 1.36773   2
  -4   4  11 34.6530 1.56265   8
  -4  -4  11 37.2699 1.72218   6
   4  -4 -11 33.7450 1.82983   2
   4   4 -11 34.4045 1.37500   2
  -4   4  11 34.9742 1.74875   5
  -4   4  11 37.1455 1.63704   3
  -4  -4  11 36.9383 1.81890   3
  -4   4  11 31.5414 1.73567   1
  -4  -4  11 35.2695 1.79164   1
  -4   4  10 2.34374 1.27291   1
  -4  -4  10 1.65324 1.29624   1
  -4   4  10 2.60464 0.98408   8
  -4  -4  10 2.34639 1.24702   6
   4   4 -10 3.30932 0.82123   2
  -4   4  10 2.05225 1.21896   5
  -4  -4  10 2.27815 1.31934   3
  -4   4  10 4.15567 1.12821   3
   4  -4 -10 3.78027 1.35157   2
  -4  -4   9 40.0063 1.79732   1
  -4   4   9 38.5034 1.79450   1
   4  -4  -9 43.3252 1.52681   8
   4  -4  -9 43.0920 1.55068   9
  -4   4   9 42.8415 1.64159   8
  -4  -4   9 45.8225 1.85124   6
   4  -4  -9 41.7867 1.89361   2
   4   4  -9 41.4339 1.53256   2
  -4   4   9 42.6419 1.81583   5
  -4  -4   9 44.7686 1.87183   3
  -4   4   9 42.9149 1.67268   3
   4  -4  -9 41.6627 1.52412   3
   4   4  -8 9.10461 1.12184   1
  -4   4   8 9.95653 1.20659   1
  -4  -4   8 10.2985 1.22157   1
   4  -4  -8 11.5964 0.90638   9
  -4   4   8 11.0373 0.96314   8
   4  -4  -8 10.6200 0.89503   8
  -4  -4   8 11.5945 1.32145   6
   4   4  -8 9.84543 0.89901   2
  -4  -4   8 10.2096 0.84834   2
  -4   4   8 10.2971 1.23402   5
  -4  -4   8 11.4566 1.29999   3
   4  -4  -8 10.8521 0.89851   3
  -4   4   8 10.2641 1.06907   3
   4  -4  -8 12.7715 1.37464   2
   4   4  -7 147.216 4.21417   1
  -4  -4   7 146.209 4.26951   1
   4  -4  -7 153.158 4.17013   1
  -4   4   7 144.661 4.25886   1
  -4   4   7 145.021 4.17324   8
   4  -4  -7 142.516 4.11961   8
   4  -4  -7 148.047 4.14176   9
  -4  -4   7 151.017 4.39179   6
   4   4  -7 146.851 4.17397   2
  -4  -4   7 150.835 4.13807   2
   4  -4  -7 146.261 4.34845   2
  -4   4   7 151.908 4.33019   5
  -4  -4   7 148.403 4.32278   3
   4  -4  -7 149.731 4.14459   3
   4   4  -7 146.303 4.23412   3
  -4   4   7 151.370 4.20834   3
   4   4  -6 71.1885 2.24089   1
  -4  -4   6 70.5059 2.30181   1
  -4   4   6 71.2314 2.30048   1
   4  -4  -6 71.7661 2.20203   1
   4  -4  -6 71.4401 2.14593   8
   4  -4  -6 70.8760 2.15169   9
  -4   4   6 70.5602 2.18757   8
   4  -4  -6 71.9440 2.10346   7
  -4  -4   6 71.1600 2.45151   6
  -4  -4   6 71.8689 2.16084   2
   4  -4  -6 71.0133 2.44336   2
   4   4  -6 66.6733 2.18909   2
  -4   4   6 72.7314 2.36521   5
  -4  -4   6 70.7235 2.37199   3
   4  -4  -6 68.8447 2.14902   3
   4   4  -6 72.8841 2.27462   3
  -4   4   6 70.0377 2.23071   3
  -4  -4   5 247.078 6.78527   1
   4   4  -5 251.587 6.74460   1
   4  -4  -5 258.444 6.76499   1
  -4   4   5 251.640 6.80241   1
  -4   4   5 249.456 6.74332   8
   4  -4  -5 246.966 6.73562   9
   4  -4  -5 242.647 6.71372   8
   4  -4  -5 246.387 6.72584   7
  -4  -4   5 246.610 6.94312   6
   4   4  -5 243.100 6.78446   2
   4  -4  -5 242.454 6.89276   2
  -4   4   5 252.025 6.80777   2
  -4  -4   5 245.767 6.74535   2
   4  -4  -5 234.284 6.80525   5
  -4   4   5 247.337 6.87041   5
  -4  -4   5 255.985 6.84079   3
   4   4  -5 249.550 6.77226   3
   4  -4  -5 250.523 6.73590   3
  -4   4   5 247.535 6.77200   3
  -4  -4   4 49.8498 1.75089   1
   4  -4  -4 52.0194 1.74293   1
   4   4  -4 54.4614 1.67810   1
  -4   4   4 53.7131 1.79842   1
  -4   4   4 52.9235 1.69285   8
   4  -4  -4 53.2493 1.69389   9
  -4   4   4 52.2050 1.73104   9
   4  -4  -4 51.7324 1.68810   7
  -4  -4   4 47.2598 1.95637   6
   4   4  -4 50.2274 1.83744   6
   4  -4  -4 52.2719 1.97933   2
  -4  -4   4 53.6911 1.71144   2
  -4   4   4 48.5824 1.79186   2
   4   4  -4 50.9827 1.76107   2
   4   4  -4 51.0998 1.55903   5
   4  -4  -4 52.4815 1.82704   5
  -4   4   4 52.9041 1.94240   5
  -4  -4   4 52.8286 1.84873   3
  -4   4   4 52.2007 1.73382   3
   4   4  -4 51.6385 1.72916   3
   4  -4  -4 52.6129 1.69023   3
  -4  -4   3 122.293 3.46315   1
   4  -4  -3 108.801 3.49971   1
  -4   4   3 122.870 3.52517   1
   4   4  -3 124.107 3.40461   1
  -4   4   3 124.257 3.47097   8
  -4   4   3 124.882 3.50590   9
   4  -4  -3 121.753 3.46957   9
   4   4  -3 124.980 3.57501   6
  -4  -4   3 121.891 3.69553   6
   4  -4  -3 125.501 3.63653   2
  -4   4   3 122.416 3.54603   2
   4   4  -3 120.455 3.54542   2
  -4  -4   3 127.674 3.50031   2
   4   4  -3 124.722 3.37323   5
  -4   4   3 121.431 3.62119   5
   4  -4  -3 123.308 3.54248   5
  -4  -4   3 122.901 3.52963   3
   4   4  -3 122.676 3.44409   3
  -4   4   3 125.197 3.50951   3
   4  -4  -3 123.446 3.47515   3
  -4  -4   2 51.9595 1.67621   1
   4   4  -2 56.4834 1.60074   1
  -4   4   2 55.8318 1.84453   1
  -4   4   2 53.0840 1.75184   8
   4   4  -2 51.2691 1.88006   8
  -4   4   2 55.1296 1.78744   9
   4   4  -2 54.2373 1.87815   6
  -4  -4   2 54.7334 1.98732   6
  -4   4   2 53.0935 1.81428   2
   4  -4  -2 58.4498 1.95865   2
  -4  -4   2 56.0101 1.78169   2
   4   4  -2 54.5516 1.84384   2
  -4   4   2 55.8867 1.94832   5
   4   4  -2 54.4362 1.62021   5
  -4   4   2 51.7523 1.75162   4
  -4   4   2 49.2399 1.72964   3
  -4  -4   2 52.2118 1.77812   3
   4   4  -2 56.5175 1.66154   3
  -4   4   2 54.4231 1.78525   3
  -4  -4   1 39.9152 1.27600   1
  -4   4   1 39.9381 1.54692   1
   4   4  -1 43.4276 1.19419   1
   4   4  -1 39.6260 1.26391   9
   4   4  -1 39.4998 1.54383   8
  -4   4   1 42.3983 1.49925   9
   4   4  -1 42.9257 1.52344   6
  -4  -4   1 42.5534 1.70682   6
  -4   4   1 42.5140 1.46239   2
   4  -4  -1 39.7203 1.61227   2
   4   4  -1 42.6037 1.55264   2
  -4  -4   1 39.3726 1.45296   2
  -4   4   1 43.7810 1.65980   5
  -4  -4   1 41.1893 1.26200   5
   4   4  -1 41.0336 1.30343   5
  -4   4   1 40.9373 1.43382   4
  -4   4   1 40.9589 1.42838   3
  -4  -4   1 40.0896 1.37935   3
  -4   4   1 41.1537 1.48283   3
   4   4  -1 40.0607 1.26296   3
   4  -4   0 20.3325 1.15608   2
  -4  -4   0 22.2200 0.76351   1
  -4   4   0 14.2743 1.11151   1
   4   4   0 13.7302 0.68286   1
  -4   4   0 15.5129 1.16876   1
   4   4   0 22.3034 0.76608   9
   4   4   0 22.2087 1.17424   8
  -4   4   0 24.2279 1.14178   9
   4   4   0 22.9066 1.10404   6
  -4  -4   0 22.1878 1.25559   6
   4   4   0 20.7326 1.16667   2
  -4   4   0 20.8290 1.02354   2
  -4  -4   0 20.5336 1.09832   2
  -4  -4   0 21.1252 0.85704   5
  -4   4   0 22.9011 1.24403   5
   4   4   0 20.6045 0.94280   5
  -4   4   0 21.7784 1.06317   4
  -4   4   0 21.4385 1.03024   3
   4   4   0 21.0294 0.76758   3
  -4   4   0 23.6012 1.10030   3
  -4  -4   0 20.8545 0.88313   3
  -4  -4  -1 0.70177 0.94356   2
  -4  -4  -1 2.08669 0.33072   1
  -4   4  -1 2.36643 0.72616   2
  -4   4  -1 1.28403 0.83543   1
  -4  -4  -1 1.97630 0.33369   1
  -4  -4  -1 2.18693 0.87707   8
   4   4   1 3.22929 0.96146   8
   4   4   1 1.42258 0.42718   9
  -4  -4  -1 1.16241 1.02179   6
   4   4   1 2.22559 0.80448   6
  -4  -4  -1 1.52739 0.79570   2
   4  -4   1 1.19887 0.87083   2
   4   4   1 1.56105 0.78184   5
  -4  -4  -1 2.32783 0.59036   5
   4  -4   1 1.80635 0.92077   4
   4  -4   1 2.05971 0.87378   3
  -4   4  -1 1.79344 0.81931   4
  -4   4  -1 1.14198 0.83578   3
   4   4   1 1.51350 0.43882   3
  -4  -4  -1 1.69801 0.46363   3
  -4   4  -2 0.35545 0.90005   1
  -4  -4  -2 1.68271 0.94136   2
  -4   4  -2 1.15467 0.65156   2
  -4  -4  -2 0.54230 0.31584   1
  -4  -4  -2 0.44156 0.32680   1
  -4  -4  -2-0.70674 0.91932   8
   4   4   2 0.38161 0.96929   8
  -4  -4  -2 0.98439 0.93903   6
   4   4   2-0.10654 0.72592   6
  -4  -4  -2 0.56855 0.87598   2
   4  -4   2 0.29168 0.72735   2
  -4  -4  -2 0.17101 0.59600   5
   4   4   2 0.47978 0.85170   5
  -4   4  -2 0.28015 0.83197   4
  -4  -4  -2 0.24351 0.39620   4
  -4   4  -2-1.04003 0.85978   3
   4  -4   2 1.74097 0.95021   3
   4  -4   2 0.87921 0.91193   4
  -4  -4  -2 0.39956 0.39286   3
  -4  -4  -2 0.70053 0.35864   3
  -4  -4  -3 45.4571 1.28467   1
  -4  -4  -3 46.2320 1.70986   2
   4  -4   3 43.8472 1.72924   1
  -4   4  -3 43.2548 1.62424   1
  -4  -4  -3 36.8731 1.28993   1
   4   4   3 45.2836 1.72506   8
  -4  -4  -3 45.8989 1.62852   8
  -4  -4  -3 45.5521 1.29094   9
   4   4   3 45.5499 1.48214   6
  -4  -4  -3 45.1703 1.58204   6
  -4  -4  -3 49.5238 1.56645   2
   4  -4   3 41.9841 1.41931   2
  -4   4  -3 44.7974 1.38982   2
   4   4   3 48.1653 1.65577   5
  -4  -4  -3 44.7045 1.45560   5
   4  -4   3 45.4297 1.67967   4
  -4  -4  -3 44.4369 1.28435   4
  -4   4  -3 46.1621 1.61254   4
   4  -4   3 44.3486 1.68422   3
  -4  -4  -3 44.5015 1.28593   3
  -4   4  -3 44.2515 1.59390   3
  -4  -4  -3 46.8309 1.29259   3
  -4   4  -4 2.86786 0.92120   1
  -4  -4  -4 3.54851 1.01078   2
   4  -4   4 4.49042 1.04428   1
  -4   4  -4 3.90697 0.52911   2
  -4  -4  -4 3.68917 0.50896   1
   4   4   4 3.55408 1.04425   8
  -4  -4  -4 4.52438 0.45155   9
   4   4   4 4.23638 0.66082   6
  -4  -4  -4 4.76933 0.75523   6
   4  -4   4 3.39116 0.53784   2
  -4  -4  -4 4.43424 0.71879   5
   4   4   4 5.15900 1.03982   5
   4  -4   4 2.86046 1.00463   3
  -4  -4  -4 3.84043 0.45021   4
   4  -4   4 4.80563 0.98729   4
  -4  -4  -4 4.11844 0.46121   3
  -4  -4  -4 4.01002 0.45527   3
   4   4   5 132.870 3.55490   1
   4  -4   5 130.835 3.82470   1
   4   4   5 127.339 3.82350   8
  -4  -4  -5 130.111 3.52870   9
   4   4   5 128.989 3.60056   6
  -4  -4  -5 125.593 3.64395   6
  -4  -4  -5 130.454 3.79898   2
  -4  -4  -5 125.502 3.67246   5
   4   4   5 123.188 3.80187   5
   4  -4   5 132.204 3.79801   4
   4  -4   5 127.058 3.79865   3
  -4  -4  -5 132.600 3.53163   3
   4   4   6 10.9618 1.17992   8
  -4  -4  -6 9.30447 0.71350   6
  -4  -4  -6 9.06087 0.92944   5
   4   4   6 8.62397 1.19176   5
   4  -4   6 12.0262 1.15073   3
   4  -4   6 9.93332 1.11020   4
   4  -4   6 10.0799 1.19703   1
  -4  -4  -6 9.04729 1.07249   2
   4   4   6 9.93193 0.69389   1
   4   4   7 93.1234 2.97316   8
  -4  -4  -7 92.6986 2.69339   6
   4   4   7 97.4922 3.02408   5
   4  -4   7 89.0850 2.98030   1
   4  -4   7 98.2069 2.99051   3
   4  -4   7 94.2958 2.96521   4
  -4  -4  -7 97.2981 2.95704   2
  -4  -4  -8 33.4723 1.58406   2
   4   4   8 34.2917 1.65873   8
   4   4   8 32.5782 1.74146   5
   4  -4   8 34.3892 1.63594   4
   4  -4   8 36.1382 1.62750   3
   4  -4   8 32.8815 1.64992   1
  -4  -4  -9 161.270 4.70131   2
   4   4   9 157.983 4.77275   8
   4  -4   9 161.322 4.73202   4
   4  -4   9 168.303 4.75302   3
   4  -4   9 164.380 4.77346   1
   4   4   9 158.525 4.81132   5
   4   4  10 16.4780 1.41611   8
   4   4  10 19.4354 1.61720   5
   4  -4  10 16.0056 1.42967   4
   4  -4  10 18.3115 1.42783   3
  -4  -4 -10 19.1733 1.30217   2
   4  -4  10 19.5011 1.47465   1
  -4  -4 -11 49.9442 1.94143   2
   4   4  11 51.1092 2.14958   5
   4   4  11 45.9760 2.04909   8
   4  -4  11 45.9708 2.03528   4
   4  -4  11 44.1308 2.02917   3
   4  -4  11 45.9074 2.07639   1
   4   4  12 17.2623 1.73879   5
   4   4  12 18.4853 1.62828   8
   4  -4  12 16.4539 1.57088   4
   4  -4  12 13.8524 1.49539   3
   4  -4  12 14.6700 1.56728   1
  -4  -4 -12 16.6381 1.36229   2
   4   4  13 5.87316 1.58970   5
   4   4  13 7.95507 1.53899   8
   4  -4  13 11.0414 1.53539   4
   4  -4  13 9.98212 1.52392   3
   4  -4  13 8.74388 1.58012   1
  -4  -4 -13 9.72040 1.34275   2
   4  -4  14 21.0286 1.78703   1
  -4  -4 -14 18.9084 1.53056   2
   4   4  14 23.0722 1.89198   5
   4   4  14 24.1422 1.78167   8
   4  -4  14 21.3628 1.76552   4
   4  -4  14 22.5191 1.74393   3
   4  -4  15 10.9940 1.73954   1
  -4  -4 -15 10.0127 1.44780   2
   4   4  15 10.4361 1.82981   5
   4   4  15 9.39223 1.71821   8
   4  -4  15 7.27625 1.60997   4
   4  -4  15 12.3682 1.68952   3
   4  -4  16 1.67045 1.76778   1
   4   4  16 5.59429 1.85734   5
   4   4  16 3.70963 1.75748   8
   4  -4  16 1.27438 1.65871   4
   4  -4  16 4.37228 1.67812   3
   4  -4  17 6.82420 1.79892   3
   4  -4  17 3.74448 1.72036   4
   4  -4  17 5.85625 1.96397   1
   4   4  17 7.44997 1.96350   5
   4  -4  18 2.87913 1.83755   3
   4  -4  18 0.94787 1.81801   4
   4  -4  18 0.73418 1.99190   1
   4   4  18 3.72364 1.99009   5
   4  -4  19 16.3969 2.00515   3
   4   4  19 13.1847 2.16423   5
   4  -4  19 12.3973 2.18271   1
   4  -4  19 20.2705 2.13444   4
   4   4  20 7.60453 2.12266   5
   4  -4  20 9.59153 2.19801   1
   4  -4  20 8.61477 2.06789   4
   4  -4  20 7.57470 2.10020   3
   4   4  21 7.31414 2.14503   5
   4  -4  21 11.0669 2.34277   1
   4  -4  21 12.4433 2.13966   4
   4  -4  21 12.2306 2.26508   3
   4   4  22 4.30564 2.18408   5
   4  -4  22 2.95959 2.29312   1
   4  -4  22 0.56634 2.08357   4
   4  -4  22 2.77353 2.16324   3
   4   4  23 7.98226 2.27407   5
   4  -4  23 11.4403 2.25349   4
   4  -4  23 6.33055 2.31805   3
   4  -4  23 8.90840 2.47931   1
  -4   6  23 13.6295 2.40831   5
  -4  -6  23 14.6555 2.49147   1
  -4  -6  23 16.8256 2.34487   4
  -4  -6  23 14.4773 2.30735   3
  -4  -6  22-0.47707 2.17083   3
  -4   6  22-0.38638 2.27654   5
  -4  -6  22 0.55736 2.27431   1
  -4  -6  22-0.94319 2.18624   4
   4  -6 -22 1.40884 2.19339   2
  -4  -6  21 9.78066 2.20764   3
  -4   6  21 9.55753 2.27673   5
  -4  -6  21 8.20792 2.22712   1
  -4  -6  21 10.6627 2.17043   4
   4  -6 -21 10.8848 2.20719   2
  -4  -6  20-0.53412 2.00751   3
  -4   6  20-1.80861 2.07688   5
  -4  -6  20 0.76934 2.05577   1
  -4  -6  20 0.26382 2.01900   4
   4  -6 -20 2.87020 2.04415   2
  -4  -6  19 7.60931 2.01639   3
  -4   6  19 8.17169 2.09633   5
  -4  -6  19 2.44808 2.05192   1
  -4  -6  19 7.92709 2.03662   4
   4  -6 -19 9.28315 2.08571   2
  -4  -6  18-0.08174 1.86488   3
  -4  -6  18-0.54295 1.89902   1
  -4   6  18 1.50080 1.96054   5
  -4  -6  18 0.08080 1.89001   4
   4  -6 -18-0.63727 1.93845   2
  -4  -6  17 14.3536 1.88800   3
  -4  -6  17 13.9556 1.74101   6
  -4  -6  17 13.3170 1.93385   1
  -4   6  17 10.9026 1.90929   5
  -4  -6  17 8.94940 1.97429   4
   4  -6 -17 13.1961 2.05009   2
  -4  -6  16 0.74201 1.73266   3
  -4  -6  16 1.10825 1.62817   6
  -4  -6  16-3.40193 1.81689   1
  -4   6  16 1.36397 1.80160   5
  -4  -6  16 1.75824 1.82010   4
   4  -6 -16-2.60787 1.92440   2
  -4  -6  15 42.3237 2.23809   1
   4  -6 -15 43.9964 2.43958   2
  -4   6  15 42.8388 2.08906   8
  -4  -6  15 42.3321 2.20163   6
  -4   6  15 42.8604 2.35355   5
  -4  -6  15 44.7309 2.31976   4
  -4  -6  15 41.2706 2.28688   3
   4  -6 -14 1.65967 1.81461   2
  -4  -6  14 5.04674 1.65390   1
  -4   6  14 3.32945 1.41350   8
  -4  -6  14 4.92815 1.60146   6
  -4   6  14 5.17868 1.69959   5
  -4  -6  14 5.11106 1.67430   4
  -4  -6  14 4.43657 1.62557   3
  -4   6  13 65.1828 2.47386   8
  -4  -6  13 68.4343 2.68263   6
   4  -6 -13 62.2364 2.75118   2
  -4   6  13 69.8024 2.69767   5
  -4  -6  13 71.6102 2.66673   3
  -4  -6  13 64.6772 2.65629   4
  -4  -6  13 66.4038 2.62100   1
  -4  -6  12 2.80732 1.43332   1
  -4   6  12 1.94510 1.28438   8
  -4  -6  12 1.33568 1.56604   6
  -4   6  12-1.15855 1.54749   5
  -4  -6  12 0.92937 1.47583   3
   4  -6 -12 1.14703 1.60940   2
  -4   6  11 78.1397 2.64649   8
  -4  -6  11 77.4059 2.83950   6
   4  -6 -11 76.2925 2.92445   2
  -4   6  11 77.9815 2.81868   5
  -4  -6  11 78.2109 2.79068   3
  -4  -6  11 79.9080 2.71168   1
  -4   6  11 70.9477 2.67724   1
  -4   6  10 0.56536 1.26609   1
  -4  -6  10 0.69114 1.27480   1
  -4   6  10 0.58767 1.14419   8
  -4  -6  10 1.02740 1.48791   6
  -4   6  10 0.27321 1.41760   5
  -4  -6  10 1.39690 1.28698   3
   4  -6 -10 2.68241 1.55592   2
  -4   6   9 56.9362 2.46828   1
  -4   6   9 72.8695 2.44798   8
  -4  -6   9 79.6929 2.74044   6
   4  -6  -9 74.9657 2.68638   2
  -4   6   9 75.7343 2.61629   5
  -4  -6   9 74.1899 2.52102   3
  -4  -6   9 73.1651 2.45767   1
  -4  -6   8 0.06904 1.04938   1
  -4   6   8 0.14043 1.11988   1
  -4   6   8 0.55771 1.07556   8
  -4  -6   8-0.57115 1.40132   6
   4   6  -8 0.75853 0.90067   2
  -4   6   8 1.43248 1.29679   5
  -4  -6   8 0.45891 1.14219   3
   4  -6  -8-3.23787 1.46026   2
  -4  -6   7 60.8224 2.01298   1
  -4   6   7 51.0543 2.06609   1
  -4   6   7 59.0774 2.07311   8
  -4  -6   7 58.8591 2.35042   6
   4  -6  -7 56.3394 2.32292   2
   4   6  -7 58.3724 1.99862   2
  -4   6   7 66.3203 2.28032   5
  -4  -6   7 59.0533 2.10968   3
  -4   6   7 60.7997 1.98019   3
  -4  -6   6-0.49468 0.86826   1
  -4   6   6-0.03138 1.01956   1
  -4   6   6-0.33711 0.99534   8
   4  -6  -6-0.37961 0.77749   7
  -4  -6   6-0.26739 1.36267   6
   4   6  -6-0.98514 0.90669   2
  -4   6   6 0.82103 1.23971   5
   4  -6  -6-0.33616 1.29879   2
  -4   6   6-0.32521 0.84687   3
  -4  -6   6-0.67200 1.00379   3
  -4   6   5 14.6768 1.14548   1
  -4   6   5 18.1638 1.16591   8
  -4   6   5 17.6512 1.01971   9
  -4  -6   5 15.7896 1.54449   6
   4   6  -5 18.2588 1.14983   2
  -4   6   5 15.3498 1.39232   5
   4  -6  -5 15.1265 1.41645   2
  -4   6   5 16.0103 1.02539   3
  -4  -6   5 16.9893 1.12312   3
   4  -6  -4 0.57972 0.84433   1
  -4   6   4 0.76328 0.93347   1
  -4   6   4 0.85896 0.96139   8
  -4   6   4 0.53292 0.84013   9
  -4  -6   4 2.03639 1.26359   6
   4   6  -4 0.03444 0.92389   2
  -4   6   4-0.17253 1.19670   5
  -4   6   4 1.62896 0.81573   3
  -4  -6   4 1.47957 0.84437   3
   4  -6  -4 0.69011 1.23151   2
  -4  -6   4 0.30559 0.90795   2
  -4  -6   3 38.0451 1.53487   2
  -4   6   3 37.1213 1.50047   1
  -4   6   3 37.0955 1.53264   8
  -4   6   3 37.8597 1.43735   9
  -4  -6   3 36.7320 1.80454   6
   4  -6  -3 38.1091 1.71389   2
   4   6  -3 37.6253 1.39372   5
  -4   6   3 36.6143 1.77077   5
  -4  -6   3 38.3284 1.37271   3
  -4   6   3 37.6798 1.43919   3
  -4   6   2 1.85513 0.93242   1
   4   6  -2 0.35812 1.07561   8
  -4   6   2 0.11117 0.83685   9
  -4   6   2 0.37903 0.98592   8
  -4  -6   2-0.82279 1.22171   6
  -4   6   2 0.46075 1.19100   5
   4   6  -2 0.81196 0.81255   5
  -4   6   2-0.08260 0.82540   3
  -4   6   2 0.19969 0.83433   1
   4  -6  -2 1.07176 1.15808   2
  -4  -6   2-0.72225 0.97107   2
  -4  -6   1 86.6407 2.71590   2
  -4   6   1 85.0285 2.59542   1
  -4   6   1 91.4572 2.66883   1
  -4   6   1 86.6342 2.62460   9
   4   6  -1 84.8916 2.77332   8
  -4   6   1 87.4127 2.69057   8
  -4  -6   1 83.8322 2.83423   6
  -4   6   1 84.2767 2.57364   2
   4  -6  -1 89.9021 2.76847   2
  -4   6   1 88.3934 2.84672   5
   4   6  -1 87.7242 2.57317   5
  -4   6   1 83.2139 2.56298   3
  -4   6   1 84.3835 2.55400   4
  -4   6   1 85.4825 2.62967   3
  -4   6   0 0.63258 0.95489   1
   4   6   0 2.79761 1.12431   8
  -4   6   0 0.54939 0.89294   9
  -4  -6   0 1.20448 1.15922   6
  -4   6   0 1.86936 0.91504   3
   4   6   0 0.49189 0.84086   5
  -4   6   0 1.08240 1.19216   5
  -4   6   0 1.02390 0.79976   4
  -4   6   0 2.09222 0.78941   3
  -4  -6   0 1.35201 0.99502   2
   4  -6   0 0.39829 1.06061   2
  -4   6   0 1.65998 0.77757   2
  -4   6   0 1.94692 0.84810   1
  -4  -6  -1 91.5259 2.92209   6
  -4  -6  -1 99.0844 2.90043   2
   4  -6   1 96.3321 2.83637   2
  -4   6  -1 95.3400 2.97117   5
   4   6   1 94.4036 2.78350   5
   4   6   1 96.0483 2.92787   8
  -4   6  -1 75.8274 2.81705   1
   4   6   2 15.4387 1.33524   8
   4   6   2 18.8333 1.03774   6
  -4  -6  -2 15.3730 1.25211   6
   4   6   2 18.0848 1.12900   5
  -4   6  -2 17.6093 1.35141   5
   4  -6   2 16.9283 1.14240   3
   4  -6   2 17.3135 1.12753   4
   4  -6   2 15.1550 1.09943   2
  -4  -6  -2 18.7093 1.22766   2
  -4  -6  -3 176.938 5.04451   6
  -4  -6  -3 181.952 5.11392   2
   4   6   3 175.418 5.02528   5
   4  -6   3 181.311 5.05450   4
   4  -6   3 176.820 5.03973   3
   4   6   3 174.648 5.10984   8
   4   6   4 7.49971 1.16773   8
  -4  -6  -4 6.15069 1.05528   6
   4   6   4 7.09137 1.12712   5
   4  -6   4 6.86919 1.07713   4
   4  -6   4 6.58054 1.06150   3
  -4  -6  -4 6.94761 1.12955   2
   4  -6   4 6.02159 1.13464   1
   4   6   5 86.0262 2.82479   8
  -4  -6  -5 86.8806 2.60457   6
   4   6   5 82.2625 2.73030   5
   4  -6   5 80.9027 2.73262   1
   4  -6   5 83.8111 2.73204   4
   4  -6   5 83.1550 2.73352   3
  -4  -6  -5 85.6973 2.78953   2
   4   6   6-0.77241 1.19967   5
   4   6   6-1.44305 1.23897   8
   4  -6   6 1.72341 1.10122   3
   4  -6   6-0.76749 1.11172   4
  -4  -6  -6 0.53662 1.20343   2
   4  -6   6-1.54076 1.21201   1
   4   6   7 19.1624 1.47622   5
   4   6   7 17.8816 1.48083   8
   4  -6   7 18.8550 1.39883   3
   4  -6   7 21.1759 1.39764   4
  -4  -6  -7 19.6063 1.46413   2
   4  -6   7 18.2893 1.38799   1
   4   6   8 2.74454 1.33486   5
   4   6   8 3.34816 1.30934   8
   4  -6   8 4.14825 1.25886   3
   4  -6   8 3.04259 1.24243   4
  -4  -6  -8 3.83922 1.24956   2
   4  -6   8 4.41667 1.31331   1
   4   6   9 11.0681 1.50945   5
   4   6   9 9.64489 1.43917   8
   4  -6   9 10.2507 1.35983   3
   4  -6   9 11.7970 1.39509   4
  -4  -6  -9 9.32902 1.33783   2
   4  -6   9 6.14250 1.40011   1
   4   6  10 0.41155 1.49556   5
   4   6  10 2.42313 1.45140   8
   4  -6  10 1.03482 1.32132   4
   4  -6  10 1.20828 1.33694   3
  -4  -6 -10-0.96186 1.35129   2
   4  -6  10-1.28758 1.33449   1
   4   6  11 20.0072 1.73630   5
   4   6  11 21.1977 1.74114   8
   4  -6  11 14.8519 1.54859   4
   4  -6  11 18.0300 1.62871   3
   4  -6  11 19.6656 1.63009   1
  -4  -6 -11 22.7253 1.65739   2
   4   6  12 0.26664 1.70475   5
   4   6  12 0.45955 1.54882   8
   4  -6  12 0.37154 1.48970   3
   4  -6  12-0.98031 1.44547   4
   4  -6  12-0.96367 1.52997   1
  -4  -6 -12-1.75787 1.43891   2
   4   6  13 30.4367 2.12461   5
   4   6  13 29.3236 2.04430   8
   4  -6  13 31.7097 1.93861   4
   4  -6  13 31.7185 1.94077   3
   4  -6  13 29.1131 1.95654   1
  -4  -6 -13 33.4857 1.93339   2
   4   6  14 0.22212 1.80118   5
   4   6  14 0.29117 1.66549   8
   4  -6  14-0.27484 1.60233   4
   4  -6  14-2.01692 1.59291   3
   4  -6  14-1.01838 1.70896   1
  -4  -6 -14 0.58351 1.54396   2
   4   6  15 34.9361 2.25537   5
   4   6  15 37.8006 2.21978   8
   4  -6  15 31.9206 2.13184   4
   4  -6  15 31.2416 2.12119   3
  -4  -6 -15 33.6686 2.05996   2
   4  -6  15 35.4816 2.18881   1
   4   6  16-0.72580 1.93880   5
   4   6  16-1.44168 1.79063   8
   4  -6  16-0.46082 1.82075   4
   4  -6  16 1.08720 1.70560   3
   4  -6  16-1.37693 1.88024   1
  -4  -6 -16 1.31214 1.67847   2
   4   6  17 26.3792 2.25450   5
   4   6  17 27.2013 2.17773   8
   4  -6  17 25.9710 2.19535   4
   4  -6  17 22.7573 2.18238   3
  -4  -6 -17 24.4573 1.98555   2
   4  -6  17 23.6194 2.22396   1
   4   6  18-1.30842 2.08931   5
   4   6  18 0.87630 2.01687   8
   4  -6  18 0.51045 2.03000   4
   4  -6  18 2.58399 1.92794   3
   4  -6  18 2.13390 2.03213   1
   4   6  19 16.0969 2.14064   5
   4   6  19 15.0816 2.21008   8
   4  -6  19 15.4524 2.20584   4
   4  -6  19 11.9205 2.12456   3
   4  -6  19 17.4309 2.34768   1
   4  -6  20-1.02686 2.11664   4
   4  -6  20-3.86984 2.15295   3
   4  -6  20 1.22565 2.22586   1
   4   6  20-0.93451 2.13980   5
   4  -6  21 3.59461 2.22908   4
   4  -6  21 1.47530 2.14232   3
   4  -6  21 2.46340 2.25065   1
   4   6  21 2.31349 2.28904   5
  -4  -8  21 5.00728 2.21022   3
  -4  -8  21 4.38181 2.24819   4
   4  -8 -21 4.48232 2.38731   2
  -4   8  21-0.71532 2.40366   5
  -4  -8  20 2.51099 2.19198   3
  -4  -8  20 3.49772 2.16740   4
   4  -8 -20 4.20002 2.31437   2
  -4   8  20 2.57958 2.34133   5
  -4  -8  19 4.29804 2.16401   3
  -4  -8  19 3.18487 2.12479   4
   4  -8 -19 6.81086 2.23905   2
  -4   8  19 3.64805 2.22832   5
  -4  -8  18 4.54046 2.01066   3
  -4  -8  18 0.08479 2.02966   4
   4  -8 -18 1.81824 2.23336   2
  -4   8  18 2.68301 2.19903   5
  -4  -8  17 11.6841 2.10503   3
  -4  -8  17 12.2866 2.06706   4
   4  -8 -17 12.7382 2.27968   2
  -4   8  17 14.6827 2.25115   5
  -4  -8  16 3.18428 1.88316   3
  -4   8  16 5.54622 2.05527   5
  -4  -8  16 4.83937 1.89857   4
   4  -8 -16 6.00873 2.09524   2
  -4  -8  15 13.4985 1.93989   6
  -4  -8  15 8.80111 1.84145   3
  -4   8  15 9.15464 1.96651   5
  -4  -8  15 9.28515 1.83636   4
   4  -8 -15 8.97454 2.10388   2
  -4  -8  14 7.67950 1.90154   6
  -4  -8  14 8.63698 1.72223   3
  -4   8  14 13.7036 2.03097   5
  -4  -8  14 8.38386 1.72652   4
   4  -8 -14 8.43416 2.04739   2
  -4  -8  13 21.1395 2.06015   6
  -4  -8  13 19.8257 1.82065   3
  -4   8  13 18.5630 2.01627   5
  -4  -8  13 20.2267 1.85575   4
   4  -8 -13 19.6025 2.14943   2
   4  -8 -12 15.6729 1.98876   2
  -4  -8  12 12.0882 1.89333   6
  -4   8  12 14.0307 1.62832   8
  -4   8  12 14.4632 1.91947   5
  -4  -8  12 13.6432 1.65851   4
  -4  -8  12 13.1551 1.69522   3
  -4  -8  11 13.7875 1.84232   6
  -4   8  11 14.9731 1.53652   8
   4  -8 -11 16.7389 1.94383   2
  -4   8  11 12.4861 1.84636   5
  -4  -8  10 19.3379 1.91957   6
  -4   8  10 18.2057 1.55644   8
   4  -8 -10 21.7938 1.98876   2
  -4   8  10 19.9341 1.84386   5
  -4  -8   9 21.2209 1.96845   6
  -4   8   9 27.2669 1.64633   8
   4  -8  -9 22.5844 1.97456   2
  -4   8   9 26.7401 1.95889   5
  -4  -8   8 22.8067 1.85780   6
  -4   8   8 23.8921 1.52787   8
   4  -8  -8 26.1055 1.91779   2
  -4   8   8 19.0824 1.84706   5
  -4  -8   7 28.9064 1.95299   6
  -4   8   7 30.6900 1.63760   8
   4  -8  -7 26.0837 1.91620   2
  -4   8   7 28.4095 1.92220   5
  -4  -8   6 2.95042 1.57209   6
  -4   8   6 3.75136 1.23086   8
   4  -8  -6 2.32722 1.50940   2
  -4   8   6 1.80229 1.57759   5
  -4  -8   5 9.56714 1.62485   6
  -4   8   5 8.08583 1.28876   8
  -4  -8   5 8.90612 1.15135   2
   4  -8  -5 10.5675 1.56001   2
  -4   8   5 9.62576 1.63534   5
  -4  -8   4 12.0808 1.61543   6
  -4   8   4 13.5364 1.66150   5
  -4   8   4 13.4108 1.34122   8
  -4  -8   4 11.1396 1.21534   2
   4  -8  -4 14.3259 1.53161   2
  -4  -8   3 25.8042 1.79570   6
  -4  -8   3 26.2192 1.48418   2
   4   8  -3 26.5884 1.74144   8
  -4   8   3 27.2990 1.54059   8
   4  -8  -3 26.4160 1.68843   2
  -4   8   3 28.4662 1.81085   5
  -4  -8   2 13.8508 1.54516   6
  -4   8   2 10.6233 1.57493   5
   4   8  -2 13.6642 1.49082   8
  -4   8   2 11.7355 1.34357   8
  -4  -8   2 12.0349 1.22186   2
   4  -8  -2 11.5143 1.42528   2
  -4   8   1 44.7072 2.12936   5
   4  -8  -1 41.8983 1.92047   2
  -4  -8   1 43.0957 1.83770   2
  -4   8   1 43.0550 1.92146   8
   4   8  -1 42.7160 2.02990   8
  -4  -8   1 48.2228 2.07585   6
  -4  -8   0 15.8567 1.47564   6
  -4   8   0 15.7047 1.59632   5
  -4   8   0 15.0182 1.41498   8
   4   8   0 16.0618 1.54389   8
  -4  -8   0 14.8365 1.35232   2
  -4   8  -1 30.3988 1.81053   5
  -4  -8  -1 31.2402 1.61998   2
   4   8   1 27.6741 1.74607   8
  -4  -8  -1 29.6018 1.66440   6
  -4   8  -2 13.8606 1.28009   1
   4   8   2 17.8708 1.53750   8
  -4  -8  -2 17.1785 1.39925   6
  -4   8  -2 17.8055 1.58542   5
   4  -8   2 18.1177 1.23758   3
   4  -8   2 18.6064 1.25378   4
  -4  -8  -2 17.7951 1.44959   2
   4   8   3 35.5512 1.68281   5
  -4   8  -3 31.2965 1.90798   5
   4   8   3 34.1543 1.86631   8
   4  -8   3 36.5632 1.60115   4
   4  -8   3 32.6143 1.56240   3
  -4  -8  -3 33.8138 1.73738   2
   4   8   4 18.9771 1.57220   8
  -4   8  -4 16.1177 1.59700   5
   4   8   4 19.8855 1.43006   5
  -4   8  -4 4.15540 1.33974   1
   4  -8   4 16.9638 1.30085   4
   4  -8   4 16.1381 1.30428   3
  -4  -8  -4 17.1453 1.51230   2
   4   8   5 23.9896 1.64419   8
   4   8   5 22.7791 1.55194   5
  -4   8  -5 24.2255 1.67487   5
   4  -8   5 23.8985 1.47392   4
   4  -8   5 23.2902 1.45078   3
  -4  -8  -5 28.3256 1.68036   2
   4   8   6 11.6625 1.51669   8
   4  -8   6 12.4146 1.34758   3
   4  -8   6 12.3810 1.36745   4
  -4  -8  -6 12.2572 1.49954   2
   4  -8   6 8.99243 1.38704   1
   4   8   6 13.0739 1.49091   5
   4   8   7 8.43563 1.51709   8
   4  -8   7 7.78654 1.37233   3
   4  -8   7 9.55747 1.39214   4
  -4  -8  -7 7.83504 1.51194   2
   4  -8   7 5.70699 1.42337   1
   4   8   7 9.26361 1.51399   5
   4   8   8 7.07436 1.56259   8
   4  -8   8 8.53551 1.43957   3
   4  -8   8 7.43291 1.40843   4
  -4  -8  -8 7.78025 1.59516   2
   4  -8   8 9.11007 1.49757   1
   4   8   8 10.1798 1.61308   5
   4   8   9 4.16858 1.58781   8
   4  -8   9 6.74397 1.43373   3
   4  -8   9 5.69716 1.44074   4
   4  -8   9 6.55376 1.50122   1
  -4  -8  -9 4.71871 1.53056   2
   4   8   9 3.20834 1.56278   5
   4   8  10 3.91893 1.66679   8
   4  -8  10 3.37321 1.52085   3
   4  -8  10 0.05955 1.43256   4
   4  -8  10 4.05687 1.49972   1
  -4  -8 -10 1.30349 1.51404   2
   4   8  10 3.73399 1.61940   5
   4   8  11 7.24417 1.77560   8
   4  -8  11 7.23857 1.53362   3
   4  -8  11 7.78647 1.61893   4
   4  -8  11 7.27974 1.59712   1
  -4  -8 -11 11.0362 1.73658   2
   4   8  11 9.02017 1.80694   5
   4   8  12 11.6225 1.86745   8
   4  -8  12 9.43478 1.66481   3
   4  -8  12 10.2657 1.70199   4
  -4  -8 -12 8.82132 1.76902   2
   4  -8  12 7.52095 1.68381   1
   4   8  12 9.94714 1.84819   5
   4   8  13 18.4645 1.95315   8
   4  -8  13 13.4709 1.82454   3
   4  -8  13 14.8860 1.79007   4
   4  -8  13 14.0577 1.80777   1
  -4  -8 -13 16.4548 1.93883   2
   4   8  13 18.0817 2.12125   5
   4   8  14 6.61414 1.96342   8
   4  -8  14 7.80943 1.73739   3
   4  -8  14 4.79034 1.81058   4
   4  -8  14 6.46009 1.79594   1
  -4  -8 -14 3.94107 1.80030   2
   4   8  14 9.27315 2.04482   5
   4   8  15 6.96555 2.03255   8
   4  -8  15 5.90070 1.85911   4
   4  -8  15 7.83797 1.84540   3
   4  -8  15 10.2038 1.92980   1
  -4  -8 -15 6.50875 1.81698   2
   4   8  15 8.41452 2.09396   5
   4   8  16 3.22750 2.01369   8
   4  -8  16 2.20877 1.91498   4
   4  -8  16 1.81467 1.91152   3
   4  -8  16 3.81414 1.95468   1
  -4  -8 -16 4.96622 1.87201   2
   4   8  16 4.97813 2.09835   5
   4   8  17 11.2035 2.17273   8
   4  -8  17 8.50892 2.08778   4
   4  -8  17 4.76773 1.92952   3
   4  -8  17 5.60146 2.02444   1
  -4  -8 -17 7.58500 1.95999   2
   4   8  17 7.59262 2.15992   5
   4   8  18-0.18698 2.20873   8
   4  -8  18 3.87570 2.13571   4
   4  -8  18 7.36175 2.10204   3
   4  -8  18 0.87881 2.09651   1
  -4  -8 -18 3.32066 2.01177   2
   4   8  18-0.09318 2.14781   5
   4   8  19 2.51561 2.17749   8
   4   8  19 1.15085 2.28773   5
   4  -8  19 1.37805 2.15914   1
  -4  -8 -19 5.90627 2.11597   2
   4  -8  19 2.91977 2.23959   4
   4  -8  19 1.23561 2.18542   3
   4 -10 -18 5.99463 2.46667   2
  -4  10  18 14.7548 2.55499   5
   4 -10 -17 4.07163 2.40173   2
  -4  10  17 2.46331 2.28084   5
   4 -10 -16 21.7832 2.54451   2
  -4  10  16 14.0181 2.43879   5
   4 -10 -15 3.57799 2.31583   2
  -4  10  15 2.76691 2.11104   5
   4 -10 -14 4.38761 2.15954   2
  -4  10  14 5.34798 2.16680   5
   4 -10 -13 3.18865 2.09096   2
  -4  10  13-1.97706 2.03320   5
   4 -10 -12 2.22895 2.04067   2
  -4  10  12 2.90867 1.96619   5
   4 -10 -11-0.24865 2.04427   2
  -4  10  11 1.60920 1.95228   5
  -4 -10  11 2.74545 1.93150   6
   4 -10 -10 3.12030 1.98373   2
  -4  10  10 5.00546 1.99355   5
  -4 -10  10 3.11876 1.91240   6
   4 -10  -9-1.46768 1.94678   2
  -4  10   9-0.45591 1.94328   5
  -4 -10   9 5.07631 1.97904   6
  -4  10   8 16.2079 1.96321   5
  -4 -10   8 12.1168 1.97559   6
  -4  10   8 13.8327 1.63228   8
   4 -10  -8 16.9088 2.07455   2
  -4  10   7 4.48871 1.85482   5
  -4 -10   7 3.92179 1.90692   6
  -4  10   7 2.80226 1.57731   8
   4 -10  -7 4.87368 1.82606   2
  -4  10   6 35.2280 2.25896   5
  -4 -10   6 35.4116 2.25429   6
  -4  10   6 31.9154 1.93512   8
   4 -10  -6 33.6781 2.19842   2
  -4  10   5 1.88884 1.85574   5
  -4 -10   5 5.53445 1.77781   6
  -4  10   5 2.68437 1.49934   8
   4  10  -5 1.51288 1.68000   8
   4 -10  -5 1.85800 1.67560   2
  -4  10   4 33.1869 2.26813   5
  -4 -10   4 35.6434 2.17771   6
  -4  10   4 34.6885 1.99708   8
   4  10  -4 34.1602 2.18778   8
   4 -10  -4 39.2980 2.12480   2
  -4  10   3 4.06497 1.49346   8
   4  10  -3 4.49392 1.67362   8
  -4  10   3 8.30902 1.85738   5
  -4 -10   3 5.58004 1.67880   6
  -4  10   2 30.6896 2.11225   5
  -4 -10   2 24.0815 1.90408   6
  -4  10   2 29.4464 1.87518   8
   4  10  -2 30.2627 2.00452   8
  -4 -10   2 30.5528 1.73669   2
  -4  10   1 8.67673 1.81987   5
  -4 -10   1 9.00599 1.61015   6
  -4  10   1 10.1377 1.61182   8
   4  10  -1 7.66968 1.66176   8
  -4 -10   1 10.4645 1.43056   2
  -4  10   0 9.34889 1.74637   5
  -4 -10   0 3.44019 1.52627   6
  -4  10   0 9.32984 1.62203   8
   4  10   0 3.81250 1.63137   8
  -4 -10   0 5.66417 1.45012   2
  -4  10  -1 0.47612 1.56741   8
   4  10   1-0.34240 1.65929   8
  -4 -10  -1-2.00909 1.45029   2
  -4  10  -1 1.38772 1.73395   5
   4  10   2 4.90161 1.66637   8
  -4 -10  -2 3.14297 1.49764   2
  -4  10  -2 6.60310 1.80235   5
   4  10   3-0.27835 1.61300   8
  -4 -10  -3 1.29736 1.46547   2
  -4  10  -3-0.59567 1.64725   5
   4  10   4 5.69342 1.67707   8
  -4 -10  -4 4.68731 1.58360   2
  -4  10  -4 8.82615 1.79064   5
   4  10   5 3.07207 1.73130   8
  -4 -10  -5-0.76012 1.62513   2
  -4  10  -5 1.53666 1.74312   5
   4  10   6 22.9185 2.04874   8
  -4 -10  -6 22.1215 1.89473   2
  -4  10  -6 22.1648 1.95229   5
   4  10   7 2.00421 1.78409   8
  -4 -10  -7 3.53424 1.67589   2
  -4  10  -7 3.36264 1.76303   5
   4  10   8 20.5255 2.07375   8
  -4 -10  -8 18.0563 1.88806   2
  -4  10  -8 25.1487 1.98665   5
   4  10   9 3.57096 1.85604   8
  -4 -10  -9 0.86012 1.71250   2
  -4  10  -9 4.23296 1.75228   5
  -4 -10 -10 14.2494 1.97630   2
   4  10  10 17.3857 1.99140   8
  -4 -10 -11 2.89806 1.92349   2
   4  10  11 4.17854 1.89885   8
  -4 -10 -12 2.97833 1.96878   2
   4  10  12 9.29760 2.05346   8
   4  10  13-2.78043 2.04781   8
  -4 -10 -13 0.87268 1.93254   2
   4 -10  13 0.81648 1.70531   3
   4 -10  13-0.95472 1.74441   4
   4  10  14 4.20904 2.03503   8
   4 -10  14 4.92066 1.89891   3
   4 -10  14-0.77050 1.88018   4
  -4 -10 -14 2.23725 1.97770   2
   4  10  15 0.18426 2.03529   8
   4 -10  15 0.40934 1.89168   3
   4 -10  15 5.09094 1.92172   4
  -4 -10 -15 0.36608 2.11244   2
   4  10  15 1.90574 2.16632   5
   4  10  16 0.47426 2.09443   8
   4 -10  16 0.68621 1.99585   3
   4 -10  16 2.28457 1.97671   4
  -4 -10 -16 0.09341 2.10740   2
   4  10  16 2.43761 2.24638   5
   4  10  17-0.68288 2.15318   8
   4 -10  17 2.51332 2.06800   3
   4  10  17-0.09663 2.34420   5
  -4 -10 -17 1.42692 2.19687   2
  -4  12  14 8.87827 2.49556   5
   4 -12 -14 10.3198 2.59244   2
  -4  12  13 0.97075 2.29532   5
   4 -12 -13-1.08516 2.34016   2
  -4  12  12 11.1590 2.32697   5
   4 -12 -12 3.64722 2.30477   2
  -4  12  11 2.49151 2.18645   5
   4 -12 -11 0.18656 2.22228   2
  -4  12  10 3.97329 2.19596   5
   4 -12 -10 9.05999 2.24608   2
  -4  12   9 1.94320 2.19258   5
   4 -12  -9-0.35148 2.10195   2
  -4  12   8 7.09126 2.18928   5
   4 -12  -8 5.19808 2.10606   2
   4  12  -8 5.65998 2.03764   8
  -4  12   7 2.54667 2.07144   5
   4 -12  -7-1.07209 2.06811   2
   4  12  -7-0.16734 1.94666   8
  -4  12   6 9.35233 2.14216   5
   4  12  -6 4.65249 1.90776   8
  -4  12   5 0.98809 2.08154   5
   4  12  -5-0.66060 1.97458   8
  -4  12   4 7.81992 2.12221   5
   4  12  -4 4.44730 1.90574   8
  -4  12   3 0.64478 1.97700   5
   4  12  -3 1.31390 1.92023   8
  -4  12   3 0.57058 1.76162   8
  -4  12   2 7.72797 2.06707   5
  -4  12   2 10.0571 1.84820   8
   4  12  -2 9.17598 1.98232   8
  -4  12   1 1.89700 2.04203   5
   4  12  -1 1.56010 1.91417   8
  -4  12   1 2.14563 1.75972   8
  -4  12   0 17.8091 2.15884   5
  -4  12   0 13.0917 1.87100   8
   4  12   0 12.8501 1.97602   8
  -4  12  -1-2.33488 2.01296   5
   4  12   1 0.66242 1.94391   8
  -4  12  -1-0.72403 1.86855   8
  -4  12  -2 10.6253 2.06771   5
  -4 -12  -2 10.5646 1.79974   2
   4  12   2 10.1554 2.08907   8
  -4  12  -2 10.7197 1.88132   8
  -4  12  -3 1.47310 2.01549   5
  -4 -12  -3 1.43389 1.70007   2
  -4  12  -3-0.29453 1.80497   8
   4  12   3-1.58965 1.92217   8
  -4  12  -4 6.43957 2.04623   5
  -4 -12  -4 9.08131 1.87102   2
  -4  12  -4 6.01935 1.91382   8
   4  12   4 12.5556 2.10588   8
  -4  12  -5-0.31179 2.01387   5
  -4 -12  -5-1.51620 1.83160   2
   4  12   5-0.76644 2.00059   8
  -4  12  -6 4.94012 1.97461   5
  -4 -12  -6 5.34094 1.86973   2
   4  12   6 8.10777 2.04437   8
  -4  12  -7-1.57966 1.95476   5
  -4 -12  -7-0.16886 1.88895   2
   4  12   7 1.31010 2.06179   8
  -4  12  -8 1.43748 2.02443   5
  -4 -12  -8 4.69043 1.98790   2
   4  12   8 7.16172 2.07266   8
  -4  12  -9-1.53662 2.04351   5
  -4 -12  -9 4.72995 2.01564   2
   4  12   9 0.26937 1.98859   8
  -4  12 -10 4.43673 2.10392   5
  -4 -12 -10 5.95580 2.09761   2
   4  12  10 3.19946 2.12940   8
  -4  12 -11 1.42183 2.09815   5
  -4 -12 -11 4.04185 2.10467   2
   4  12  11-2.51062 2.19090   8
  -4  12 -12 3.66551 2.16406   5
  -4 -12 -12 1.44339 2.11956   2
   4  12  12 0.47424 2.17813   8
  -4  14   5 0.18618 2.33850   5
   4  14  -5 0.57025 2.27702   8
  -4  14   4 0.73563 2.22581   5
   4  14  -4 3.12722 2.23397   8
  -4  14   3 1.09348 2.34903   5
   4  14  -3 0.18931 2.16266   8
  -4  14   2 1.89597 2.24983   5
   4  14  -2 2.75123 2.19986   8
  -4  14   1-1.25382 2.33140   5
   4  14  -1 3.04073 2.17496   8
  -4  14   0-2.57529 2.30676   5
   4  14   0 4.58088 2.23680   8
  -4  14  -1 3.35692 2.23103   5
   4  14   1-0.19115 2.22848   8
  -4  14  -2 5.53310 2.30028   5
   4  14   2 6.52894 2.26253   8
  -4  14  -3 7.51861 2.31944   5
   4  14   3 1.73547 2.29033   8
  -5  -1  25 4.40821 2.19468   3
  -5   1  25-2.33567 2.08887   3
  -5  -1  25 1.51383 2.24877   1
  -5   1  25-1.47248 2.27969   1
  -5   1  25 1.79454 2.02909   4
  -5  -1  25-1.72629 2.18297   4
  -5  -1  24 25.2919 2.27935   3
  -5   1  24 20.8547 2.23628   3
  -5  -1  24 28.1241 2.45910   1
  -5   1  24 22.4129 2.38854   1
  -5  -1  24 25.6932 2.40468   4
  -5   1  23 2.84794 1.98397   1
  -5  -1  23 3.98004 2.10132   1
  -5  -1  23-0.43069 2.04523   3
  -5   1  23 1.14060 1.97154   3
  -5  -1  22 23.6811 2.33392   1
  -5   1  22 24.5720 2.24634   1
  -5  -1  22 29.0417 2.21556   3
  -5   1  22 23.1460 2.22061   3
  -5   1  21 2.23101 1.71114   5
  -5  -1  21 0.81879 1.98394   1
  -5   1  21 1.04206 1.94225   1
  -5   1  21-0.60853 1.78277   3
  -5  -1  21-1.04396 1.88460   3
  -5   1  20 18.7716 1.81153   5
  -5  -1  20 16.3164 2.07775   1
  -5   1  20 16.6156 2.00365   1
  -5  -1  20 16.6806 1.96973   3
  -5   1  20 14.4037 1.90473   3
  -5   1  19 5.82588 1.59155   5
  -5   1  19 4.49286 1.77024   1
  -5  -1  19 6.52798 1.91549   1
  -5  -1  19 4.66468 1.75982   3
  -5   1  19 5.33648 1.76093   3
  -5   1  18 33.9926 1.92935   5
  -5  -1  18 31.1083 2.09450   3
  -5   1  18 30.5128 2.01113   3
  -5   1  18 26.6633 2.15394   1
  -5  -1  18 31.8333 2.16016   1
  -5   1  17 5.39851 1.47716   5
  -5  -1  17 8.31090 1.71309   3
  -5   1  17 5.52414 1.69287   3
   5  -1 -17 5.03505 1.46880   2
  -5  -1  17 5.57594 1.73221   1
  -5   1  17 4.29301 1.68191   1
  -5   1  16 8.56252 1.47201   5
  -5  -1  16 9.88639 1.38475   5
  -5   1  16 10.7757 1.65368   3
  -5  -1  16 8.10073 1.63562   3
   5  -1 -16 10.9013 1.50673   2
  -5   1  16 8.42313 1.71158   1
  -5  -1  16 10.2490 1.73859   1
  -5   1  15 4.07468 1.35892   5
  -5  -1  15 2.22322 1.24319   5
  -5   1  15 1.68663 1.47384   3
  -5  -1  15 4.45461 1.58047   3
   5   1 -15 1.40075 1.16502   2
   5  -1 -15 0.65184 1.34946   2
  -5   1  15 0.36240 1.56821   1
  -5  -1  15 2.86495 1.59410   1
   5   1 -14 78.5324 2.69756   2
   5  -1 -14 85.5431 2.81029   2
  -5  -1  14 78.7257 2.67749   5
  -5   1  14 77.6568 2.78395   5
  -5   1  14 85.1898 2.92863   3
  -5  -1  14 80.7776 2.89624   3
  -5  -1  14 89.2657 2.98307   1
  -5   1  14 82.7260 2.93612   1
  -5  -1  13 2.43838 1.02115   6
   5  -1 -13 1.42593 1.24426   2
   5   1 -13 0.92581 1.06906   2
  -5   1  13 2.51144 1.17844   5
  -5  -1  13 3.36050 1.10893   5
  -5   1  13 2.01214 1.39630   3
  -5  -1  13 2.55825 1.40791   3
  -5  -1  13 3.88190 1.42272   1
  -5   1  13 2.44513 1.40562   1
  -5  -1  12 185.900 5.35311   6
   5   1 -12 188.895 5.37953   2
   5  -1 -12 186.428 5.43347   2
  -5   1  12 189.629 5.40288   5
  -5  -1  12 193.079 5.34070   5
  -5  -1  12 194.875 5.53355   3
  -5   1  12 184.035 5.47769   3
  -5   1  12 192.222 5.51914   1
  -5  -1  12 189.972 5.53099   1
  -5   1  11 2.89589 0.82267   6
   5   1 -11 3.76236 0.90364   6
  -5  -1  11 3.78293 1.03791   6
   5   1 -11 3.98704 1.03176   2
   5  -1 -11 2.42196 1.17735   2
  -5  -1  11 4.83190 1.00812   5
  -5   1  11 3.12595 1.09893   5
  -5  -1  11 2.56143 1.32513   3
  -5   1  11 3.59362 1.28377   3
  -5  -1  11 3.52976 1.35669   1
  -5   1  11 2.36735 1.28563   1
   5   1 -10 212.198 5.79702   6
  -5   1  10 214.744 5.76172   6
   5  -1 -10 206.003 5.72088   6
  -5  -1  10 206.836 5.84891   6
   5   1 -10 208.740 5.85866   2
   5  -1 -10 208.369 5.91741   2
  -5  -1  10 217.703 5.79002   5
  -5   1  10 210.029 5.84133   5
   5  -1 -10 202.780 5.79158   5
  -5   1  10 206.217 5.92686   3
  -5  -1  10 205.165 5.95930   3
  -5  -1  10 204.188 5.94984   1
  -5   1  10 215.933 5.96803   1
   5  -1  -9 3.43891 0.78193   8
  -5   1   9 4.20804 0.81545   6
  -5  -1   9 4.44761 1.01563   6
   5  -1  -9 3.71110 0.70162   6
   5   1  -9 3.96198 0.89511   6
  -5  -1   9 3.10824 0.95778   2
   5  -1  -9 3.83019 1.13119   2
   5   1  -9 3.71787 0.99816   2
  -5  -1   9 3.99885 0.86579   5
   5  -1  -9 3.52428 0.92121   5
  -5   1   9 2.78798 0.98004   5
   5   1  -9 3.34415 0.79603   5
  -5  -1   9 2.55325 1.27239   3
  -5   1   9 3.48592 1.21991   3
  -5  -1   9 5.06647 1.24557   1
  -5   1   9 3.72796 1.28026   1
  -5  -1   8 164.430 4.78784   1
  -5   1   8 164.325 4.78644   1
   5   1  -8 169.088 4.70895   1
   5  -1  -8 161.543 4.55786   8
  -5   1   8 166.968 4.61309   6
   5   1  -8 165.507 4.65364   6
   5  -1  -8 164.492 4.58667   6
  -5  -1   8 165.384 4.70282   6
  -5   1   8 168.121 4.70658   2
  -5  -1   8 163.167 4.65511   2
   5   1  -8 168.484 4.70929   2
   5  -1  -8 162.273 4.75644   2
  -5   1   8 167.377 4.65352   5
   5   1  -8 169.242 4.56678   5
   5  -1  -8 165.618 4.61246   5
  -5  -1   8 169.774 4.59011   5
  -5  -1   8 167.516 4.77922   3
   5  -1  -8 165.903 4.66845   3
  -5   1   8 165.162 4.76137   3
   5  -1  -7 4.57402 0.84800   1
   5   1  -7 12.8546 1.11903   1
  -5  -1   7 14.0620 1.27742   1
  -5   1   7 13.5705 1.26587   1
   5  -1  -7 13.6712 0.74313   8
  -5   1   7 12.0843 0.90243   6
   5   1  -7 13.4109 1.00198   6
  -5  -1   7 12.2194 1.07078   6
   5   1  -7 10.4967 1.05187   2
   5  -1  -7 13.0659 1.22613   2
  -5  -1   7 14.1845 1.02309   2
   5   1  -7 13.7184 0.76772   5
  -5  -1   7 13.1302 0.82983   5
   5  -1  -7 13.7489 0.94458   5
  -5   1   7 11.7728 0.97260   5
  -5   1   7 11.7347 1.09690   2
  -5   1   7 13.0313 1.20074   3
  -5  -1   7 12.2242 1.26193   3
   5   1  -7 15.4611 1.10965   3
   5   1  -6 34.3670 1.49424   1
  -5   1   6 35.2679 1.57973   1
   5  -1  -6 33.1183 1.35497   1
   5  -1  -6 37.9231 1.19478   8
  -5  -1   6 37.4815 1.50774   6
   5   1  -6 37.1055 1.42774   6
  -5   1   6 36.3885 1.37088   6
   5  -1  -6 38.9926 1.57248   2
  -5   1   6 38.6429 1.53190   2
   5   1  -6 38.9926 1.51777   2
  -5  -1   6 40.0989 1.44405   2
  -5  -1   6 38.2574 1.26309   5
  -5   1   6 37.7890 1.40685   5
   5   1  -6 37.7738 1.20886   5
   5  -1  -6 38.7210 1.35816   5
  -5  -1   6 42.4290 1.59573   1
  -5  -1   6 38.4151 1.60455   3
  -5   1   6 36.1747 1.55536   3
   5   1  -6 39.9636 1.47578   3
   5  -1  -5 5.54234 0.47858   8
  -5  -1   5 6.67437 0.97362   6
   5   1  -5 6.01065 0.88095   6
  -5   1   5 5.01861 0.80479   6
   5  -1  -5 5.89287 1.09003   2
  -5   1   5 9.78580 0.94806   2
  -5  -1   5 5.04841 0.88319   2
   5   1  -5 4.24737 0.98248   2
  -5   1   5 5.82349 0.82738   5
  -5  -1   5 5.68283 0.58575   5
   5  -1  -5 6.33656 0.78658   5
   5   1  -5 6.20544 0.52116   5
   5   1  -5 6.63933 0.90674   1
  -5  -1   5 6.49167 1.05607   1
   5  -1  -5 8.36621 0.83989   1
  -5   1   5 6.24151 1.06242   1
  -5  -1   5 6.29655 1.05231   3
  -5   1   5 6.58683 1.03532   3
   5   1  -5 5.48949 0.93523   3
   5   1  -4 64.8132 2.02970   9
  -5  -1   4 64.5109 2.08126   6
   5   1  -4 66.3829 2.03626   6
  -5   1   4 62.5814 2.02796   6
  -5   1   4 65.2984 1.99456   7
  -5  -1   4 63.2372 2.01895   2
   5   1  -4 64.6722 2.10630   2
   5  -1  -4 67.3037 2.12532   2
   5   1  -4 65.7275 1.79662   5
   5  -1  -4 63.2767 1.94329   5
  -5  -1   4 64.8273 1.81517   5
  -5   1   4 63.5747 1.98277   5
   5   1  -4 66.9866 2.02605   1
  -5  -1   4 67.2908 2.10207   1
  -5   1   4 64.4662 2.12473   1
   5  -1  -4 70.9687 2.04007   1
  -5  -1   4 61.4888 2.09312   3
   5   1  -4 66.5408 2.05622   3
  -5   1   4 63.1967 2.11311   3
  -5   1   3 0.77745 0.86740   9
   5   1  -3 0.89665 0.78711   9
  -5   1   3 0.88376 0.81623   6
  -5   1   3 0.44652 0.81042   7
  -5  -1   3 0.59390 0.83589   6
  -5  -1   3 2.06537 0.84166   2
   5  -1  -3 0.89077 0.89434   2
  -5   1   3 0.55680 0.74965   5
  -5  -1   3 0.69729 0.90785   1
  -5   1   3 1.12029 0.93596   1
   5  -1  -3 2.40901 0.84962   1
   5   1  -3 1.85406 0.82716   1
   5   1  -3 0.05653 0.83754   3
  -5  -1   3 0.06525 0.92013   3
  -5   1   3 0.99894 0.89238   3
   5   1  -2 249.391 5.14203   8
  -5  -1   2 247.936 5.29026   9
  -5   1   2 250.550 5.30989   9
   5   1  -2 248.411 5.25659   9
  -5  -1   2 249.795 5.31227   6
  -5   1   2 243.420 5.28021   7
  -5   1   2 254.687 5.29371   2
   5  -1  -2 249.292 5.31304   2
   5   1  -2 247.814 5.31851   2
  -5  -1   2 251.632 5.07940   5
  -5   1   2 250.959 5.22359   5
   5   1  -2 249.293 5.24434   1
   5  -1  -2 260.405 5.28170   1
  -5  -1   2 245.991 5.26550   1
  -5   1   2 241.241 5.30537   1
  -5   1   2 248.828 5.31849   3
   5   1  -2 255.900 5.26085   3
  -5  -1   2 248.104 5.28893   3
   5   1  -1 18.1997 0.78540   8
   5   1  -1 19.6055 0.97601   9
   5  -1  -1 20.8493 0.97159   9
  -5   1   1 19.5021 1.08721   9
  -5  -1   1 18.3837 0.99324   9
  -5   1   1 18.9344 1.01059   7
   5   1  -1 19.7631 0.95940   6
  -5  -1   1 19.8374 1.06673   6
   5  -1  -1 19.5509 1.08222   7
   5  -1  -1 16.6433 1.03387   2
  -5   1   1 18.7047 1.02698   2
   5   1  -1 18.8887 1.04293   2
  -5  -1   1 18.8178 0.70929   5
   5   1  -1 18.3632 0.98204   1
  -5   1   1 17.8458 1.12614   1
   5  -1  -1 19.5174 1.08294   1
  -5  -1   1 19.7808 0.96383   1
  -5   1   1 19.5541 1.07192   3
   5   1  -1 17.5347 0.94886   3
   5  -1  -1 22.4795 0.99803   3
  -5  -1   1 19.2127 1.04441   3
  -5   1   0 34.6877 1.04423   8
  -5   1   0 32.8261 1.33172   9
   5   1   0 31.0516 1.12750   8
  -5  -1   0 33.9341 1.09440   8
  -5  -1   0 33.2161 1.25032   9
   5   1   0 32.3509 1.23433   9
  -5  -1   0 31.1733 1.33299   6
   5  -1   0 32.6547 1.35004   7
  -5   1   0 33.6474 1.25514   7
   5  -1   0 32.4939 1.26850   2
   5   1   0 29.9383 1.31430   2
  -5   1   0 32.5544 1.25528   2
  -5  -1   0 32.8841 1.09627   5
  -5  -1   0 34.3129 1.23958   3
  -5   1   0 33.4313 1.33829   3
   5   1   0 32.6243 1.22229   3
  -5  -1   0 34.7002 1.20611   1
  -5   1   0 34.5342 1.41069   1
   5  -1   0 32.8653 1.34318   1
   5   1   0 33.9004 1.24318   1
  -5  -1  -1 79.5301 2.27376   1
  -5  -1  -1 80.0455 2.30702   1
  -5   1  -1 80.8365 2.44349   1
  -5   1  -1 79.7609 2.23900   8
   5   1   1 76.1018 2.28910   8
  -5  -1  -1 78.9781 2.25612   8
  -5  -1  -1 78.8123 2.31211   9
  -5   1  -1 80.3403 2.40110   9
  -5  -1  -1 77.0644 2.40113   6
   5  -1   1 76.6871 2.40580   7
  -5  -1  -1 81.1190 2.34520   2
   5  -1   1 81.5084 2.33336   2
   5   1   1 79.3533 2.38791   2
  -5   1  -1 77.2754 2.29990   2
  -5  -1  -1 78.9434 2.27246   5
  -5  -1  -1 77.4477 2.27636   4
  -5  -1  -1 79.1000 2.27764   3
  -5  -1  -1 76.4812 2.31885   3
  -5   1  -1 80.9595 2.41433   3
  -5  -1  -2 158.408 4.28094   1
  -5   1  -2 158.583 4.41204   1
  -5   1  -2 154.915 4.28011   8
   5   1   2 159.037 4.31864   8
  -5  -1  -2 154.313 4.27933   8
  -5  -1  -2 154.774 4.31382   9
  -5  -1  -2 155.387 4.35581   6
  -5  -1  -2 153.789 4.33078   7
   5  -1   2 157.870 4.38894   7
   5   1   2 154.805 4.36430   2
  -5  -1  -2 151.702 4.32763   2
   5  -1   2 155.841 4.30740   2
  -5   1  -2 158.047 4.27704   2
  -5  -1  -2 156.985 4.30409   5
  -5  -1  -2 154.215 4.28117   3
   5  -1   2 162.099 4.38859   4
  -5  -1  -2 157.165 4.28385   4
  -5  -1  -2 156.298 4.30694   3
  -5  -1  -3 51.1183 1.61509   1
  -5   1  -3 50.2562 1.62358   8
   5   1   3 50.6564 1.70155   8
  -5  -1  -3 52.5308 1.60121   8
  -5  -1  -3 48.9055 1.59570   9
   5  -1   3 49.1748 1.74685   7
  -5  -1  -3 51.4769 1.61977   7
  -5  -1  -3 52.2988 1.66471   6
   5   1   3 51.6350 1.69276   2
   5  -1   3 49.9139 1.59721   2
  -5  -1  -3 50.9998 1.60157   3
  -5  -1  -3 50.4762 1.62092   2
  -5   1  -3 51.1030 1.52797   2
   5   1   3 48.1366 1.66326   5
  -5  -1  -3 52.3939 1.65411   5
   5  -1   3 49.7116 1.76608   4
  -5  -1  -3 49.0417 1.56098   4
   5  -1   3 48.8343 1.77034   3
  -5  -1  -3 50.9162 1.56730   3
   5  -1   3 48.7852 1.80825   1
  -5   1  -3 51.6468 1.68638   1
  -5  -1  -3 49.5859 1.56062   1
  -5   1  -4 105.047 3.06509   8
   5   1   4 106.065 3.14370   8
  -5  -1  -4 105.295 3.05151   8
  -5  -1  -4 106.705 3.03662   7
   5  -1   4 107.276 3.15850   7
  -5  -1  -4 107.885 3.04661   2
   5  -1   4 111.235 3.03405   2
  -5   1  -4 107.540 2.99409   2
   5   1   4 112.118 3.11981   2
  -5   1  -4 102.389 3.07752   5
   5   1   4 108.857 3.12632   5
  -5  -1  -4 107.933 3.08405   5
   5   1   4 108.353 3.10898   4
  -5  -1  -4 105.028 3.02571   4
  -5   1  -4 112.889 3.11722   4
   5   1   4 106.879 3.10121   3
   5  -1   4 109.418 3.17782   3
   5  -1   4 109.060 3.17101   4
  -5  -1  -4 105.737 3.03009   3
  -5   1  -4 115.523 3.11186   3
   5   1   4 107.504 3.12078   1
   5  -1   4 104.000 3.19131   1
  -5   1  -4 104.013 3.12402   1
  -5  -1  -4 109.532 3.03929   1
  -5   1  -5 3.81288 0.87212   1
  -5  -1  -5 3.59914 0.64070   2
   5   1   5 3.01828 0.90793   1
   5  -1   5 3.01782 1.00034   1
  -5  -1  -5 3.07663 0.64732   1
  -5  -1  -5 2.96904 0.69043   8
   5   1   5 4.48678 0.99210   8
  -5   1  -5 3.18676 0.71282   8
   5  -1   5 2.17797 0.88432   7
  -5  -1  -5 4.01491 0.60865   7
   5  -1   5 4.09434 0.65219   2
  -5  -1  -5 4.14102 0.60397   2
  -5   1  -5 3.12409 0.55961   2
   5   1   5 4.05983 0.83379   2
  -5  -1  -5 3.20255 0.75931   5
   5   1   5 3.17265 0.98560   5
  -5   1  -5 2.24524 0.79953   5
  -5  -1  -5 3.07525 0.62426   4
  -5   1  -5 3.26076 0.84402   4
   5  -1   5 3.34704 0.95003   3
   5   1   5 3.46927 0.84820   3
   5   1   5 4.41972 0.87325   4
   5  -1   5 4.42758 0.99220   4
  -5   1  -5 4.73562 0.88823   3
  -5  -1  -5 3.79630 0.61178   3
   5   1   6 71.2791 2.30998   8
  -5   1  -6 70.3770 2.16663   8
  -5  -1  -6 73.3976 2.16941   8
   5  -1   6 66.9667 2.24009   7
   5  -1   6 70.7046 2.07658   2
  -5  -1  -6 70.5805 2.09071   2
  -5   1  -6 69.7671 2.04407   2
  -5   1  -6 73.1363 2.23946   5
   5   1   6 70.6878 2.31671   5
  -5  -1  -6 68.9225 2.20853   5
   5   1   6 70.7450 2.21146   4
  -5   1  -6 68.2475 2.22540   4
  -5  -1  -6 72.3555 2.10664   4
   5   1   6 71.3404 2.21019   3
   5  -1   6 68.6285 2.30696   3
   5  -1   6 70.0704 2.28768   4
  -5   1  -6 71.6248 2.21161   3
  -5  -1  -6 70.0256 2.10933   3
  -5  -1  -6 69.5620 2.13186   2
   5  -1   6 72.5872 2.34076   1
   5   1   6 69.9987 2.24509   1
  -5   1  -6 73.4740 2.23994   1
  -5  -1  -6 69.8148 2.12721   1
   5   1   7 3.58547 0.99234   1
  -5   1  -7 3.68886 0.62504   2
   5  -1   7 1.70201 1.05154   1
  -5  -1  -7 2.81390 0.66550   2
  -5  -1  -7 3.57520 0.72641   1
   5   1   7 3.05502 1.06304   8
  -5   1  -7 2.94160 0.75331   8
   5   1   7 3.91599 0.79964   7
   5  -1   7 2.80119 0.92375   7
  -5  -1  -7 2.80059 0.59995   2
  -5   1  -7 3.73214 0.59545   2
   5   1   7 1.54872 1.08476   5
  -5  -1  -7 2.26451 0.63272   4
   5   1   7 3.68863 0.91574   3
   5  -1   7 3.02312 1.03242   3
   5   1   7 3.15995 0.88723   4
   5  -1   7 2.74782 1.01877   4
  -5  -1  -7 4.58168 0.67603   3
   5  -1   8 42.0181 1.61327   7
   5   1   8 42.4947 1.50783   7
  -5  -1  -8 43.9845 1.39454   2
  -5  -1  -8 41.8708 1.45221   2
  -5   1  -8 41.6689 1.37367   2
  -5  -1  -8 41.7353 1.45021   3
   5   1   8 39.8782 1.59620   4
  -5  -1  -8 43.5435 1.45148   4
   5   1   8 42.5149 1.60831   3
   5  -1   8 40.3988 1.69919   3
   5  -1   8 42.6938 1.71741   4
   5  -1   8 42.1142 1.72938   1
   5   1   8 40.5162 1.63442   1
   5   1   8 41.2737 1.77506   5
   5   1   9 1.21604 0.79801   7
   5  -1   9 1.09568 0.87777   7
   5   1   9 2.19251 1.22048   5
   5  -1   9 0.51135 1.08643   4
   5   1   9 1.66427 0.93800   3
   5  -1   9 1.38949 1.06603   3
   5   1   9 2.50310 0.96216   4
   5   1   9 2.07886 1.01865   1
  -5  -1  -9 1.54078 0.67902   2
   5  -1   9 0.20352 1.12953   1
   5   1  10 47.4895 1.62947   7
   5  -1  10 46.5508 1.73197   7
   5   1  10 45.8169 1.98391   5
   5  -1  10 45.6271 1.91438   1
   5   1  10 49.3153 1.85015   1
   5  -1  10 44.3343 1.85988   4
   5   1  10 43.7099 1.76717   3
   5  -1  10 47.8094 1.88535   3
   5   1  10 46.3304 1.77944   4
  -5  -1 -10 49.1239 1.61012   2
   5   1  11 1.97144 1.03110   4
   5  -1  11 1.80735 1.19274   4
   5  -1  11 0.41191 1.15400   3
   5   1  11 1.13266 1.05134   3
   5   1  11 0.73727 1.34734   5
  -5  -1 -11 0.75038 0.71979   2
   5  -1  11 0.94490 1.22349   1
   5   1  11 0.50164 1.12268   1
   5   1  12 74.9414 2.43616   4
   5  -1  12 67.0839 2.50323   4
   5   1  12 70.0646 2.42446   3
   5  -1  12 71.3878 2.50860   3
   5   1  12 70.3357 2.66726   5
   5  -1  12 70.1473 2.57707   1
   5   1  12 73.0747 2.52378   1
   5   1  13 3.18223 1.20162   4
   5  -1  13 3.77153 1.32211   4
   5   1  13 1.95154 1.18963   3
   5  -1  13 1.46445 1.29800   3
   5   1  13 4.11234 1.53381   5
   5   1  13 2.59977 1.29423   1
   5  -1  13 2.77729 1.38247   1
   5   1  14 23.4591 1.55705   4
   5  -1  14 25.5281 1.71604   4
   5  -1  14 23.8333 1.69887   3
   5   1  14 25.6076 1.58245   3
   5   1  14 26.8306 1.91996   5
   5   1  14 29.8388 1.72911   1
   5  -1  14 27.6750 1.80509   1
   5   1  15 3.30281 1.38036   4
   5  -1  15 1.82133 1.43864   4
   5   1  15 0.52254 1.34777   3
   5  -1  15 3.86429 1.45085   3
   5   1  15 2.94015 1.61310   5
   5  -1  15 2.23991 1.47125   1
   5   1  15 0.22746 1.48677   1
   5  -1  16 35.6905 2.02788   4
   5   1  16 35.0676 1.92277   3
   5   1  16 38.6205 1.91032   4
   5  -1  16 36.2729 2.03007   3
   5   1  16 35.5900 2.23960   5
   5  -1  16 37.5198 2.17604   1
   5   1  16 38.9042 2.03663   1
   5  -1  17 2.38189 1.63297   4
   5  -1  17 3.68552 1.64040   3
   5   1  17 5.63138 1.88336   5
   5   1  17 2.53296 1.62019   1
   5  -1  17 4.52711 1.78308   1
   5  -1  18 30.8545 2.10221   4
   5  -1  18 26.5727 2.07325   3
   5   1  18 38.4327 2.39428   5
   5   1  18 32.2555 2.11176   1
   5  -1  18 30.2751 2.25427   1
   5  -1  19 0.14766 1.76882   4
   5  -1  19 4.03437 1.78079   3
   5   1  19 0.17184 2.02676   5
   5   1  19 2.11805 1.79790   1
   5  -1  19 1.65755 1.89631   1
   5  -1  20 3.87627 1.90419   4
   5  -1  20 2.35452 1.79353   3
   5   1  20 0.71551 2.00553   5
   5   1  20 1.92716 1.96287   1
   5  -1  20 2.32635 2.03689   1
   5  -1  21 1.94852 1.93408   4
   5  -1  21-1.06851 1.91616   3
   5   1  21 5.38474 2.13578   5
   5  -1  21 2.44032 2.11693   1
   5  -1  22 11.0844 2.10231   4
   5  -1  22 8.90883 2.06623   3
   5   1  22 10.7449 2.30988   5
   5  -1  22 11.2883 2.25120   1
   5   1  23 3.26492 2.27673   5
   5  -1  23 0.75552 2.20366   1
  -5  -3  25-0.19347 2.21825   3
  -5  -3  25-0.57360 2.27922   4
  -5  -3  25 4.76090 2.32604   1
  -5   3  25 3.29448 2.17850   1
  -5  -3  24 5.07518 2.15248   3
  -5  -3  24 1.76588 2.15863   4
  -5   3  24 4.06875 2.17235   1
  -5  -3  24 1.12870 2.29581   1
  -5   3  24 2.66907 2.08180   5
  -5  -3  23 4.54849 2.11308   3
  -5  -3  23 3.86810 2.06838   4
  -5  -3  23 4.72600 2.24885   1
  -5   3  23 3.18992 2.10029   1
  -5   3  23 5.26293 2.07674   5
  -5  -3  22 2.63470 1.99069   3
  -5  -3  22 3.73221 2.01763   4
  -5   3  22 4.76689 2.01332   5
  -5   3  22 3.57127 1.99391   1
  -5  -3  22 6.64902 2.11020   1
  -5   3  21 14.6483 2.03029   5
  -5  -3  21 11.1643 1.96847   3
  -5  -3  21 12.8517 2.15624   1
  -5   3  21 12.2276 2.01845   1
  -5   3  20 23.2259 2.07761   5
  -5  -3  20 22.7890 2.14028   3
  -5   3  20 22.5553 2.16195   1
  -5  -3  20 22.4581 2.26527   1
   5  -3 -20 21.8960 1.98180   2
   5  -3 -19 47.4314 2.33900   2
  -5  -3  19 53.0814 2.60964   1
  -5   3  19 40.0849 2.34280   5
  -5  -3  19 47.4479 2.54530   3
  -5   3  19 42.6576 2.31908   3
  -5   3  19 46.6684 2.42715   1
  -5   3  18 29.4964 2.09722   5
  -5   3  18 32.9580 2.05381   3
  -5  -3  18 36.9809 2.17963   3
   5  -3 -18 31.9732 2.06243   2
  -5   3  18 36.8807 2.18082   1
  -5  -3  18 32.6192 2.22707   1
   5  -3 -17 56.0995 2.48342   2
  -5   3  17 53.4724 2.47839   5
  -5  -3  17 52.7776 2.56653   3
  -5   3  17 60.0966 2.45606   3
  -5  -3  17 57.5318 2.55324   1
  -5   3  17 56.8340 2.54451   1
  -5  -3  16 63.8219 2.42477   6
   5  -3 -16 60.0416 2.59197   2
  -5   3  16 65.1923 2.60287   5
  -5   3  16 63.8830 2.55678   3
  -5  -3  16 65.1465 2.66271   3
  -5  -3  16 64.7504 2.70255   1
  -5   3  16 64.7285 2.68836   1
  -5  -3  15 16.4411 1.46555   6
   5  -3 -15 16.1060 1.67690   2
  -5   3  15 16.3869 1.64356   5
  -5   3  15 15.6152 1.62928   3
  -5  -3  15 16.3237 1.76082   3
  -5  -3  15 16.3190 1.77109   1
  -5   3  15 19.8434 1.74589   1
  -5  -3  14 41.1552 1.91076   6
   5  -3 -14 40.1616 2.05402   2
  -5   3  14 40.2991 2.00260   5
  -5  -3  14 42.4213 2.14375   3
  -5   3  14 42.7823 2.02137   3
  -5   3  14 45.5560 2.11097   1
  -5  -3  14 44.5051 2.14701   1
  -5  -3  13 2.87820 1.43364   3
  -5   3  13 6.01888 1.33746   3
  -5  -3  13 2.90794 1.27852   6
   5   3 -13 4.56692 1.01752   2
  -5   3  13 4.86186 1.35489   5
   5  -3 -13 5.55078 1.42782   2
  -5   3  13 6.44235 1.53207   1
  -5  -3  13 4.17642 1.43257   1
  -5  -3  12 6.11668 1.45790   3
  -5   3  12 7.23739 1.38608   3
  -5  -3  12 7.07865 1.25464   6
   5   3 -12 7.66264 1.01258   2
  -5   3  12 7.04229 1.32675   5
   5  -3 -12 9.27446 1.40418   2
  -5   3  12 6.13840 1.42916   1
  -5  -3  12 7.17633 1.42719   1
  -5  -3  11 21.8671 1.50994   1
  -5   3  11 18.5094 1.53194   1
  -5   3  11 18.5776 1.19372   8
  -5  -3  11 17.6338 1.38551   6
  -5   3  11 20.0008 1.41182   5
   5  -3 -11 17.1153 1.52903   2
  -5  -3  11 21.5420 1.55692   3
  -5   3  11 16.2442 1.40532   3
  -5  -3  10 5.02100 1.33712   1
  -5   3  10 2.35287 1.28003   1
  -5   3  10 2.57325 0.91740   8
  -5  -3  10 3.34511 1.20027   6
   5   3 -10 2.47784 0.94170   2
  -5   3  10 2.80644 1.15880   5
   5  -3 -10 4.82822 1.34965   2
  -5  -3  10 4.44056 1.34450   3
  -5   3  10 0.31016 1.17551   3
  -5  -3   9 21.1882 1.44539   1
  -5   3   9 20.0763 1.44705   1
  -5   3   9 20.8114 1.07484   8
  -5   3   9 20.6491 0.92034   6
  -5  -3   9 20.4277 1.37606   6
  -5  -3   9 19.6681 1.05921   2
   5   3  -9 19.0017 1.14456   2
  -5   3   9 18.6176 1.33036   5
  -5   3   9 18.9836 1.27058   3
  -5  -3   9 23.2536 1.53391   3
   5  -3  -9 19.9813 1.49861   2
  -5  -3   8 62.6178 2.29455   1
   5   3  -8 67.8119 2.20791   1
  -5   3   8 64.7867 2.28332   1
  -5   3   8 67.4473 2.03848   8
  -5   3   8 63.7544 1.97650   6
  -5  -3   8 65.2596 2.28637   6
   5   3  -8 64.9296 2.13376   2
   5  -3  -8 66.2260 2.33120   2
  -5  -3   8 63.7459 2.06086   2
  -5   3   8 65.3366 2.21818   5
  -5  -3   8 67.3210 2.32255   3
  -5   3   8 63.8675 2.22279   3
  -5  -3   7 66.8064 2.30261   1
  -5   3   7 67.3262 2.29622   1
   5   3  -7 69.7562 2.21811   1
   5  -3  -7 71.8966 2.14168   9
  -5   3   7 70.7878 2.06090   8
   5  -3  -7 68.7267 2.01907   8
  -5  -3   7 71.0191 2.35940   6
  -5   3   7 68.3238 2.04371   7
  -5   3   7 66.0347 2.05838   6
   5   3  -7 67.6917 2.18006   2
   5  -3  -7 65.9234 2.37889   2
  -5  -3   7 64.8752 2.11627   2
   5  -3  -7 71.3123 2.19281   5
  -5   3   7 66.1251 2.27342   5
  -5  -3   7 71.2084 2.36958   3
   5  -3  -7 66.2226 2.13045   3
  -5   3   7 65.3469 2.25294   3
   5   3  -7 63.8222 2.22164   3
  -5  -3   6 44.1024 1.73946   1
   5   3  -6 42.9662 1.60294   1
  -5   3   6 42.5193 1.73054   1
   5  -3  -6 44.7884 1.57368   1
  -5   3   6 45.0429 1.43789   8
   5  -3  -6 44.6843 1.39612   8
   5  -3  -6 45.2752 1.55665   9
  -5  -3   6 41.8388 1.80982   6
   5  -3  -6 44.6892 1.82312   2
  -5  -3   6 43.2772 1.54413   2
   5   3  -6 43.0264 1.62591   2
   5  -3  -6 42.3863 1.62458   5
  -5   3   6 45.0787 1.70791   5
  -5  -3   6 41.7912 1.76471   3
   5  -3  -6 43.5537 1.56885   3
   5   3  -6 42.0853 1.60541   3
  -5   3   6 42.5622 1.65731   3
  -5  -3   5 186.839 5.18485   1
   5   3  -5 184.786 5.10934   1
  -5   3   5 184.554 5.20826   1
   5  -3  -5 188.253 5.14212   1
  -5   3   5 187.999 5.04431   8
   5  -3  -5 184.282 5.02591   8
   5  -3  -5 186.979 5.13936   9
   5  -3  -5 184.261 5.11144   7
  -5  -3   5 180.397 5.28169   6
  -5  -3   5 186.766 5.13370   2
   5  -3  -5 185.976 5.27138   2
   5   3  -5 186.679 5.18129   2
   5  -3  -5 185.429 5.14941   5
   5   3  -5 186.663 4.96212   5
  -5   3   5 182.102 5.20047   5
  -5  -3   5 187.163 5.22000   3
  -5   3   5 183.375 5.17810   3
   5   3  -5 183.412 5.14165   3
   5  -3  -5 185.865 5.13689   3
   5  -3  -4 114.651 3.20846   1
   5   3  -4 107.260 3.12699   1
  -5   3   4 106.387 3.25209   1
  -5   3   4 109.835 3.06255   8
   5  -3  -4 112.548 3.17976   9
  -5   3   4 106.078 3.23775   9
   5  -3  -4 105.511 3.16781   7
   5   3  -4 111.842 3.26213   6
  -5  -3   4 110.678 3.35365   6
  -5   3   4 112.602 3.26912   2
  -5  -3   4 110.780 3.18319   2
   5  -3  -4 113.416 3.34084   2
   5   3  -4 111.427 3.23827   2
   5  -3  -4 111.639 3.20650   5
  -5   3   4 113.667 3.26095   5
   5  -3  -4 114.406 3.18643   3
  -5  -3   4 111.969 3.25956   3
   5   3  -4 111.813 3.16488   3
  -5   3   4 110.058 3.23968   3
  -5  -3   4 106.671 3.20602   1
  -5  -3   3 119.842 3.36542   1
  -5   3   3 114.285 3.44587   1
   5  -3  -3 119.874 3.40910   1
   5   3  -3 121.348 3.30801   1
  -5   3   3 118.354 3.26269   8
  -5   3   3 116.736 3.43331   9
   5  -3  -3 123.070 3.38779   9
   5   3  -3 123.145 3.45147   6
   5  -3  -3 122.013 3.40328   7
  -5  -3   3 120.850 3.53183   6
  -5   3   3 117.572 3.44830   2
   5   3  -3 114.995 3.43403   2
   5  -3  -3 123.450 3.51261   2
  -5  -3   3 115.542 3.38171   2
  -5   3   3 112.607 3.46016   5
   5  -3  -3 116.025 3.40640   5
  -5   3   3 119.453 3.43366   3
  -5  -3   3 115.345 3.40150   3
   5  -3  -3 117.050 3.39001   3
   5   3  -3 116.056 3.34040   3
   5   3  -2 57.5018 1.89614   8
  -5   3   2 60.9058 1.74925   8
  -5   3   2 60.5897 1.94386   9
   5  -3  -2 58.4676 1.88785   9
   5   3  -2 58.2239 1.81184   9
   5   3  -2 62.3532 1.96084   6
   5  -3  -2 58.7632 1.94362   7
  -5  -3   2 60.3167 2.06044   6
   5  -3  -2 58.2750 2.01552   2
  -5  -3   2 58.5814 1.90777   2
   5   3  -2 59.6975 1.95601   2
  -5   3   2 56.6520 1.97455   2
  -5   3   2 58.6019 2.01370   5
  -5   3   2 59.0537 1.95229   3
   5   3  -2 62.3432 1.81360   3
   5  -3  -2 58.5876 1.90768   3
  -5  -3   2 55.8748 1.87561   3
  -5   3   2 57.4443 1.99617   1
  -5  -3   2 57.5312 1.83215   1
   5  -3  -2 52.2374 1.92825   1
   5   3  -2 62.0895 1.76486   1
   5   3  -1 58.1278 1.67447   1
  -5   3   1 56.2610 1.93577   1
   5  -3  -1 42.3870 1.85310   1
  -5  -3   1 56.6626 1.68372   1
   5   3  -1 56.2605 1.82886   8
   5   3  -1 55.0118 1.70130   9
  -5   3   1 54.9882 1.88922   9
   5  -3  -1 56.3106 1.88193   7
   5   3  -1 57.3260 1.83509   6
  -5  -3   1 57.7227 1.95214   6
  -5  -3   1 55.4151 1.82555   2
  -5   3   1 54.5456 1.87854   2
   5   3  -1 54.8379 1.90055   2
   5  -3  -1 57.3576 1.90103   2
   5   3  -1 56.3383 1.61910   5
  -5   3   1 57.4979 1.92868   5
  -5  -3   1 56.3819 1.55933   5
  -5   3   1 57.6057 1.83051   4
  -5   3   1 55.1983 1.83069   3
   5   3  -1 54.1127 1.70532   3
  -5  -3   1 58.7620 1.75223   3
  -5   3   1 56.4633 1.88419   3
  -5   3   0 56.4736 1.92985   1
  -5   3   0 52.9376 1.99309   1
   5   3   0 48.9550 1.73327   1
  -5  -3   0 62.5848 1.70462   1
   5   3   0 58.5648 1.89503   8
  -5   3   0 61.2885 1.96925   9
   5   3   0 56.5463 1.73759   9
  -5  -3   0 60.9857 1.98871   6
   5  -3   0 59.4008 1.96034   7
   5   3   0 62.3428 1.87931   6
  -5  -3   0 59.5571 1.90458   2
   5  -3   0 58.1881 1.89091   2
  -5   3   0 60.3162 1.90411   2
   5   3   0 61.9230 1.97449   2
   5   3   0 58.2032 1.74363   5
  -5  -3   0 59.1436 1.66891   5
  -5   3   0 59.4976 1.90237   4
  -5   3   0 54.8076 1.89151   3
   5   3   0 60.3143 1.75034   3
  -5   3   0 60.1402 1.97551   3
  -5  -3   0 58.8092 1.74747   3
  -5  -3  -1 79.4384 2.19780   1
  -5   3  -1 70.6078 2.40681   1
  -5   3  -1 75.0969 2.48800   1
  -5  -3  -1 83.8685 2.18586   1
   5   3   1 77.2275 2.38236   8
  -5  -3  -1 78.3010 2.29398   8
   5   3   1 79.0319 2.22124   9
  -5   3  -1 78.8155 2.42397   9
  -5  -3  -1 78.3650 2.21034   9
  -5  -3  -1 79.9549 2.42745   6
   5   3   1 82.4461 2.34082   6
  -5   3  -1 78.6701 2.33039   2
   5   3   1 75.4701 2.44124   2
  -5  -3  -1 51.1703 2.27021   2
   5  -3   1 80.9197 2.32988   2
   5   3   1 77.1705 2.27912   5
  -5  -3  -1 76.5068 2.19871   5
  -5   3  -1 80.2421 2.37299   4
  -5   3  -1 77.9911 2.37719   3
   5   3   1 81.1242 2.22007   3
  -5   3  -1 76.2546 2.44276   3
  -5  -3  -1 79.5991 2.21290   3
  -5   3  -2 26.0705 1.24156   1
  -5  -3  -2 26.6134 0.93263   1
  -5  -3  -2 27.8545 0.95224   1
  -5   3  -2 13.5395 1.35797   1
   5   3   2 24.8248 1.25739   8
  -5  -3  -2 24.5485 1.09542   8
  -5  -3  -2 26.7353 0.92098   9
   5   3   2 26.2324 1.10306   6
  -5  -3  -2 27.0054 1.19714   6
   5  -3   2 26.1637 1.04362   2
   5   3   2 27.7667 1.28415   2
  -5   3  -2 25.7058 1.10766   2
   5   3   2 23.8287 1.14983   5
  -5  -3  -2 26.8820 0.99450   5
   5  -3   2 23.7021 1.29554   3
  -5   3  -2 26.9286 1.19316   4
  -5  -3  -2 26.7808 0.95811   3
  -5   3  -2 27.1509 1.22836   3
   5  -3   2 27.4903 1.29167   4
  -5  -3  -2 24.7548 0.95264   4
  -5  -3  -2 25.7177 0.93035   3
  -5   3  -3 1.59830 0.69971   2
  -5  -3  -3 0.63675 0.58711   1
  -5  -3  -3 1.97839 0.98871   2
  -5   3  -3 0.15360 0.90133   1
  -5  -3  -3 1.21939 0.61792   1
   5   3   3 1.11047 0.95385   8
  -5  -3  -3 0.37055 0.71875   8
  -5  -3  -3 0.61703 0.55085   9
   5   3   3 0.64476 0.71427   6
  -5  -3  -3 0.20913 0.73010   6
   5   3   3 1.91682 0.97547   2
   5  -3   3 0.75479 0.61353   2
   5   3   3 0.47809 0.90574   5
  -5  -3  -3 0.30583 0.64908   5
  -5   3  -3 1.98554 0.85438   4
  -5  -3  -3 0.97015 0.56680   3
   5  -3   3 1.85099 0.96326   3
   5  -3   3 1.22775 0.99761   4
  -5   3  -3 1.67141 0.89584   3
  -5  -3  -3 1.59365 0.57289   4
  -5  -3  -3 1.31654 0.57067   3
  -5  -3  -4 30.2118 1.38341   2
   5  -3   4 30.6674 1.45844   1
  -5  -3  -4 32.4778 1.10528   1
  -5  -3  -4 29.5667 1.14081   1
   5   3   4 31.4212 1.37149   8
  -5  -3  -4 32.6500 1.23910   8
  -5  -3  -4 30.1639 1.10814   9
  -5  -3  -4 31.0229 1.18300   6
  -5   3  -4 29.9168 1.07493   2
   5  -3   4 31.1439 1.06433   2
  -5  -3  -4 29.5075 1.25422   2
   5   3   4 28.9081 1.40827   5
  -5  -3  -4 30.3346 1.19099   5
  -5  -3  -4 29.1073 1.07169   4
   5  -3   4 31.8398 1.43048   3
   5  -3   4 32.2188 1.41107   4
  -5  -3  -4 30.9367 1.06805   3
  -5  -3  -4 31.1440 1.10416   3
   5   3   5 34.2359 1.54229   8
  -5  -3  -5 33.7314 1.20250   7
  -5  -3  -5 36.3780 1.26160   6
   5  -3   5 35.4658 1.14466   2
   5   3   5 36.9269 1.55782   5
  -5  -3  -5 36.6963 1.33437   5
  -5  -3  -5 34.9171 1.20316   4
   5  -3   5 34.4978 1.53073   3
   5  -3   5 36.0947 1.56322   4
  -5  -3  -5 35.9320 1.20695   3
  -5  -3  -5 35.4353 1.48143   2
   5   3   5 37.1463 1.27925   1
   5  -3   5 37.0352 1.60543   1
  -5  -3  -5 35.2094 1.23373   1
   5   3   6 33.8254 1.48822   8
  -5  -3  -6 33.4522 1.18698   6
  -5  -3  -6 33.4178 1.15558   7
  -5  -3  -6 33.2178 1.42979   2
  -5  -3  -6 31.0061 1.30014   5
   5   3   6 32.9124 1.55571   5
   5   3   6 31.4695 1.20570   4
   5  -3   6 31.9123 1.52643   4
   5   3   6 32.3147 1.18682   3
   5  -3   6 31.5885 1.50049   3
   5  -3   6 29.8984 1.57326   1
   5   3   6 33.0228 1.24099   1
   5   3   7 61.0121 2.20935   8
  -5  -3  -7 65.7636 1.92048   6
  -5  -3  -7 60.2415 2.09960   2
   5   3   7 66.7040 2.23209   5
   5  -3   7 59.7714 2.20970   4
   5   3   7 61.6579 1.93167   3
   5   3   7 63.1993 1.94409   4
   5  -3   7 57.3852 2.19581   3
   5  -3   7 57.3484 2.21868   1
   5   3   7 66.1294 1.98621   1
   5   3   8 43.5035 1.83992   8
  -5  -3  -8 45.9882 1.49616   6
   5   3   8 41.5922 1.89516   5
  -5  -3  -8 40.8818 1.66453   2
   5   3   8 43.6656 1.53715   4
   5  -3   8 42.9078 1.82553   4
   5   3   8 45.9826 1.54437   3
   5  -3   8 44.5506 1.82469   3
   5  -3   8 43.9550 1.84815   1
   5   3   8 48.3807 1.61170   1
   5   3   9 87.6434 3.00582   8
   5   3   9 93.8639 3.06527   5
  -5  -3  -9 93.4121 2.87472   2
   5  -3   9 88.6858 2.98961   4
   5   3   9 92.7160 2.75374   4
   5   3   9 96.2885 2.75994   3
   5  -3   9 91.7710 2.98891   3
   5  -3   9 92.1879 3.01080   1
   5   3   9 91.9700 2.80497   1
   5   3  10 55.4025 2.16355   8
   5   3  10 53.2343 2.20752   5
  -5  -3 -10 54.0512 1.94302   2
   5  -3  10 52.5255 2.09613   3
   5  -3  10 52.4485 2.13252   4
   5  -3  10 52.2951 2.14312   1
   5   3  10 56.4208 1.92074   1
   5   3  11 45.4043 2.06577   8
   5   3  11 43.7765 2.14350   5
  -5  -3 -11 47.9326 1.79492   2
   5  -3  11 42.1967 1.98345   4
   5  -3  11 43.0254 2.01073   3
   5  -3  11 45.3160 2.04152   1
   5   3  11 53.0091 1.81514   1
   5   3  12 16.0705 1.58397   8
   5  -3  12 14.6162 1.53510   4
   5  -3  12 15.3552 1.48886   3
  -5  -3 -12 16.9164 1.24262   2
   5  -3  12 13.3473 1.50401   1
   5   3  12 15.9543 1.65615   5
   5   3  13 21.1305 1.76225   8
   5  -3  13 23.7278 1.64632   4
   5  -3  13 21.8486 1.67002   3
   5   3  13 26.2018 1.85754   5
   5  -3  13 23.6098 1.77789   1
  -5  -3 -13 21.6045 1.37597   2
   5  -3  14 0.49390 1.40888   4
   5  -3  14 1.62341 1.50377   3
   5   3  14 2.04415 1.64560   5
   5  -3  14 0.57079 1.52883   1
   5  -3  15 7.12546 1.60845   4
   5  -3  15 5.29282 1.61990   3
   5   3  15 2.15975 1.75112   5
   5  -3  15 4.38039 1.66875   1
   5  -3  16 6.64147 1.64245   4
   5  -3  16 6.37158 1.67385   3
   5   3  16 6.44496 1.81374   5
   5  -3  16 4.51437 1.76898   1
   5  -3  17 5.91836 1.77143   4
   5  -3  17 6.35960 1.70459   3
   5   3  17 3.65925 1.89578   5
   5  -3  17 4.77966 1.86380   1
   5  -3  18 7.31836 1.86630   4
   5  -3  18 3.35184 1.75301   3
   5   3  18 6.73911 1.95748   5
   5  -3  18 8.25907 1.99017   1
   5  -3  19 6.87925 1.91474   4
   5  -3  19 6.63340 1.93158   3
   5   3  19 9.28885 2.07436   5
   5  -3  19 6.76175 2.06903   1
   5  -3  20 10.5076 2.07167   4
   5  -3  20 8.23352 2.01588   3
   5   3  20 5.86867 2.13070   5
   5  -3  20 8.32897 2.24098   1
   5  -3  21 9.64714 2.17744   4
   5  -3  21 15.1286 2.24441   3
   5   3  21 11.5039 2.17769   5
   5  -3  21 11.7875 2.25850   1
   5  -3  22 16.4647 2.23707   4
   5  -3  22 15.3810 2.28498   3
   5   3  22 14.1886 2.37287   5
   5  -3  22 13.2574 2.39023   1
   5  -3  23 6.00139 2.18651   4
   5  -3  23 6.27079 2.27000   3
   5   3  23 6.66397 2.26965   5
   5  -3  23 9.44020 2.44255   1
  -5  -5  24 3.54212 2.27935   3
  -5  -5  24 0.38865 2.26532   4
  -5  -5  24-0.57830 2.26883   1
  -5   5  24 1.81097 2.31538   5
  -5  -5  23 17.6874 2.37075   3
  -5   5  23 15.2277 2.29855   5
  -5  -5  23 18.8960 2.39920   4
  -5  -5  23 15.7813 2.32569   1
   5  -5 -22 1.33800 2.08959   2
  -5  -5  22-4.25993 2.17578   3
  -5   5  22 0.18185 2.13551   5
  -5  -5  22-2.01416 2.12608   4
  -5  -5  22-2.70407 2.21387   1
   5  -5 -21 9.01321 2.07178   2
  -5   5  21 7.06349 2.10643   5
  -5  -5  21 11.2642 2.20139   1
  -5  -5  21 14.3231 2.19184   4
  -5  -5  21 8.93774 2.13120   3
  -5  -5  20 0.51622 1.99899   3
  -5   5  20 2.21402 1.98647   5
  -5  -5  20 0.74772 2.00428   1
  -5  -5  20-1.61704 2.04804   4
   5  -5 -20 0.08013 1.98436   2
  -5  -5  19 26.8284 2.19453   3
  -5   5  19 26.7105 2.27324   5
  -5  -5  19 26.1881 2.27570   1
  -5  -5  19 28.1517 2.22374   4
   5  -5 -19 27.8182 2.25387   2
  -5  -5  18 0.71162 1.86968   3
  -5   5  18 0.93772 1.86096   5
   5  -5 -18 1.43935 1.90367   2
  -5   5  18-0.75238 1.83649   1
  -5  -5  18 1.43717 1.79615   1
  -5  -5  17 21.5148 1.81122   6
  -5  -5  17 23.8771 2.01677   3
  -5   5  17 19.5249 1.98244   5
   5  -5 -17 16.3208 2.05514   2
  -5   5  17 22.5725 1.94579   1
  -5  -5  17 18.9536 2.02661   1
  -5  -5  16 5.20462 1.60361   6
  -5  -5  16 0.86309 1.67667   3
  -5   5  16 0.49526 1.69990   5
   5  -5 -16 3.62063 1.76689   2
  -5   5  16 1.50213 1.72127   1
  -5  -5  16 1.90216 1.71303   1
  -5  -5  15 14.1312 1.64378   6
  -5  -5  15 14.2143 1.76894   3
  -5   5  15 14.1701 1.81483   5
   5  -5 -15 16.3065 1.84315   2
  -5   5  15 12.4221 1.80463   1
  -5  -5  15 14.3470 1.77291   1
  -5  -5  14 15.9586 1.64481   6
  -5  -5  14 13.6613 1.73707   3
  -5   5  14 14.6367 1.71581   5
   5  -5 -14 12.8525 1.82255   2
  -5   5  14 16.9474 1.74171   1
  -5  -5  14 16.6635 1.74276   1
  -5  -5  13 31.9884 1.90864   6
  -5  -5  13 33.8864 1.99351   3
  -5   5  13 28.6778 1.89624   5
   5  -5 -13 32.5321 2.04467   2
  -5  -5  13 31.8270 1.90834   1
  -5   5  13 34.6453 1.92725   1
  -5   5  12 2.56861 1.46455   1
  -5  -5  12 0.26165 1.48406   1
  -5   5  12 3.09269 1.14363   8
  -5  -5  12 1.36091 1.45540   6
  -5   5  12 2.79765 1.39006   5
  -5  -5  12 3.45174 1.52718   3
  -5   5  12 5.96011 1.31725   3
   5  -5 -12 2.18654 1.56144   2
  -5  -5  11 86.0595 2.93147   1
  -5   5  11 85.5581 2.94973   1
  -5   5  11 87.1832 2.77366   8
  -5  -5  11 87.3677 3.03861   6
   5  -5 -11 89.1092 3.08227   2
  -5   5  11 86.6659 2.98572   5
  -5  -5  11 85.3625 3.00971   3
  -5   5  11 87.1450 2.83988   3
  -5   5  10 4.48267 1.33734   1
  -5  -5  10 5.20668 1.30694   1
  -5   5  10 5.21812 1.02539   8
  -5  -5  10 2.80925 1.43435   6
   5   5 -10 5.73885 0.96249   2
  -5   5  10 6.20628 1.32563   5
  -5  -5  10 2.16054 1.34853   3
  -5   5  10 6.16137 1.16182   3
   5  -5 -10 4.84338 1.52200   2
  -5  -5   9 76.3488 2.66068   1
  -5   5   9 77.2017 2.69656   1
  -5   5   9 86.2426 2.54689   8
  -5  -5   9 77.2046 2.82553   6
   5  -5  -9 78.8108 2.80035   2
   5   5  -9 77.7855 2.51345   2
  -5   5   9 82.7154 2.74475   5
  -5  -5   9 80.7093 2.76053   3
  -5   5   9 82.9804 2.60216   3
  -5   5   8 10.6773 1.27137   1
  -5  -5   8 14.1685 1.25577   1
  -5   5   8 13.2455 1.05619   8
  -5  -5   8 15.0970 1.46644   6
   5   5  -8 12.8828 1.05302   2
  -5   5   8 13.1842 1.33135   5
  -5  -5   8 12.5506 1.31846   3
  -5   5   8 12.3000 1.13412   3
   5  -5  -8 11.4815 1.42719   2
  -5  -5   7 46.7220 1.77686   1
  -5   5   7 42.9428 1.78927   1
  -5   5   7 46.0225 1.65640   8
  -5  -5   7 47.5592 2.01521   6
   5  -5  -7 44.8471 1.55474   7
   5  -5  -7 43.9640 1.98856   2
   5   5  -7 47.1741 1.69539   2
  -5   5   7 42.1843 1.86661   5
  -5  -5   7 44.1854 1.84873   3
  -5   5   7 49.5728 1.71635   3
  -5   5   6 1.62180 1.04948   1
  -5  -5   6-1.13356 0.97745   1
  -5   5   6 0.10565 0.84734   8
   5  -5  -6-0.10123 0.79593   9
   5  -5  -6 1.11981 0.76232   7
  -5  -5   6-0.80157 1.25088   6
   5   5  -6 0.26608 0.90686   2
  -5   5   6 0.49187 1.19803   5
  -5  -5   6 0.10757 1.11082   3
   5   5  -6 0.59543 0.93343   3
  -5   5   6 0.73372 0.94331   3
   5  -5  -6 0.15019 0.80333   3
   5  -5  -6-1.65845 1.31751   2
  -5  -5   5 99.3594 3.02775   1
  -5   5   5 107.385 3.11021   1
  -5   5   5 103.506 3.00125   8
  -5   5   5 102.543 3.05718   9
   5  -5  -5 102.843 2.99943   9
   5  -5  -5 104.071 3.01281   7
  -5  -5   5 98.5728 3.26372   6
   5   5  -5 103.156 3.09325   2
   5  -5  -5 103.818 3.27607   2
  -5   5   5 105.625 3.22683   5
  -5  -5   5 105.104 3.12643   3
   5  -5  -5 98.6674 2.99047   3
  -5   5   5 101.692 3.05853   3
  -5  -5   4 0.17285 0.82601   1
  -5   5   4-0.15790 0.98944   1
   5  -5  -4-0.12402 0.80333   9
  -5   5   4-0.02427 0.81411   8
  -5   5   4 0.50623 0.90207   9
   5  -5  -4 0.51978 0.85566   7
  -5  -5   4-0.32796 1.32889   6
   5  -5  -4 1.03054 0.78916   3
   5   5  -4 1.73871 0.96725   2
  -5   5   4 1.74305 1.21804   5
  -5   5   4 0.05880 0.88934   3
  -5  -5   4 0.63413 0.98653   3
   5  -5  -4 0.53787 1.18778   2
  -5  -5   3 66.5034 2.00082   1
  -5   5   3 67.7417 2.16360   1
  -5   5   3 66.7804 2.06394   8
  -5   5   3 61.9807 2.12309   9
   5   5  -3 66.1773 2.21350   8
  -5  -5   3 65.0433 2.35817   6
   5  -5  -3 64.9017 2.29739   2
   5   5  -3 64.1952 2.18946   2
  -5   5   3 66.1397 2.28823   5
  -5  -5   3 65.5171 2.11137   3
  -5   5   3 64.6698 2.05874   4
  -5   5   3 65.3480 2.05386   3
  -5   5   3 63.5950 2.12250   3
   5  -5  -2-0.40008 1.13824   2
  -5   5   2 1.17934 0.88701   2
  -5  -5   2 0.33330 0.66307   1
  -5   5   2-0.41120 0.95513   1
   5   5  -2 2.30536 1.03386   8
  -5   5   2-0.87061 0.86710   8
  -5   5   2 0.75968 0.89349   9
  -5  -5   2-0.04341 1.22969   6
   5   5  -2 1.06331 0.97443   2
   5   5  -2 0.22162 0.62942   5
  -5   5   2-0.07592 1.18905   5
  -5   5   2 0.51572 0.82127   3
  -5   5   2 0.17054 0.81197   4
  -5   5   2 1.26491 0.90561   3
  -5  -5   2 0.52625 0.86132   3
  -5   5   1 93.7657 2.94029   1
   5   5  -1 94.5614 2.96033   8
  -5   5   1 97.6348 2.92258   9
  -5  -5   1 94.9250 3.06205   6
   5  -5  -1 95.7793 2.97892   2
   5   5  -1 97.9874 2.96687   2
  -5   5   1 100.282 2.85811   2
  -5   5   1 94.9907 3.02988   5
   5   5  -1 96.5836 2.75175   5
  -5   5   1 99.3367 2.85586   4
  -5   5   1 95.8227 2.85231   3
  -5  -5   1 96.1434 2.79122   3
  -5   5   1 95.1879 2.91487   3
  -5   5   0-0.50366 1.03111   1
   5   5   0-1.14253 0.99786   8
  -5   5   0 0.48822 0.90338   9
  -5  -5   0 0.92024 1.13766   6
  -5   5   0-0.16082 0.96598   3
   5  -5   0 0.70183 0.99163   2
   5   5   0-0.07484 0.98163   2
   5   5   0 0.05830 0.73914   5
  -5   5   0 0.83889 1.10284   5
  -5  -5   0 1.65138 1.00362   2
  -5   5   0 0.94769 0.80494   2
  -5  -5   0 0.36742 0.69232   3
  -5   5  -1 45.9988 2.30447   1
   5   5   1 71.3226 2.28191   8
  -5   5  -1 68.9462 2.26146   9
   5   5   1 71.7356 2.15680   6
  -5  -5  -1 68.3656 2.34235   6
   5  -5   1 68.7357 2.19355   2
  -5   5  -1 68.8589 2.08919   2
   5   5   1 70.3639 2.12541   5
  -5   5  -1 66.0826 2.35142   5
  -5   5  -1 71.4556 2.24529   3
  -5  -5  -1 71.5435 2.30082   2
   5   5   2 1.17507 1.02343   8
  -5  -5  -2 2.45102 1.08297   6
   5   5   2 1.41880 0.78353   6
   5  -5   2 1.69043 0.82208   2
   5   5   2 0.41758 0.90580   5
   5  -5   2 1.72870 1.00955   3
   5  -5   2 0.84943 0.96527   4
  -5  -5  -2 1.83457 1.04602   2
   5   5   3 38.2531 1.35722   6
  -5  -5  -3 38.7215 1.59018   6
  -5  -5  -3 40.7117 1.60887   2
   5  -5   3 36.3638 1.32769   2
   5   5   3 37.6279 1.53063   5
   5  -5   3 36.4579 1.60155   4
   5  -5   3 35.0868 1.55961   3
   5   5   3 36.8461 1.59104   8
   5   5   4 3.14093 1.12830   8
  -5  -5  -4 3.17619 0.93518   6
   5   5   4 5.15239 1.07555   5
   5  -5   4 3.74456 1.10380   3
   5  -5   4 3.90524 1.04830   4
   5  -5   4 2.31237 1.11126   1
  -5  -5  -4 3.31380 1.05931   2
   5   5   5 43.9611 1.82372   8
  -5  -5  -5 42.4825 1.60338   6
  -5  -5  -5 47.3334 1.84403   2
   5   5   5 46.6455 1.81479   5
   5  -5   5 48.3450 1.85698   4
   5  -5   5 44.9778 1.79669   3
   5  -5   5 42.5725 1.84002   1
   5   5   6 2.06488 1.20337   8
  -5  -5  -6 1.95968 0.76060   6
   5   5   6 1.62285 1.18598   5
   5  -5   6 3.62371 1.15618   3
   5  -5   6 2.16173 1.09491   4
  -5  -5  -6 2.46212 1.16334   2
   5  -5   6 0.48256 1.19702   1
   5   5   7 97.9707 3.11975   8
   5   5   7 96.1157 3.13838   5
  -5  -5  -7 96.3570 3.10911   2
   5  -5   7 96.0632 3.12186   4
   5  -5   7 97.8482 3.13196   3
   5  -5   7 98.0326 3.13295   1
   5   5   8 5.52196 1.28133   8
   5  -5   8 6.85108 1.30499   3
   5  -5   8 6.36855 1.28444   4
  -5  -5  -8 5.96960 1.17781   2
   5  -5   8 6.51278 1.34548   1
   5   5   8 6.15162 1.38466   5
   5   5   9 26.3681 1.64273   8
   5  -5   9 25.6236 1.59507   3
   5  -5   9 26.2974 1.61909   4
   5  -5   9 26.8748 1.68807   1
  -5  -5  -9 25.8619 1.57539   2
   5   5   9 24.7407 1.72958   5
   5   5  10 1.53840 1.39034   8
   5   5  10 2.86848 1.45849   5
   5  -5  10 0.71535 1.30412   3
   5  -5  10 1.74182 1.27238   4
  -5  -5 -10 3.66237 1.27798   2
   5  -5  10 0.49043 1.36264   1
   5   5  11 53.1555 2.29566   8
   5   5  11 48.9596 2.30472   5
  -5  -5 -11 51.1738 2.12269   2
   5  -5  11 52.9270 2.20894   4
   5  -5  11 48.3184 2.17582   3
   5  -5  11 47.9715 2.23548   1
   5   5  12-1.28129 1.48099   8
   5   5  12 1.48750 1.61297   5
   5  -5  12 0.67016 1.46289   4
   5  -5  12 0.67595 1.43162   3
   5  -5  12 0.72655 1.42841   1
  -5  -5 -12 0.89483 1.33273   2
   5   5  13 45.0544 2.30937   8
   5   5  13 45.8573 2.35225   5
  -5  -5 -13 43.7793 2.07608   2
   5  -5  13 45.7719 2.24491   4
   5  -5  13 46.4364 2.22906   3
   5  -5  13 41.9801 2.21599   1
   5   5  14 2.49658 1.71610   8
   5  -5  14-0.06804 1.61686   4
   5  -5  14 0.13738 1.65310   3
   5  -5  14 0.47525 1.70174   1
  -5  -5 -14 2.38632 1.43126   2
   5   5  14-0.86376 1.77098   5
   5   5  15 27.4446 2.09518   8
   5  -5  15 25.5613 1.98245   4
   5  -5  15 23.4126 2.01097   3
   5  -5  15 25.8492 2.06182   1
  -5  -5 -15 26.6353 1.80671   2
   5   5  15 27.1564 2.13248   5
   5   5  16 1.26480 1.84930   8
   5  -5  16 3.17995 1.78538   4
   5  -5  16 1.60513 1.69050   3
   5  -5  16 1.36944 1.87656   1
  -5  -5 -16 2.34734 1.54826   2
   5   5  16 3.80203 1.92959   5
   5   5  17 12.0605 2.03814   8
   5  -5  17 10.7755 1.89998   3
   5  -5  17 8.92127 1.96040   4
   5   5  17 9.18400 2.00664   5
   5  -5  17 9.23270 1.94395   1
   5  -5  18 1.43616 1.94621   3
   5  -5  18-1.17153 1.99400   4
   5   5  18-0.60271 2.05694   5
   5  -5  18 0.93090 2.03006   1
   5  -5  19 8.31661 2.04728   3
   5  -5  19 13.2331 2.18418   4
   5   5  19 16.7121 2.28043   5
   5  -5  19 14.5866 2.25644   1
   5  -5  20 2.65621 2.02775   4
   5  -5  20 0.09247 2.03421   3
   5   5  20 2.86748 2.14498   5
   5  -5  20-1.30520 2.19452   1
   5  -5  21 6.38319 2.27789   4
   5  -5  21 11.0698 2.25916   3
   5   5  21 10.8844 2.33797   5
   5  -5  21 7.20398 2.28451   1
   5  -5  22 1.58128 2.22907   4
   5  -5  22 2.49452 2.23519   3
   5   5  22 0.29488 2.25544   5
   5  -5  22 1.62097 2.40900   1
  -5  -7  22 4.24617 2.25549   1
  -5   7  22 4.50818 2.37203   5
  -5  -7  22 0.19327 2.24315   3
  -5  -7  22 1.24170 2.27624   4
   5  -7 -22 2.74794 2.30326   2
  -5  -7  21 10.8450 2.24449   1
  -5   7  21 7.00127 2.33497   5
  -5  -7  21 5.61965 2.23696   3
  -5  -7  21 6.29039 2.23622   4
   5  -7 -21 10.8065 2.36197   2
  -5  -7  20-0.93663 2.12913   1
  -5   7  20 4.42698 2.17588   5
  -5  -7  20-0.09049 2.15001   3
  -5  -7  20-1.60901 2.08943   4
   5  -7 -20 0.09139 2.20117   2
  -5  -7  19 5.69531 2.02889   1
  -5  -7  19 4.70584 2.06191   3
  -5   7  19 1.27135 2.08469   5
  -5  -7  19 4.81174 2.07943   4
   5  -7 -19 3.39208 2.16878   2
  -5  -7  18-1.00714 1.94230   1
  -5  -7  18-0.33398 1.98773   3
  -5   7  18 1.13471 2.02666   5
  -5  -7  18 2.45655 1.77040   6
  -5  -7  18-0.66008 1.94908   4
   5  -7 -18 1.47785 2.06489   2
  -5  -7  17 4.54955 1.91504   3
  -5   7  17 8.27315 2.03642   5
  -5  -7  17 7.82820 1.85642   6
  -5  -7  17 4.73884 1.88493   4
   5  -7 -17 5.81632 2.06531   2
  -5  -7  16 3.27194 1.86358   3
  -5   7  16 3.83705 1.85527   5
  -5  -7  16 0.77216 1.73632   6
  -5  -7  16 3.15489 1.81730   4
   5  -7 -16 4.81620 2.03025   2
  -5  -7  15 4.03918 1.80490   3
  -5   7  15 7.32899 1.90284   5
  -5  -7  15 6.53148 1.79000   6
  -5  -7  15 8.98921 1.81878   4
   5  -7 -15 4.34305 1.99456   2
  -5  -7  14 1.43102 1.68582   3
  -5   7  14 2.04105 1.83936   5
  -5  -7  14-0.52229 1.69669   6
  -5  -7  14 0.26972 1.71408   4
   5  -7 -14 3.65919 1.90149   2
  -5  -7  13 35.4532 2.09865   3
  -5   7  13 39.2266 2.27826   5
  -5  -7  13 45.4188 2.28850   6
  -5  -7  13 41.4878 2.17227   4
   5  -7 -13 38.9708 2.38716   2
  -5  -7  12 3.18024 1.52219   3
  -5  -7  12 7.03674 1.74724   6
  -5   7  12 4.43607 1.62952   5
  -5  -7  12 4.56917 1.55562   4
   5  -7 -12 4.32338 1.77279   2
  -5   7  11 59.2412 2.51394   5
   5  -7 -11 52.8602 2.54794   2
  -5  -7  11 55.6839 2.35525   3
  -5  -7  11 57.8418 2.57742   6
  -5  -7  10 3.03284 1.68446   6
  -5   7  10 6.25806 1.60842   5
  -5  -7  10 4.34671 1.38799   3
   5  -7 -10 2.68903 1.62734   2
  -5  -7   9 59.5420 2.55099   6
   5  -7  -9 55.9466 2.58917   2
  -5   7   9 59.4752 2.49106   5
  -5  -7   9 62.1256 2.28337   3
  -5   7   9 59.1009 2.20053   8
  -5   7   8 5.02512 1.15183   8
  -5  -7   8 8.19578 1.58445   6
  -5   7   8 7.38013 1.53651   5
   5  -7  -8 4.35386 1.59248   2
  -5  -7   8 3.86828 1.25038   3
  -5   7   7 33.6855 1.54948   8
  -5  -7   7 36.9333 2.00039   6
   5   7  -7 32.8683 1.51886   2
  -5   7   7 29.8405 1.87621   5
   5  -7  -7 32.3313 1.94902   2
  -5   7   7 30.7483 1.61948   1
  -5   7   6-0.56775 1.08657   8
  -5  -7   6 1.05343 1.51640   6
   5   7  -6 0.32856 1.08302   2
  -5   7   6 2.56403 1.43653   5
   5  -7  -6 4.60224 1.50309   2
  -5  -7   6 1.12758 1.02147   2
  -5   7   6-0.40833 1.13088   1
  -5  -7   5 4.02773 1.52987   6
  -5   7   5 3.93800 1.07656   8
  -5   7   5 3.08496 1.43504   5
  -5  -7   5 4.44501 1.07774   2
   5  -7  -5 2.54091 1.43688   2
  -5   7   5 4.02646 1.12692   1
  -5  -7   4 1.33781 1.40377   6
   5   7  -4-0.04769 1.26332   8
  -5   7   4 0.99076 1.04446   8
  -5   7   4 0.05150 1.39069   5
  -5  -7   4 0.71651 1.04452   2
   5  -7  -4 0.85781 1.34529   2
  -5   7   4 0.89414 1.04351   1
  -5   7   3 14.5082 1.18905   1
  -5  -7   3 11.5716 1.49446   6
  -5   7   3 14.8878 1.10014   9
   5   7  -3 12.6653 1.39157   8
  -5   7   3 13.4314 1.17305   8
  -5   7   3 14.1761 1.51810   5
  -5  -7   3 12.9164 1.21375   2
   5  -7  -3 12.1236 1.45069   2
  -5   7   3 15.4849 1.09680   3
  -5   7   2 7.20490 1.11428   1
  -5   7   2 7.24343 1.12084   8
  -5   7   2 9.81715 1.00138   9
   5   7  -2 7.20787 1.30900   8
  -5  -7   2 11.2519 1.46544   6
  -5   7   2 8.38551 1.46249   5
  -5  -7   2 8.03590 1.13059   2
   5  -7  -2 10.7756 1.33986   2
  -5   7   2 8.13275 1.02554   3
  -5   7   1 38.8767 1.60069   1
   5   7  -1 37.6990 1.77290   8
  -5   7   1 34.9828 1.52042   9
  -5   7   1 34.7154 1.60342   8
  -5  -7   1 33.9089 1.80080   6
   5  -7  -1 33.8665 1.75017   2
  -5   7   1 36.2594 1.89497   5
  -5  -7   1 34.3268 1.65583   2
  -5   7   1 37.6165 1.54825   3
   5   7   0 32.6599 1.70259   8
  -5   7   0 30.5640 1.46965   9
  -5  -7   0 29.7172 1.74353   6
   5  -7   0 32.3303 1.60082   2
  -5  -7   0 33.0827 1.61489   2
  -5   7   0 33.0694 1.78597   5
  -5   7   0 32.5419 1.53971   1
  -5   7   0 30.0674 1.46406   3
   5   7   1 122.761 3.70526   8
  -5   7  -1 122.314 3.58877   9
  -5  -7  -1 121.754 3.71291   6
  -5  -7  -1 117.510 3.69233   2
  -5   7  -1 121.372 3.75868   5
  -5   7  -1 124.716 3.60485   3
  -5   7  -1 107.643 3.61393   1
   5   7   2 13.7932 1.35865   8
  -5  -7  -2 14.2600 1.34519   6
  -5   7  -2 15.6387 1.46023   5
  -5  -7  -2 14.9086 1.33371   2
  -5   7  -2 10.3963 1.25436   1
  -5  -7  -3 98.6056 3.17530   6
  -5   7  -3 99.1750 3.26572   5
   5   7   3 100.131 3.25808   8
   5  -7   3 101.016 3.15609   4
   5  -7   3 101.427 3.13915   3
  -5  -7  -3 102.595 3.23575   2
   5   7   4 7.21944 1.30597   8
   5   7   4 6.87249 1.22032   5
   5  -7   4 7.55093 1.19593   3
   5  -7   4 5.00671 1.20961   4
  -5  -7  -4 6.60189 1.33622   2
  -5  -7  -5 42.2926 1.82758   2
   5   7   5 40.7263 1.74490   5
   5   7   5 42.1760 1.88185   8
   5  -7   5 44.1854 1.76623   4
   5  -7   5 43.2771 1.77269   3
   5   7   6 2.94734 1.35647   8
   5  -7   6 2.98346 1.29107   4
   5  -7   6 1.42862 1.24173   3
  -5  -7  -6 2.10262 1.26661   2
   5  -7   6 3.81868 1.33008   1
   5   7   6 1.75929 1.31190   5
   5   7   7 23.4805 1.67468   8
   5  -7   7 25.1658 1.60687   3
   5  -7   7 23.2480 1.57012   4
  -5  -7  -7 23.6201 1.68083   2
   5  -7   7 21.1754 1.62987   1
   5   7   7 23.2362 1.65246   5
   5   7   8 0.78505 1.45602   8
   5  -7   8 0.32834 1.36853   3
   5  -7   8 1.79192 1.35243   4
  -5  -7  -8 3.62721 1.37938   2
   5  -7   8 1.20137 1.41208   1
   5   7   8 1.27258 1.43849   5
   5   7   9 1.76647 1.51177   8
   5  -7   9 4.84764 1.39843   3
   5  -7   9 1.08472 1.47346   4
  -5  -7  -9 1.30861 1.44671   2
   5  -7   9 5.15960 1.51076   1
   5   7   9 2.30882 1.54396   5
   5   7  10 0.99182 1.59414   8
   5  -7  10-1.27742 1.45829   3
   5  -7  10-0.84031 1.44936   4
  -5  -7 -10 1.54121 1.50353   2
   5  -7  10-0.77975 1.48799   1
   5   7  10-0.25256 1.60428   5
   5   7  11 4.90000 1.73148   8
   5  -7  11 5.24208 1.58301   3
   5  -7  11 2.65268 1.55206   4
   5  -7  11 6.65493 1.58413   1
  -5  -7 -11 8.66454 1.56634   2
   5   7  11 6.83225 1.72404   5
   5   7  12 7.22078 1.75553   8
   5  -7  12 5.84389 1.63194   3
   5  -7  12 1.85850 1.58823   4
  -5  -7 -12 8.02899 1.67569   2
   5  -7  12 2.50372 1.67847   1
   5   7  12 8.56575 1.86166   5
   5   7  13 38.3419 2.32101   8
   5  -7  13 35.0901 2.11777   3
   5  -7  13 35.2139 2.16737   4
   5  -7  13 40.8772 2.26348   1
  -5  -7 -13 36.1430 2.14157   2
   5   7  13 36.8324 2.30767   5
   5   7  14 5.12785 1.82623   8
   5  -7  14 6.90821 1.80669   3
   5  -7  14 5.73269 1.82788   4
   5  -7  14 5.23115 1.81187   1
  -5  -7 -14 4.52536 1.69350   2
   5   7  14 5.35881 1.91151   5
   5   7  15 15.7320 2.04241   8
   5  -7  15 17.3258 2.03540   3
   5  -7  15 19.0977 2.06544   4
   5  -7  15 18.4822 2.05191   1
  -5  -7 -15 17.5679 1.90038   2
   5   7  15 21.5449 2.18865   5
   5   7  16 4.96873 1.95958   8
   5  -7  16 2.70594 1.87460   3
   5  -7  16 5.44270 1.96087   4
   5  -7  16 4.08925 1.89403   1
  -5  -7 -16 3.78349 1.78782   2
   5   7  16 3.78687 1.95621   5
   5   7  17 15.4313 2.20023   8
   5  -7  17 11.8739 2.08484   3
   5  -7  17 15.1619 2.13734   4
   5  -7  17 13.4772 2.16249   1
  -5  -7 -17 10.8550 1.90120   2
   5   7  17 15.1989 2.22860   5
   5   7  18 1.75910 2.20553   8
   5  -7  18 4.14282 2.03482   3
   5  -7  18 2.94421 2.01367   4
   5  -7  18 3.98038 2.11203   1
   5   7  18 5.96330 2.17853   5
   5   7  19 11.1626 2.22092   8
   5  -7  19 7.71288 2.13341   3
   5  -7  19 9.50410 2.20002   4
   5  -7  19 7.69129 2.26935   1
   5   7  19 12.4060 2.25067   5
   5   7  20 2.29015 2.32066   8
   5   7  20 2.40398 2.24937   5
   5  -7  20-1.74230 2.33604   1
   5  -7  20 3.42932 2.19951   3
   5  -7  20-0.19412 2.16702   4
   5  -9 -20 0.91792 2.47216   2
  -5   9  20 4.11444 2.32149   5
   5  -9 -19-0.99863 2.44203   2
  -5   9  19 1.89776 2.31050   5
   5  -9 -18 5.26896 2.38512   2
  -5   9  18 8.58980 2.33052   5
   5  -9 -17 3.13671 2.21658   2
  -5   9  17 2.98749 2.15816   5
   5  -9 -16 15.9868 2.33158   2
  -5  -9  16 6.66469 2.10720   6
  -5   9  16 13.6878 2.19263   5
   5  -9 -15 9.60181 2.26040   2
  -5  -9  15 10.6792 2.01675   6
  -5   9  15 5.38709 2.10243   5
   5  -9 -14 9.93191 2.11583   2
  -5  -9  14 7.54636 1.98469   6
  -5   9  14 5.51862 2.00374   5
   5  -9 -13 3.88162 2.14948   2
  -5  -9  13 6.39862 2.04895   6
  -5   9  13 4.91574 2.00073   5
   5  -9 -12 7.50808 2.06639   2
  -5  -9  12 3.99618 1.87543   6
  -5   9  12-0.07773 1.91111   5
   5  -9 -11-0.07892 1.96241   2
  -5  -9  11 5.25508 1.91566   6
  -5   9  11 2.63326 1.79698   5
   5  -9 -10 1.90533 1.93975   2
  -5  -9  10 4.65833 1.91440   6
  -5   9  10 3.86826 1.79148   5
   5  -9  -9 4.55894 1.88411   2
  -5  -9   9 4.55635 1.87458   6
  -5   9   9 5.24488 1.83690   5
   5  -9  -8 13.7527 1.89861   2
  -5  -9   8 11.9394 1.95332   6
  -5   9   8 13.7518 1.85942   5
   5  -9  -7 8.12304 1.85027   2
  -5  -9   7 9.35245 1.90072   6
  -5   9   7 12.7155 1.79750   5
   5  -9  -6 21.3391 1.93538   2
  -5  -9   6 19.2019 1.94822   6
  -5   9   6 17.4297 1.95299   5
  -5  -9   5 7.09370 1.73663   6
  -5   9   5 7.06280 1.39827   8
   5   9  -5 6.03284 1.64028   8
   5  -9  -5 8.00498 1.71007   2
  -5   9   5 5.30674 1.75732   5
  -5  -9   4 23.1834 1.89031   6
  -5   9   4 22.9667 1.62407   8
   5   9  -4 21.8128 1.83519   8
  -5  -9   4 21.1735 1.53606   2
   5  -9  -4 20.2180 1.84793   2
  -5   9   4 22.4281 1.94678   5
  -5  -9   3 11.4808 1.72918   6
  -5   9   3 10.9419 1.84180   5
  -5   9   3 10.1448 1.44391   8
   5   9  -3 13.4229 1.64522   8
  -5  -9   3 12.6283 1.37857   2
   5  -9  -3 9.74747 1.63820   2
  -5   9   2 37.8805 2.11781   5
  -5  -9   2 36.0013 1.82157   2
   5   9  -2 31.6457 1.97660   8
  -5   9   2 35.2220 1.85699   8
  -5  -9   2 38.1727 2.08369   6
  -5   9   1 9.44169 1.78789   5
  -5  -9   1 8.32938 1.60105   6
  -5   9   1 10.2101 1.42643   8
   5   9  -1 8.00307 1.60784   8
  -5  -9   1 11.2671 1.41934   2
  -5   9   0 15.8131 1.80661   5
  -5  -9   0 20.5985 1.70518   6
  -5   9   0 17.1737 1.53663   8
   5   9   0 17.2605 1.67161   8
  -5  -9   0 16.0334 1.53345   2
  -5   9  -1 12.9154 1.71489   5
  -5  -9  -1 13.7827 1.59680   6
   5   9   1 13.7895 1.62071   8
  -5  -9  -1 13.5289 1.50358   2
   5   9   2 3.84993 1.59585   8
  -5  -9  -2 2.59463 1.41335   2
  -5   9  -2 3.19650 1.57125   5
   5   9   3 6.71016 1.56786   8
  -5  -9  -3 7.34096 1.50643   2
  -5   9  -3 6.28982 1.67440   5
   5   9   4 7.08217 1.61690   8
  -5  -9  -4 5.76943 1.56812   2
  -5   9  -4 6.39712 1.65647   5
   5   9   5 0.92960 1.59541   8
   5  -9   5 2.79279 1.32099   3
   5  -9   5 3.96131 1.35725   4
  -5  -9  -5 6.34073 1.51492   2
  -5   9  -5 3.01380 1.69030   5
   5   9   6 18.7568 1.84112   8
  -5  -9  -6 14.7085 1.73142   2
   5  -9   6 17.8265 1.58053   3
  -5   9  -6 22.6523 1.91087   5
   5  -9   6 16.5785 1.57839   4
   5   9   7 14.2019 1.71927   8
  -5  -9  -7 12.8337 1.74939   2
  -5   9  -7 12.3486 1.74019   5
   5  -9   7 13.5735 1.52667   3
   5  -9   7 12.4725 1.58147   4
   5   9   8 18.6088 1.83772   8
  -5  -9  -8 16.5917 1.80474   2
   5  -9   8 15.9610 1.76244   1
   5  -9   8 16.1695 1.67774   4
   5  -9   8 20.7402 1.66168   3
   5   9   9 9.45267 1.75899   8
  -5  -9  -9 7.56881 1.77468   2
   5  -9   9 7.55849 1.64596   1
   5  -9   9 5.99628 1.58792   3
   5  -9   9 8.12827 1.61528   4
   5   9  10 13.1092 1.88789   8
   5  -9  10 11.5693 1.76636   1
  -5  -9 -10 14.2482 1.86599   2
   5  -9  10 11.6278 1.71361   3
   5  -9  10 13.0401 1.73169   4
   5   9  11 3.78906 1.88186   8
   5  -9  11 6.28608 1.77209   1
  -5  -9 -11 5.63116 1.70384   2
   5  -9  11 4.31256 1.61990   3
   5  -9  11 7.52878 1.70129   4
   5   9  12 9.04966 1.93750   8
   5  -9  12 8.39694 1.84557   1
  -5  -9 -12 9.39333 1.93827   2
   5  -9  12 8.30714 1.72974   3
   5  -9  12 11.2305 1.85785   4
   5   9  13 4.80999 2.00406   8
   5  -9  13 5.07929 1.85857   1
  -5  -9 -13 1.39821 1.80770   2
   5  -9  13 8.72035 1.80005   3
   5  -9  13 4.61348 1.78805   4
   5   9  14 5.14828 2.06306   8
   5  -9  14 2.07343 1.88081   1
  -5  -9 -14 6.48280 1.92164   2
   5  -9  14 2.28955 1.88417   3
   5  -9  14 5.91705 1.85043   4
   5   9  15 2.52658 2.04271   8
   5  -9  15 0.24782 1.90687   3
   5  -9  15 1.63048 1.88256   4
   5  -9  15 4.97693 1.97305   1
  -5  -9 -15-0.08609 1.98583   2
   5   9  16 3.35644 2.08672   8
   5  -9  16-0.08646 2.02825   3
   5  -9  16-2.13157 1.94126   4
   5  -9  16-0.83776 2.00587   1
  -5  -9 -16 0.96658 2.00695   2
   5   9  16 1.70991 2.15886   5
   5   9  17 4.13378 2.25546   8
   5   9  17 2.96783 2.18537   5
  -5  -9 -17 5.64031 2.12073   2
   5  -9  17 1.92604 2.08192   1
   5  -9  17 3.07184 2.04438   3
   5  -9  17 2.13833 2.09474   4
  -5  -9 -18 1.27424 2.09694   2
   5  -9  18 4.10652 2.22214   1
   5  -9  18 6.02962 2.17857   3
   5 -11 -16 6.85595 2.46214   2
  -5  11  16 9.03711 2.38433   5
   5 -11 -15 0.59899 2.38726   2
  -5  11  15-1.46549 2.27380   5
   5 -11 -14 7.10375 2.37962   2
  -5  11  14 10.5319 2.27666   5
   5 -11 -13 1.32608 2.30230   2
  -5  11  13 0.92217 2.09608   5
   5 -11 -12 3.95627 2.26300   2
  -5  11  12 0.89764 2.13709   5
   5 -11 -11-3.66360 2.23248   2
  -5  11  11 1.92705 2.14466   5
  -5 -11  11-0.57608 2.13569   6
   5 -11 -10 4.16027 2.12578   2
  -5  11  10 5.82115 2.06839   5
  -5 -11  10 4.33878 2.11174   6
   5 -11  -9-1.00792 2.02440   2
  -5  11   9 0.75358 2.09125   5
  -5 -11   9-0.83071 2.00574   6
   5 -11  -8 6.83326 2.04324   2
  -5  11   8 7.22175 2.02519   5
  -5 -11   8 3.87569 2.09662   6
  -5  11   7-2.42034 2.05168   5
  -5 -11   7 2.45647 1.99606   6
   5  11  -7 2.71085 1.85682   8
   5 -11  -7-1.41631 1.98402   2
  -5  11   6 17.1651 2.12406   5
  -5 -11   6 18.8083 2.12113   6
   5  11  -6 18.0304 2.09416   8
   5 -11  -6 17.6316 2.11591   2
   5  11  -5 2.82334 1.86881   8
  -5  11   5 0.31427 2.01753   5
  -5 -11   5-2.38731 1.89843   6
   5  11  -4 18.8448 2.04610   8
  -5  11   4 20.1154 2.20578   5
  -5 -11   4 20.8655 2.10343   6
   5  11  -3-0.37902 1.90592   8
  -5  11   3 0.46136 1.99785   5
  -5 -11   3 1.21956 1.77515   6
   5  11  -2 18.2400 2.02485   8
  -5  11   2 17.3858 2.14233   5
  -5 -11   2 19.1063 1.94638   6
   5  11  -1 0.45534 1.77396   8
  -5 -11   1 1.89102 1.48990   2
  -5  11   1-1.43584 1.99810   5
  -5  11   0 10.4385 1.73437   8
   5  11   0 10.0650 1.93545   8
  -5 -11   0 11.1191 1.66937   2
  -5  11   0 13.5679 1.98389   5
   5  11   1-0.15351 1.79012   8
  -5  11  -1 1.93664 1.66475   8
  -5 -11  -1 1.37666 1.53575   2
  -5  11  -1 0.52288 1.91357   5
   5  11   2 7.18057 1.81598   8
  -5  11  -2 3.39482 1.69734   8
  -5 -11  -2 5.02159 1.63665   2
  -5  11  -2 2.61424 1.93972   5
   5  11   3 4.82036 1.89297   8
  -5 -11  -3 1.52752 1.66192   2
  -5  11  -3 1.04537 1.87301   5
   5  11   4 8.42766 1.90698   8
  -5 -11  -4 7.09862 1.76546   2
  -5  11  -4 7.87426 1.92655   5
   5  11   5-2.79456 1.88116   8
  -5 -11  -5 1.15292 1.74935   2
  -5  11  -5 2.56241 1.91061   5
   5  11   6 7.62496 1.99151   8
  -5 -11  -6 11.9301 1.83177   2
  -5  11  -6 10.1117 1.98815   5
   5  11   7 0.65961 1.82667   8
  -5 -11  -7-1.70427 1.75076   2
  -5  11  -7-1.69173 1.88285   5
   5  11   8 12.5832 2.08529   8
  -5 -11  -8 10.7472 1.92868   2
  -5  11  -8 10.2284 2.05093   5
   5  11   9 0.42804 1.92371   8
  -5 -11  -9-2.05200 1.94534   2
  -5  11  -9-0.23856 1.98437   5
   5  11  10 9.87670 2.13263   8
  -5 -11 -10 14.0319 2.14809   2
  -5  11 -10 17.6084 2.16616   5
   5  11  11 1.61000 2.08379   8
  -5 -11 -11 1.43817 2.04295   2
  -5  11 -11-1.32915 2.06149   5
   5  11  12 7.15596 2.14863   8
  -5 -11 -12 5.60702 2.08163   2
  -5  11 -12 6.03946 2.14566   5
   5  11  13 0.28148 2.12120   8
  -5 -11 -13 0.28183 2.07337   2
   5  11  14 4.22655 2.21925   8
  -5 -11 -14 2.58549 2.11531   2
  -5  13  10 7.00705 2.39043   5
   5  13 -10 5.39623 2.23579   8
   5 -13 -10 8.62612 2.41119   2
   5  13  -9 1.74988 2.23579   8
  -5  13   9 7.26513 2.40615   5
   5  13  -8 7.92150 2.16847   8
  -5  13   8 1.22225 2.31928   5
   5  13  -7 0.09046 2.15050   8
  -5  13   7-4.07526 2.20969   5
   5  13  -6 1.26082 2.13979   8
  -5  13   6-1.46202 2.14932   5
   5  13  -5 1.34320 2.08614   8
  -5  13   5-0.81282 2.19706   5
   5  13  -4 2.14159 2.06821   8
  -5  13   4 1.52126 2.21852   5
   5  13  -3-1.07146 2.10918   8
  -5  13   3 0.44311 2.24736   5
   5  13  -2 1.60827 2.01564   8
  -5  13   2 2.63375 2.23572   5
   5  13  -1 4.21238 2.09996   8
  -5  13   1 1.74184 2.23912   5
   5  13   0 7.28855 2.16991   8
  -5  13   0 6.14591 2.26026   5
   5  13   1 4.78253 2.10014   8
  -5  13  -1 7.04761 2.19416   5
   5  13   2 9.88882 2.15462   8
  -5  13  -2 5.73287 2.27602   5
  -5  13  -3 5.03603 2.22499   5
   5  13   3 5.47608 2.07236   8
  -5 -13  -3 5.20479 1.93668   2
  -5  13  -4 5.90195 2.21823   5
   5  13   4 3.40783 2.14363   8
  -5 -13  -4 6.17689 1.94349   2
  -5  13  -5 3.42923 2.20682   5
   5  13   5 4.83726 2.12132   8
  -5 -13  -5 0.17350 1.96731   2
  -5  13  -6 1.80881 2.18560   5
   5  13   6 1.69206 2.14552   8
  -5 -13  -6 2.93556 1.99684   2
  -5  13  -7-1.04113 2.17971   5
   5  13   7 0.37931 2.17130   8
  -5 -13  -7-2.46288 2.02541   2
  -5  13  -8 1.83737 2.21235   5
  -5 -13  -8 3.36134 2.09789   2
   5  13   8 0.28779 2.16233   8
  -6   0  25 2.26552 2.14777   1
  -6   0  25-0.72565 2.10187   3
  -6   0  24 27.8350 2.53920   1
  -6   0  24 29.2846 2.48142   3
  -6   0  23 2.03892 2.11316   1
  -6   0  23-0.34248 2.02721   3
  -6   0  22 34.0665 2.50190   1
  -6   0  22 36.1718 2.41249   3
  -6   0  21 1.73208 2.00205   1
  -6   0  21 1.68242 1.91079   3
  -6   0  20 9.04037 2.02427   1
  -6   0  20 9.58265 1.93005   3
  -6   0  19 0.37991 1.88836   1
  -6   0  19-1.70896 1.72064   3
  -6   0  18 21.8743 2.02365   1
  -6   0  18 22.6794 1.99706   3
  -6   0  17 2.05012 1.63420   3
  -6   0  17 0.48642 1.75123   1
   6   0 -17-0.16212 1.34432   2
  -6   0  16 12.9796 1.73439   3
   6   0 -16 14.5303 1.49737   2
  -6   0  16 16.4646 1.78360   1
  -6   0  15-1.62814 1.24159   5
  -6   0  15 0.18637 1.60320   3
   6   0 -15 0.90842 1.31554   2
  -6   0  15-1.62883 1.59588   1
   6   0 -14 57.6823 2.20897   2
  -6   0  14 56.3839 2.14684   5
[truncated: 425,318 more chars]
