# Supplementary material for: Bis(4,4′-bipyridin-1-ium) cis-bis­(1,2-di­cyano-2-sulfido­ethene-1-sulfinato-κ2S,S′)platinate(2−)
Source: IUCrdata. 2025 May 23;10(Pt 5):x250383. doi: 10.1107/S2414314625003839 (PMC12142385; doi:10.1107/S2414314625003839)
Supplement: Supplementary file 2 [file x-10-x250383-Isup2.hkl]

data_I                                                                          
_shelx_title ' er_1_a.res in C2/c'                                              
_shelx_refln_list_code          4                                               
_shelx_F_calc_maximum      661.14                                               
_exptl_crystal_F_000      1664.00                                               
_reflns_d_resolution_high  0.8000                                               
                                                                                
loop_                                                                           
 _space_group_symop_operation_xyz                                               
 'x, y, z'                                                                      
 '-x, y, -z+1/2'                                                                
 'x+1/2, y+1/2, z'                                                              
 '-x+1/2, y+1/2, -z+1/2'                                                        
 '-x, -y, -z'                                                                   
 'x, -y, z-1/2'                                                                 
 '-x+1/2, -y+1/2, -z'                                                           
 'x+1/2, -y+1/2, z-1/2'                                                         
                                                                                
_cell_length_a    14.5669                                                       
_cell_length_b    10.8981                                                       
_cell_length_c    19.4595                                                       
_cell_angle_alpha  90.000                                                       
_cell_angle_beta   98.782                                                       
_cell_angle_gamma  90.000                                                       
                                                                                
_shelx_F_squared_multiplier     1.000                                           
                                                                                
loop_                                                                           
 _refln_index_h                                                                 
 _refln_index_k                                                                 
 _refln_index_l                                                                 
 _refln_F_squared_calc                                                          
 _refln_F_squared_meas                                                          
 _refln_F_squared_sigma                                                         
 _refln_observed_status                                                         
   2   0   0     134689.36     128024.30      5321.16 o                         
   4   0   0      10964.62      10210.13       129.49 o                         
   6   0   0      67822.38      68875.94       572.32 o                         
   8   0   0      17585.40      17658.22       361.29 o                         
  10   0   0       8131.51       8189.21       229.19 o                         
  12   0   0      10385.64       9941.06       274.61 o                         
  14   0   0        246.39        164.78       248.01 o                         
  16   0   0       1432.01       1193.80       282.51 o                         
   3   1   0     413483.59     422347.28      2487.48 o                         
   5   1   0      12312.59      12198.46       101.96 o                         
   7   1   0      14558.41      14457.77       155.01 o                         
   9   1   0      35500.88      35351.14       366.81 o                         
  11   1   0       3715.71       3612.23       150.45 o                         
  13   1   0       3308.75       3570.45       173.35 o                         
  15   1   0       4559.14       4317.11       200.78 o                         
  17   1   0        502.81        522.18       237.60 o                         
   0   2   0     198732.72     212603.03      1617.76 o                         
   2   2   0       2855.94       3402.01        68.73 o                         
   4   2   0      32871.12      32929.72       206.51 o                         
   6   2   0      43475.97      43181.40       320.08 o                         
   8   2   0      12077.65      11425.26       134.12 o                         
  10   2   0       9567.73       9595.26       189.89 o                         
  12   2   0      19635.93      19677.74       270.87 o                         
  14   2   0       2494.41       2685.28       210.51 o                         
  16   2   0       1707.30       2313.93       303.31 o                         
   1   3   0      12223.59      10405.04        86.11 o                         
   3   3   0      39877.30      41558.84       258.21 o                         
   5   3   0      22633.14      21664.16       188.08 o                         
   7   3   0       7896.11       7600.31       105.69 o                         
   9   3   0      13678.60      13225.22       173.99 o                         
  11   3   0       8417.66       8713.43       189.73 o                         
  13   3   0       5802.23       6195.26       249.42 o                         
  15   3   0       4672.27       4928.02       279.52 o                         
  17   3   0        578.68        554.38       287.27 o                         
   0   4   0       2332.67       2636.60        76.25 o                         
   2   4   0        166.34        189.37        56.85 o                         
   4   4   0       7731.15       7697.52       148.84 o                         
   6   4   0       8837.49       9052.59       134.89 o                         
   8   4   0       3738.16       3563.74       129.89 o                         
  10   4   0       2211.90       2220.58       168.79 o                         
  12   4   0       5902.78       5965.14       229.42 o                         
  14   4   0       1355.35       1508.90       280.47 o                         
  16   4   0        714.82       1027.17       280.01 o                         
   1   5   0       5567.10       5176.34       116.59 o                         
   3   5   0       2335.72       2381.11        71.03 o                         
   5   5   0        260.43        124.43        97.37 o                         
   7   5   0        629.82        481.12       136.20 o                         
   9   5   0       1098.09       1109.49       151.66 o                         
  11   5   0         25.30        242.06       199.08 o                         
  13   5   0        271.36         79.11       227.96 o                         
  15   5   0        539.01        405.71       353.47 o                         
   0   6   0         10.13        101.22        94.75 o                         
   2   6   0       1260.07       1227.95        97.04 o                         
   4   6   0        482.91        486.67        94.25 o                         
   6   6   0          5.34       -146.46       146.46 o                         
   8   6   0       2026.98       2217.00       171.77 o                         
  10   6   0         94.03        179.71       198.63 o                         
  12   6   0         13.18       -119.71       225.53 o                         
  14   6   0         15.85        -98.09       270.46 o                         
  16   6   0        111.42        340.49       327.24 o                         
   1   7   0       6591.19       6275.20       175.36 o                         
   3   7   0       3676.26       3823.58       134.63 o                         
   5   7   0      12113.23      11704.11       209.03 o                         
   7   7   0       1679.44       1583.29       182.88 o                         
   9   7   0         78.29        194.61       184.80 o                         
  11   7   0       1481.02       1380.56       270.62 o                         
  13   7   0         35.32       -231.99       231.99 o                         
  15   7   0          7.66        378.14       299.00 o                         
   0   8   0      10036.17      11121.58       343.17 o                         
   2   8   0      12233.42      12113.96       232.88 o                         
   4   8   0       5931.27       5702.13       242.25 o                         
   6   8   0        839.78        898.25       169.98 o                         
   8   8   0       6888.52       6999.14       231.17 o                         
  10   8   0       1593.62       1603.03       212.57 o                         
  12   8   0        507.67        448.94       247.64 o                         
  14   8   0        454.56        -23.50       294.31 o                         
   1   9   0       3603.66       3857.35       215.12 o                         
   3   9   0       1972.74       2349.62       238.49 o                         
   5   9   0       6614.58       6452.76       270.62 o                         
   7   9   0       4597.63       5145.08       374.82 o                         
   9   9   0       2111.98       2733.64       270.14 o                         
  11   9   0       3257.31       3515.69       273.51 o                         
  13   9   0       1071.68       1139.58       287.23 o                         
   0  10   0        881.30       1067.96       468.82 o                         
   2  10   0       1076.63       1002.14       276.08 o                         
   4  10   0       2788.23       2553.47       467.83 o                         
   6  10   0       2242.93       2401.36       465.86 o                         
   8  10   0       6393.95       5574.88       408.24 o                         
  10  10   0       3607.33       3108.59       345.45 o                         
  12  10   0       1892.22       2424.75       432.34 o                         
   1  11   0       1420.96       1083.23       366.88 o                         
   3  11   0       1911.23       2148.57       314.37 o                         
   5  11   0       3882.28       4188.58       334.93 o                         
   7  11   0       4890.39       4957.83       503.78 o                         
   9  11   0       2038.58       2295.37       509.75 o                         
   0  12   0       3162.60       2528.54       715.30 o                         
   2  12   0       3263.62       3499.24       414.72 o                         
   4  12   0       5061.54       5413.49       569.06 o                         
   6  12   0       2234.70       2505.82       414.58 o                         
   8  12   0       1461.98       1903.46       425.27 o                         
   1  13   0       4159.56       5276.65       556.92 o                         
   3  13   0       2687.10       3441.17       447.74 o                         
   5  13   0       1794.10       2493.34       577.26 o                         
 -17   1   1        302.38        589.63       221.68 o                         
 -15   1   1        383.44        340.93       185.73 o                         
 -13   1   1       1252.44       1352.07       165.05 o                         
 -11   1   1       3770.34       3631.82       152.02 o                         
  -9   1   1         39.76        -81.22       128.86 o                         
  -7   1   1        361.41        384.53        58.37 o                         
  -5   1   1       7237.40       7072.91        78.92 o                         
  -3   1   1       2539.56       2960.36        62.36 o                         
  -1   1   1       1246.77       2904.01       247.64 o                         
   1   1   1       1866.28       3294.23        58.97 o                         
   3   1   1      11217.37      11164.50       103.40 o                         
   5   1   1      29566.28      29127.06       196.86 o                         
   7   1   1       1058.30       1095.37        63.46 o                         
   9   1   1       1735.46       1786.17       129.36 o                         
  11   1   1        622.15        531.23       141.06 o                         
  13   1   1        221.70        533.53       163.83 o                         
  15   1   1        679.35        446.21       198.54 o                         
  17   1   1        329.70        362.82       273.83 o                         
 -16   2   1        914.29        959.33       268.32 o                         
 -14   2   1       4992.31       5027.73       204.39 o                         
 -12   2   1       3960.20       4336.08       168.64 o                         
 -10   2   1      10532.69      10388.88       229.74 o                         
  -8   2   1      12193.73      12089.84       133.75 o                         
  -6   2   1       1885.34       2045.12        68.47 o                         
  -4   2   1       2612.86       2761.44        68.21 o                         
  -2   2   1      16706.40      19229.43       132.71 o                         
   0   2   1       1980.80       3585.69        62.11 o                         
   2   2   1      43094.61      47874.08       295.12 o                         
   4   2   1       2639.42       2265.84        57.73 o                         
   6   2   1      18922.84      17148.20       169.43 o                         
   8   2   1       7853.07       7565.87       136.77 o                         
  10   2   1        817.42       1058.03       134.33 o                         
  12   2   1       3841.88       3789.65       172.04 o                         
  14   2   1       2977.21       3311.68       225.59 o                         
  16   2   1        650.40        547.42       264.24 o                         
 -17   3   1       1379.58       1679.21       292.20 o                         
 -15   3   1       3082.78       3240.84       268.32 o                         
 -13   3   1       9709.92       9484.87       252.91 o                         
 -11   3   1      22787.98      21900.39       299.16 o                         
  -9   3   1      12864.17      12266.06       181.16 o                         
  -7   3   1      15002.08      14719.34       145.45 o                         
  -5   3   1      20170.57      20619.71       141.62 o                         
  -3   3   1      60271.33      60854.51       383.43 o                         
  -1   3   1      11940.19      12428.13       175.85 o                         
   1   3   1       2826.18       3078.81        73.79 o                         
   3   3   1        809.65        954.17        54.35 o                         
   5   3   1      28242.68      28680.79       265.67 o                         
   7   3   1       6670.46       6205.91        94.16 o                         
   9   3   1       9996.56      10117.46       152.76 o                         
  11   3   1       4769.60       5003.47       167.27 o                         
  13   3   1       3758.64       3616.84       266.11 o                         
  15   3   1       4121.32       3550.66       275.06 o                         
  17   3   1       2620.47       2885.51       296.15 o                         
 -16   4   1       2139.95       1790.98       284.32 o                         
 -14   4   1       6684.01       6878.06       385.32 o                         
 -12   4   1       7554.42       7165.81       244.74 o                         
 -10   4   1      24006.99      24168.36       295.97 o                         
  -8   4   1      28293.44      28173.40       293.98 o                         
  -6   4   1      38572.15      37608.73       286.42 o                         
  -4   4   1      14766.98      15184.93       117.19 o                         
  -2   4   1      32830.56      32243.93       214.28 o                         
   0   4   1      27964.82      25252.86       198.50 o                         
   2   4   1      21848.59      20677.61       173.20 o                         
   4   4   1        600.24        675.99        49.46 o                         
   6   4   1      10467.54      10737.34       211.33 o                         
   8   4   1      11860.28      11438.17       180.94 o                         
  10   4   1      11755.79      11415.88       235.12 o                         
  12   4   1       7401.12       7405.93       238.32 o                         
  14   4   1       4854.12       5378.40       300.69 o                         
  16   4   1       1941.68       2191.95       336.83 o                         
 -15   5   1       2381.11       2702.20       406.13 o                         
 -13   5   1       5918.48       5445.39       296.04 o                         
 -11   5   1       6158.76       6204.78       226.25 o                         
  -9   5   1       8014.53       8244.10       256.08 o                         
  -7   5   1      29557.95      28756.20       317.85 o                         
  -5   5   1      35519.94      35573.59       297.67 o                         
  -3   5   1      67071.16      66668.46       411.38 o                         
  -1   5   1      31255.18      28994.44       212.40 o                         
   1   5   1      40308.89      38003.05       235.67 o                         
   3   5   1      25529.29      24430.95       200.36 o                         
   5   5   1      26418.34      25237.03       427.71 o                         
   7   5   1      16825.42      16742.76       305.79 o                         
   9   5   1      19121.36      19230.55       276.58 o                         
  11   5   1       6063.90       6097.64       227.41 o                         
  13   5   1       3860.53       3942.94       242.94 o                         
  15   5   1       1664.53       1857.27       309.84 o                         
 -16   6   1       1141.45        660.67       333.30 o                         
 -14   6   1       1174.24       1782.54       302.37 o                         
 -12   6   1        875.06        979.47       221.66 o                         
 -10   6   1       5633.33       5582.81       219.44 o                         
  -8   6   1       5667.53       5561.49       171.25 o                         
  -6   6   1      28737.01      30173.62       332.04 o                         
  -4   6   1      32069.24      31857.52       262.86 o                         
  -2   6   1      39799.92      38679.11       293.33 o                         
   0   6   1      58475.64      57457.21       428.54 o                         
   2   6   1      87733.07      85536.23       629.12 o                         
   4   6   1      36267.43      34335.04       742.88 o                         
   6   6   1      28522.09      27579.95       354.91 o                         
   8   6   1      16800.94      16752.16       260.30 o                         
  10   6   1      11716.39      11803.01       264.71 o                         
  12   6   1       3179.01       2884.54       236.75 o                         
  14   6   1       1539.75       1816.73       275.03 o                         
  16   6   1        452.37        660.17       332.53 o                         
 -15   7   1        597.60        740.87       324.66 o                         
 -13   7   1       1055.81       1296.93       246.40 o                         
 -11   7   1        858.88        987.61       222.50 o                         
  -9   7   1       1758.58       1569.93       177.21 o                         
  -7   7   1      12780.80      12398.68       228.79 o                         
  -5   7   1      13548.82      13253.28       211.36 o                         
  -3   7   1      30526.56      30306.32       307.31 o                         
  -1   7   1      39431.94      37968.32       443.17 o                         
   1   7   1      35775.93      35415.20       383.72 o                         
   3   7   1      33214.02      31869.79       415.64 o                         
   5   7   1      46313.28      44229.09       601.38 o                         
   7   7   1      16057.11      15872.93       275.41 o                         
   9   7   1       8648.25       8516.39       223.75 o                         
  11   7   1       3946.66       4585.46       248.88 o                         
  13   7   1       1741.56       1494.68       237.01 o                         
  15   7   1        185.21        330.48       291.58 o                         
 -14   8   1        459.26        350.02       249.71 o                         
 -12   8   1        360.60        624.52       246.54 o                         
 -10   8   1       4638.85       4426.25       259.59 o                         
  -8   8   1       3566.64       3528.70       200.25 o                         
  -6   8   1       5339.09       5107.67       225.02 o                         
  -4   8   1      16203.85      16195.96       297.81 o                         
  -2   8   1      13176.22      13172.30       240.67 o                         
   0   8   1       6676.78       6193.67       206.44 o                         
   2   8   1      21149.56      20327.07       387.49 o                         
   4   8   1      10818.93      11001.14       314.48 o                         
   6   8   1       9032.04       9196.88       227.61 o                         
   8   8   1       8177.60       8385.07       243.24 o                         
  10   8   1       3661.96       4173.12       222.83 o                         
  12   8   1       1463.62       2023.91       425.02 o                         
  14   8   1        967.49        259.75       289.88 o                         
 -13   9   1        583.00        309.40       284.17 o                         
 -11   9   1       1105.33        728.94       297.16 o                         
  -9   9   1       1349.18       1060.42       250.13 o                         
  -7   9   1       8347.86       8550.62       345.60 o                         
  -5   9   1       3137.48       3592.97       255.85 o                         
  -3   9   1       1136.85       1297.08       207.97 o                         
  -1   9   1       7995.74       7954.79       237.28 o                         
   1   9   1       2834.68       2918.35       240.44 o                         
   3   9   1        599.73        416.02       360.39 o                         
   5   9   1       5638.28       4989.96       295.71 o                         
   7   9   1       1410.27        718.80       343.36 o                         
   9   9   1       1880.05       1571.85       276.83 o                         
  11   9   1       2360.72       2926.95       273.62 o                         
  13   9   1        584.03        489.76       295.14 o                         
 -12  10   1        141.88        328.33       413.15 o                         
 -10  10   1       1176.58       1390.88       334.86 o                         
  -8  10   1        632.49        411.46       325.41 o                         
  -6  10   1        284.28        332.89       306.35 o                         
  -4  10   1       3884.54       3471.72       265.91 o                         
  -2  10   1       1020.22        550.51       278.98 o                         
   0  10   1         37.79        132.89       247.70 o                         
   2  10   1       2215.89       2202.72       289.68 o                         
   4  10   1        178.02        -71.72       293.54 o                         
   6  10   1        212.35        558.42       353.83 o                         
   8  10   1       1599.86       1909.34       386.18 o                         
  10  10   1        247.35        828.89       335.94 o                         
  12  10   1        135.96       -366.03       366.03 o                         
  -9  11   1          4.77        378.39       470.85 o                         
  -7  11   1        426.99        210.95       393.03 o                         
  -5  11   1          1.73        171.56       365.37 o                         
  -3  11   1         94.04        116.08       370.41 o                         
  -1  11   1        866.77        656.38       364.34 o                         
   1  11   1        236.72        430.47       368.13 o                         
   3  11   1          2.44         91.37       424.79 o                         
   5  11   1        211.52        355.21       315.07 o                         
   7  11   1          8.18         -7.02       389.60 o                         
   9  11   1          3.10        703.05       618.84 o                         
  -8  12   1        100.66       -102.35       421.02 o                         
  -6  12   1        199.96        813.58       526.33 o                         
  -4  12   1          7.61        691.47       403.41 o                         
  -2  12   1        254.83        -26.13       398.68 o                         
   0  12   1        399.75       -102.13       536.94 o                         
   2  12   1        127.91        498.34       411.29 o                         
   4  12   1        122.07       -287.76       412.86 o                         
   6  12   1        207.86       -387.18       404.62 o                         
   8  12   1         72.36        458.04       426.12 o                         
  -5  13   1        474.24       1112.50       564.87 o                         
  -3  13   1        925.56        386.19       704.30 o                         
  -1  13   1       1199.47        699.11       515.82 o                         
   1  13   1       1274.59       1093.51       516.99 o                         
   3  13   1        997.54        492.70       430.63 o                         
   5  13   1       1087.25       2186.46       559.50 o                         
 -18   0   2       1113.65       1382.93       418.19 o                         
 -16   0   2       2118.58       2257.20       309.24 o                         
 -14   0   2       2044.02       1937.84       256.38 o                         
 -12   0   2       3767.78       3460.97       231.57 o                         
 -10   0   2       2041.87       2178.54       194.80 o                         
  -8   0   2      26979.62      26688.91       347.14 o                         
  -6   0   2      62849.40      62954.38       553.81 o                         
  -4   0   2      12628.55      13158.53       157.31 o                         
  -2   0   2      43215.03      43723.32       449.54 o                         
   2   0   2     248943.16     254629.30      1871.26 o                         
   4   0   2     437106.56     469512.03      3446.86 o                         
   6   0   2     100760.00     106801.02       871.25 o                         
   8   0   2      10365.98       9587.27       309.50 o                         
  10   0   2      20338.42      20090.04       338.92 o                         
  12   0   2      11828.63      12563.53       296.72 o                         
  14   0   2       3330.63       3847.98       263.08 o                         
  16   0   2       1169.71       1317.43       322.29 o                         
 -17   1   2       1211.44       1345.93       252.37 o                         
 -15   1   2       1873.96       1818.41       195.48 o                         
 -13   1   2       4905.27       4578.63       181.54 o                         
 -11   1   2       7679.18       7618.19       253.24 o                         
  -9   1   2      17982.64      17725.34       204.16 o                         
  -7   1   2       6133.50       5749.54        81.16 o                         
  -5   1   2      91170.13      92096.16       457.62 o                         
  -3   1   2      52971.41      53140.50       376.44 o                         
  -1   1   2      56674.94      55779.16       350.37 o                         
   1   1   2     107002.71     113821.41       757.03 o                         
   3   1   2     262952.91     276928.00      1686.09 o                         
   5   1   2      56399.13      57664.77       375.65 o                         
   7   1   2      75711.92      77628.73       478.07 o                         
   9   1   2      20642.16      20769.25       271.49 o                         
  11   1   2       7593.38       7975.22       219.48 o                         
  13   1   2       3962.92       4106.78       177.43 o                         
  15   1   2       4051.72       4028.32       225.46 o                         
  17   1   2        867.19        397.09       307.28 o                         
 -16   2   2       1836.65       1932.17       233.21 o                         
 -14   2   2       3584.34       4302.85       215.59 o                         
 -12   2   2       7951.23       8490.02       211.48 o                         
 -10   2   2      15070.00      14866.03       216.34 o                         
  -8   2   2      42707.31      43064.85       351.05 o                         
  -6   2   2      31722.76      31605.44       271.23 o                         
  -4   2   2      16533.25      15941.64       125.29 o                         
  -2   2   2      26129.54      27947.13       217.33 o                         
   0   2   2      53657.43      60367.46       395.75 o                         
   2   2   2      43106.93      44312.43       281.22 o                         
   4   2   2      39562.85      38499.77       246.20 o                         
   6   2   2      44999.41      45023.39       285.28 o                         
   8   2   2      13165.48      12788.34       132.77 o                         
  10   2   2       7825.86       7886.83       156.39 o                         
  12   2   2       7839.59       8009.44       195.54 o                         
  14   2   2       3214.55       3583.21       250.22 o                         
  16   2   2       1561.05       1745.82       313.62 o                         
 -17   3   2        763.32        759.80       288.67 o                         
 -15   3   2       1540.35       1463.31       238.67 o                         
 -13   3   2       6735.85       6896.04       221.54 o                         
 -11   3   2      12598.93      12565.49       247.89 o                         
  -9   3   2      20091.05      19737.02       234.05 o                         
  -7   3   2      19605.51      19460.95       167.39 o                         
  -5   3   2      21496.28      21722.17       153.59 o                         
  -3   3   2       8424.29       8711.36       102.14 o                         
  -1   3   2      62195.25      66312.09       464.13 o                         
   1   3   2        508.37        532.68        64.14 o                         
   3   3   2       5416.06       5369.13       117.95 o                         
   5   3   2      10510.45       9594.39       129.46 o                         
   7   3   2      12847.38      12554.41       123.79 o                         
   9   3   2       8750.89       8608.92       283.99 o                         
  11   3   2       3282.30       3050.83       168.65 o                         
  13   3   2       1257.58        997.61       293.60 o                         
  15   3   2       3297.03       3812.41       405.79 o                         
  17   3   2        767.34        729.44       286.43 o                         
 -16   4   2        571.68        126.20       278.79 o                         
 -14   4   2       1237.53       1344.44       467.02 o                         
 -12   4   2       3498.95       3575.70       214.72 o                         
 -10   4   2       9764.16       9645.55       205.54 o                         
  -8   4   2       7442.19       7302.15       141.95 o                         
  -6   4   2       3554.61       3511.14        91.53 o                         
  -4   4   2      19595.21      19996.41       150.94 o                         
  -2   4   2       4221.14       4310.57        91.10 o                         
   0   4   2       3340.86       3693.88        55.60 o                         
   2   4   2      15016.77      15127.83       181.48 o                         
   4   4   2        147.07        171.12        46.65 o                         
   6   4   2       3695.87       3967.83       154.46 o                         
   8   4   2       3963.74       4082.99       153.17 o                         
  10   4   2        717.44        646.45       195.30 o                         
  12   4   2       1706.64       1544.30       254.82 o                         
  14   4   2        664.66        526.62       278.21 o                         
  16   4   2        481.09        823.70       311.04 o                         
 -15   5   2        320.42        541.86       303.39 o                         
 -13   5   2        657.43        600.05       277.26 o                         
 -11   5   2        263.15        343.96       183.35 o                         
  -9   5   2       1828.97       1805.82       154.34 o                         
  -7   5   2       3659.86       3473.56       135.16 o                         
  -5   5   2         97.38        160.75        83.63 o                         
  -3   5   2        101.03        171.29        66.30 o                         
  -1   5   2       7239.93       7565.28        76.05 o                         
   1   5   2        654.13        622.96        57.30 o                         
   3   5   2       2250.01       2240.78        91.47 o                         
   5   5   2        671.24        525.60       122.23 o                         
   7   5   2        441.40        666.17       159.86 o                         
   9   5   2        239.74        339.64       176.67 o                         
  11   5   2        375.45        360.31       205.31 o                         
  13   5   2          7.32        284.79       227.07 o                         
  15   5   2        163.40        313.37       303.55 o                         
 -16   6   2         12.80        -96.14       332.80 o                         
 -14   6   2         16.35        -60.57       307.26 o                         
 -12   6   2        282.09       -127.23       224.41 o                         
 -10   6   2        331.79        420.73       184.17 o                         
  -8   6   2        256.98        -88.82       153.54 o                         
  -6   6   2         15.27         29.50       136.20 o                         
  -4   6   2          5.36        125.26       106.14 o                         
  -2   6   2        440.75        422.51        75.38 o                         
   0   6   2         19.25        102.65        82.26 o                         
   2   6   2        277.20        230.60        83.79 o                         
   4   6   2       6653.62       6352.97       151.07 o                         
   6   6   2       1489.80       1926.73       222.39 o                         
   8   6   2        196.83        344.73       169.28 o                         
  10   6   2        360.11        363.96       178.80 o                         
  12   6   2        182.48        507.61       213.51 o                         
  14   6   2         55.58        255.40       274.53 o                         
 -15   7   2         17.89        390.91       323.51 o                         
 -13   7   2         94.82        -73.48       244.81 o                         
 -11   7   2        521.81        966.70       223.48 o                         
  -9   7   2         36.16        -21.33       182.25 o                         
  -7   7   2         97.02        260.08       155.87 o                         
  -5   7   2       2956.57       3232.76       172.87 o                         
  -3   7   2       1756.74       1487.21       141.10 o                         
  -1   7   2       7931.34       8034.34       213.87 o                         
   1   7   2       6567.17       7008.88       165.61 o                         
   3   7   2       5599.95       5274.15       168.20 o                         
   5   7   2       5138.46       5126.94       247.65 o                         
   7   7   2       5702.95       5509.86       278.40 o                         
   9   7   2       1999.54       2115.86       202.10 o                         
  11   7   2        695.80        458.33       227.47 o                         
  13   7   2        135.49        105.08       269.30 o                         
  15   7   2        199.86       -239.16       325.01 o                         
 -14   8   2        923.33        695.98       249.42 o                         
 -12   8   2         84.71         74.57       228.06 o                         
 -10   8   2        776.88        724.87       223.73 o                         
  -8   8   2       5930.63       6122.74       207.87 o                         
  -6   8   2       2376.19       2762.09       218.15 o                         
  -4   8   2       4644.05       4535.39       213.34 o                         
  -2   8   2       6604.10       6215.31       193.93 o                         
   0   8   2       8029.15       8065.05       235.02 o                         
   2   8   2      12389.91      12143.40       275.69 o                         
   4   8   2       6626.37       6420.57       191.54 o                         
   6   8   2       2290.70       2317.10       192.57 o                         
   8   8   2       2466.39       2440.48       229.92 o                         
  10   8   2       1607.63       1482.71       232.02 o                         
  12   8   2       1192.46       1468.58       270.99 o                         
  14   8   2        740.33        730.35       291.96 o                         
 -13   9   2       2255.70       1896.38       270.86 o                         
 -11   9   2       3139.43       2899.44       309.36 o                         
  -9   9   2       2961.79       3247.87       282.74 o                         
  -7   9   2       6591.62       6352.40       353.06 o                         
  -5   9   2      12614.41      13210.71       345.32 o                         
  -3   9   2       5432.59       6171.32       296.84 o                         
  -1   9   2      10196.41      10185.00       287.40 o                         
   1   9   2       3986.13       4210.51       300.01 o                         
   3   9   2       1053.12       1232.20       262.71 o                         
   5   9   2       1153.13       1175.73       323.65 o                         
   7   9   2       2681.85       2560.13       485.56 o                         
   9   9   2       1202.52       1168.90       248.17 o                         
  11   9   2       2047.36       2771.78       276.13 o                         
  13   9   2        951.54       1153.59       293.94 o                         
 -12  10   2       2616.14       3429.44       565.78 o                         
 -10  10   2       4678.83       4740.84       470.64 o                         
  -8  10   2       8103.07       8528.73       478.55 o                         
  -6  10   2       7543.08       7659.65       351.39 o                         
  -4  10   2      10518.52      10768.50       341.80 o                         
  -2  10   2       7563.25       7405.54       642.92 o                         
   0  10   2       1750.91       1683.66       255.84 o                         
   2  10   2       1406.82       1494.47       254.54 o                         
   4  10   2       1233.46       1803.55       349.43 o                         
   6  10   2        236.20        909.86       358.09 o                         
   8  10   2       1235.99       1044.65       386.72 o                         
  10  10   2       2330.39       1935.15       350.06 o                         
  -9  11   2       3459.32       3899.94      1114.03 o                         
  -7  11   2       3640.45       3916.02       555.01 o                         
  -5  11   2       7353.17       6757.98       432.88 o                         
  -3  11   2       5368.12       5766.51       410.71 o                         
  -1  11   2       5126.00       4876.63       480.87 o                         
   1  11   2       2639.30       2896.09       282.15 o                         
   3  11   2        945.48        917.27       314.91 o                         
   5  11   2       1166.17       1756.85       329.65 o                         
   7  11   2       2901.85       2816.96       402.23 o                         
   9  11   2        955.88        998.69       415.72 o                         
  -8  12   2       1540.34       1270.92       745.22 o                         
  -6  12   2       1381.90       1695.08       771.86 o                         
  -4  12   2       2625.77       3382.62       417.22 o                         
  -2  12   2       4763.25       4097.27       425.80 o                         
   0  12   2       3540.64       3793.11       412.29 o                         
   2  12   2       3569.02       4251.37       419.02 o                         
   4  12   2       3961.21       3884.98       359.16 o                         
   6  12   2       1817.44       1702.14       507.09 o                         
   8  12   2       2143.76       1819.13       431.48 o                         
  -5  13   2       1027.21        772.39       552.08 o                         
  -3  13   2        961.96       1215.40       435.67 o                         
  -1  13   2       2852.28       2650.49       435.72 o                         
   1  13   2       3802.05       4097.29       541.72 o                         
   3  13   2       2877.10       2719.45       489.91 o                         
 -17   1   3        163.32         83.57       265.34 o                         
 -15   1   3        274.93        241.64       202.48 o                         
 -13   1   3       1174.60       1416.77       178.43 o                         
 -11   1   3       2428.91       2143.96       156.80 o                         
  -9   1   3         86.46         -5.61       115.72 o                         
  -7   1   3        437.15        816.65        65.64 o                         
  -5   1   3        221.72        352.00        80.66 o                         
  -3   1   3       6452.54       5693.30        76.44 o                         
  -1   1   3       6707.95       6618.32        71.76 o                         
   1   1   3       2829.85       3568.20        60.86 o                         
   3   1   3      14687.52      14417.01       122.44 o                         
   5   1   3      20708.92      18620.73       129.16 o                         
   7   1   3       4944.88       4933.58        74.96 o                         
   9   1   3       2837.41       2949.36       122.53 o                         
  11   1   3         58.36         33.15       146.38 o                         
  13   1   3         63.79        148.16       175.53 o                         
  15   1   3        196.42        125.37       212.30 o                         
  17   1   3         78.38       -185.49       309.06 o                         
 -18   2   3        177.28       -179.23       298.98 o                         
 -16   2   3        982.48       1332.02       233.91 o                         
 -14   2   3       3070.84       3045.70       212.02 o                         
 -12   2   3       2981.32       3153.54       175.04 o                         
 -10   2   3       7715.20       7316.58       162.50 o                         
  -8   2   3      15577.67      15283.34       180.16 o                         
  -6   2   3      10926.35      11240.24       116.83 o                         
  -4   2   3      27218.40      27547.72       185.39 o                         
  -2   2   3       4598.85       4131.71        70.07 o                         
   0   2   3       8116.00       8844.73        86.36 o                         
   2   2   3      21436.66      22245.11       153.21 o                         
   4   2   3      35081.40      34255.80       215.09 o                         
   6   2   3      16067.60      15488.58       123.51 o                         
   8   2   3       1682.07       1694.29        82.85 o                         
  10   2   3        670.67        932.23       124.39 o                         
  12   2   3       2654.39       2884.59       230.54 o                         
  14   2   3        328.28        410.36       259.50 o                         
  16   2   3        438.90        174.62       267.54 o                         
 -17   3   3        651.40        412.06       291.12 o                         
 -15   3   3       1382.01       1214.99       237.36 o                         
 -13   3   3       4908.79       5052.15       224.42 o                         
 -11   3   3      20516.07      20671.58       273.79 o                         
  -9   3   3      24871.43      24396.44       284.45 o                         
  -7   3   3      58772.35      56948.79       416.62 o                         
  -5   3   3      45160.46      43684.31       281.09 o                         
  -3   3   3      26797.95      26932.77       177.40 o                         
  -1   3   3      25610.99      26209.60       182.60 o                         
   1   3   3      79667.57      80691.48       577.39 o                         
   3   3   3       6264.03       6592.90        67.67 o                         
   5   3   3        357.75        382.28        57.45 o                         
   7   3   3       1018.83       1114.66        88.80 o                         
   9   3   3       8502.78       8676.18       234.40 o                         
  11   3   3       2260.00       1797.38       214.73 o                         
  13   3   3       1450.37       1221.09       257.97 o                         
  15   3   3       1393.48       1507.95       287.32 o                         
  17   3   3        933.27        974.61       288.13 o                         
 -16   4   3       1633.32       1670.71       285.63 o                         
 -14   4   3       3532.89       3652.82       242.12 o                         
 -12   4   3       7619.08       7339.77       257.10 o                         
 -10   4   3      21637.99      21038.11       272.96 o                         
  -8   4   3      63668.63      62853.36       544.57 o                         
  -6   4   3      61229.40      60449.26       456.18 o                         
  -4   4   3      46714.34      45319.77       289.79 o                         
  -2   4   3      41722.82      41937.43       322.89 o                         
   0   4   3      41325.61      41312.34       261.01 o                         
   2   4   3      16334.99      15975.16       148.93 o                         
   4   4   3      15909.08      16558.77       118.71 o                         
   6   4   3        704.49        632.50        80.11 o                         
   8   4   3       3015.06       2847.33       169.66 o                         
  10   4   3       5423.18       5480.97       224.47 o                         
  12   4   3       6681.10       7252.87       292.94 o                         
  14   4   3       2687.09       2635.14       287.93 o                         
  16   4   3       1423.97       1852.06       314.25 o                         
 -15   5   3       2466.25       2331.46       284.27 o                         
 -13   5   3       2995.69       2920.39       252.35 o                         
 -11   5   3      13494.33      12898.60       271.41 o                         
  -9   5   3      17056.63      16946.11       241.62 o                         
  -7   5   3      18232.67      18057.23       221.81 o                         
  -5   5   3      24491.14      24087.04       219.90 o                         
  -3   5   3      53205.81      53630.49       345.76 o                         
  -1   5   3      44260.93      44254.23       265.81 o                         
   1   5   3      67620.70      68608.23       446.08 o                         
   3   5   3       8639.04       8392.62       152.08 o                         
   5   5   3      14911.97      13841.31       196.70 o                         
   7   5   3      18625.22      16973.24       807.82 o                         
   9   5   3      12966.34      13065.04       235.98 o                         
  11   5   3       7931.79       8552.33       267.82 o                         
  13   5   3       4767.75       4773.16       249.68 o                         
  15   5   3       1616.60       1785.39       377.49 o                         
 -16   6   3       2009.46       1936.58       306.34 o                         
 -14   6   3       2758.65       2861.78       307.23 o                         
 -12   6   3       3688.91       3771.95       233.88 o                         
 -10   6   3       2048.26       2508.26       221.71 o                         
  -8   6   3       4832.28       4965.75       168.99 o                         
  -6   6   3       5214.22       4812.77       142.09 o                         
  -4   6   3      14464.22      13861.81       178.40 o                         
  -2   6   3      38185.43      39196.21       305.64 o                         
   0   6   3      35789.18      35997.83       323.02 o                         
   2   6   3      29384.60      28136.10       254.95 o                         
   4   6   3      66610.75      65598.52       762.44 o                         
   6   6   3      29540.02      27729.63       423.54 o                         
   8   6   3      21931.88      21822.11       435.09 o                         
  10   6   3      10439.85      10520.66       255.56 o                         
  12   6   3       5805.51       6094.25       254.86 o                         
  14   6   3       3196.53       3638.58       265.16 o                         
 -15   7   3       2493.30       2793.06       338.20 o                         
 -13   7   3       2397.23       3122.35       255.22 o                         
 -11   7   3       2331.76       2644.26       270.85 o                         
  -9   7   3        465.14        175.27       173.22 o                         
  -7   7   3        937.20        893.40       147.40 o                         
  -5   7   3       5110.07       5111.38       155.23 o                         
  -3   7   3      17421.27      17550.46       309.77 o                         
  -1   7   3      19529.71      18924.55       243.06 o                         
   1   7   3      34532.66      34607.36       377.05 o                         
   3   7   3      26900.41      26104.47       335.12 o                         
   5   7   3      37703.93      37068.31       482.35 o                         
   7   7   3      23770.00      23133.14       581.03 o                         
   9   7   3      10914.87      11176.81       383.02 o                         
  11   7   3       6026.43       5691.95       365.49 o                         
  13   7   3       2952.30       2910.63       284.28 o                         
 -14   8   3       1271.05       1301.84       292.25 o                         
 -12   8   3       2025.20       2263.15       249.22 o                         
 -10   8   3       1233.59       1201.11       207.04 o                         
  -8   8   3       1630.14       1626.73       225.23 o                         
  -6   8   3       3462.01       3461.95       222.70 o                         
  -4   8   3      10106.36       9882.67       250.29 o                         
  -2   8   3       8654.55       8306.55       222.96 o                         
   0   8   3      13473.73      13124.02       325.69 o                         
   2   8   3      15493.72      15035.39       303.74 o                         
   4   8   3      12807.42      12610.87       257.82 o                         
   6   8   3       6848.98       6271.77       287.63 o                         
   8   8   3       8223.38       7857.16       360.83 o                         
  10   8   3       3136.96       2819.82       239.24 o                         
  12   8   3       1965.44       2257.81       279.35 o                         
  14   8   3       1289.17       1006.74       302.20 o                         
 -13   9   3        715.09        528.98       325.90 o                         
 -11   9   3       1048.38        968.25       294.51 o                         
  -9   9   3       1363.84       1700.10       296.96 o                         
  -7   9   3       4187.13       4190.94       317.61 o                         
  -5   9   3       4155.24       4270.81       239.19 o                         
  -3   9   3       5563.11       5364.04       279.76 o                         
  -1   9   3       6465.21       6114.60       298.56 o                         
   1   9   3       2900.98       2859.33       362.35 o                         
   3   9   3       2366.98       2622.07       271.04 o                         
   5   9   3       3147.21       2523.87       336.07 o                         
   7   9   3        764.48        160.10       290.78 o                         
   9   9   3       1018.04        810.75       248.38 o                         
  11   9   3       1445.41       1057.07       272.49 o                         
 -12  10   3        214.25       1307.95       441.88 o                         
 -10  10   3        592.08        882.20       415.72 o                         
  -8  10   3       1258.16       1794.57       333.70 o                         
  -6  10   3        926.16        583.84       359.07 o                         
  -4  10   3       2047.54       2129.05       306.25 o                         
  -2  10   3        955.42        512.15       331.16 o                         
   0  10   3       1510.84        832.76       258.20 o                         
   2  10   3       1306.80       1442.98       286.46 o                         
   4  10   3         56.65         67.81       334.08 o                         
   6  10   3         57.13       -519.96       519.96 o                         
   8  10   3        788.72        724.52       381.20 o                         
  10  10   3        277.38       -308.47       344.23 o                         
  -9  11   3         10.37         21.70       357.43 o                         
  -7  11   3        120.89         15.21       508.70 o                         
  -5  11   3        193.75        166.93       401.61 o                         
  -3  11   3          6.59        -15.07       373.11 o                         
  -1  11   3         73.79        -22.55       308.56 o                         
   1  11   3          8.28        128.70       268.88 o                         
   3  11   3         43.88       -144.39       315.85 o                         
   5  11   3        223.88        891.80       405.55 o                         
   7  11   3         14.70        247.65       393.04 o                         
   9  11   3          5.39       -146.73       425.88 o                         
  -8  12   3          4.30        349.96       544.35 o                         
  -6  12   3        118.32        873.32       535.56 o                         
  -4  12   3         69.67        308.64       400.16 o                         
  -2  12   3          6.98       -405.02       405.02 o                         
   0  12   3        174.35        -65.87       399.15 o                         
   2  12   3        174.09        303.09       336.08 o                         
   4  12   3        114.40         99.79       340.97 o                         
   6  12   3        204.51        315.91       419.92 o                         
  -5  13   3         13.12       -124.72       567.16 o                         
  -3  13   3        247.21       -144.04       594.44 o                         
  -1  13   3        517.82        -10.92       417.37 o                         
   1  13   3        480.31        600.36       520.98 o                         
   3  13   3        932.08        394.58       436.78 o                         
 -18   0   4       2746.01       3212.48       380.75 o                         
 -16   0   4       4375.47       4647.59       349.79 o                         
 -14   0   4       5881.66       6437.94       321.84 o                         
 -12   0   4       5831.91       5807.32       249.02 o                         
 -10   0   4      12639.45      12851.78       309.94 o                         
  -8   0   4      16529.81      15247.53       262.80 o                         
  -6   0   4      22638.40      21797.59       236.91 o                         
  -4   0   4       1438.48       1744.07       124.14 o                         
  -2   0   4      61930.13      72018.89       690.60 o                         
   0   0   4       8303.55      10538.44       131.74 o                         
   2   0   4      21581.78      22233.25       213.60 o                         
   4   0   4      52079.20      50686.88       426.28 o                         
   6   0   4     111951.21     115326.41       941.66 o                         
   8   0   4      85581.00      84294.64      1168.63 o                         
  10   0   4      43998.92      44081.40       672.48 o                         
  12   0   4       9404.66      10093.51       279.12 o                         
  14   0   4       5244.13       5161.79       313.48 o                         
  16   0   4       1589.41       1521.25       374.75 o                         
 -17   1   4       2250.07       2854.24       333.01 o                         
 -15   1   4       3539.47       4036.25       216.68 o                         
 -13   1   4       6478.95       6509.54       203.17 o                         
 -11   1   4       7718.95       7625.37       186.13 o                         
  -9   1   4      20960.52      21560.35       243.88 o                         
  -7   1   4      22384.47      22183.50       186.56 o                         
  -5   1   4      23816.75      24034.60       170.94 o                         
  -3   1   4      17601.20      19096.77       132.70 o                         
  -1   1   4      45868.15      51228.28       316.49 o                         
   1   1   4      73398.05      76006.97       550.81 o                         
   3   1   4      21880.68      21854.82       157.53 o                         
   5   1   4      39138.75      39766.32       232.81 o                         
   7   1   4      76750.73      77178.84       488.99 o                         
   9   1   4      47568.72      46773.74       654.97 o                         
  11   1   4      17530.80      18142.66       248.07 o                         
  13   1   4       5073.29       5211.66       227.19 o                         
  15   1   4       2043.78       1680.63       233.35 o                         
  17   1   4       1215.26       1426.92       310.05 o                         
 -18   2   4       1167.42       1205.50       296.92 o                         
 -16   2   4       1861.47       1932.89       237.97 o                         
 -14   2   4       2891.53       2939.23       202.12 o                         
 -12   2   4       5988.78       6481.12       194.56 o                         
 -10   2   4      14031.99      13986.87       201.18 o                         
  -8   2   4      10882.77      10391.40       151.49 o                         
  -6   2   4      63467.30      67314.34       454.86 o                         
  -4   2   4      92778.62      97162.66       588.56 o                         
  -2   2   4      80540.90      78699.64       490.61 o                         
   0   2   4      13313.62      12595.03       105.96 o                         
   2   2   4      39695.30      41744.70       277.38 o                         
   4   2   4      39586.74      40228.92       243.53 o                         
   6   2   4      37706.44      38288.16       255.83 o                         
   8   2   4       9764.49       9464.53       148.49 o                         
  10   2   4       9655.61       9617.55       179.09 o                         
  12   2   4       4721.70       4834.64       241.83 o                         
  14   2   4       2606.05       2965.75       269.59 o                         
  16   2   4       1032.61       1735.23       303.63 o                         
 -17   3   4        365.68        347.48       267.24 o                         
 -15   3   4        990.95        854.89       297.08 o                         
 -13   3   4       3739.02       4001.32       293.57 o                         
 -11   3   4       4441.75       4525.77       164.53 o                         
  -9   3   4      13532.69      13588.49       206.15 o                         
  -7   3   4      25955.02      27118.63       231.95 o                         
  -5   3   4      40618.75      40825.36       265.39 o                         
  -3   3   4      99546.30     100030.94       593.71 o                         
  -1   3   4      49864.77      49519.14       332.43 o                         
   1   3   4      15870.26      15439.29       110.50 o                         
   3   3   4      35217.68      36425.91       227.08 o                         
   5   3   4      11523.52      11337.10       104.54 o                         
   7   3   4       1666.94       1511.82        94.07 o                         
   9   3   4       3202.58       3110.58       134.59 o                         
  11   3   4       1596.30       1225.12       207.24 o                         
  13   3   4       1489.91       1452.23       259.77 o                         
  15   3   4       1029.88       1643.50       537.51 o                         
 -16   4   4        397.16        619.69       280.47 o                         
 -14   4   4        571.11        804.04       233.04 o                         
 -12   4   4       1955.93       1941.43       208.73 o                         
 -10   4   4       5717.54       5790.82       189.70 o                         
  -8   4   4       3566.58       3407.86       128.75 o                         
  -6   4   4      22209.67      23080.17       223.02 o                         
  -4   4   4      18654.83      19160.02       141.67 o                         
  -2   4   4       7292.54       6799.71        84.36 o                         
   0   4   4      23238.88      24008.07       177.32 o                         
   2   4   4      16210.90      16095.73       205.37 o                         
   4   4   4       1737.12       1500.56        56.13 o                         
   6   4   4       6366.39       6430.53       287.61 o                         
   8   4   4        194.50        260.57       181.95 o                         
  10   4   4        218.81         17.14       199.09 o                         
  12   4   4       1079.61       1124.88       229.85 o                         
  14   4   4        343.33        182.07       281.02 o                         
  16   4   4        152.54        344.07       345.18 o                         
 -15   5   4        276.88       -103.95       274.43 o                         
 -13   5   4        466.25        323.70       330.41 o                         
 -11   5   4        238.16        329.03       204.25 o                         
  -9   5   4       2357.19       2526.56       194.83 o                         
  -7   5   4       3576.62       3552.12       138.89 o                         
  -5   5   4         64.30        172.93        95.04 o                         
  -3   5   4       3609.33       4080.10        81.49 o                         
  -1   5   4        525.83        627.54        59.84 o                         
   1   5   4         33.11        146.58        64.92 o                         
   3   5   4       3258.17       3514.59       101.09 o                         
   5   5   4       1482.74       1349.42       147.81 o                         
   7   5   4         56.07        198.62       172.68 o                         
   9   5   4        309.90        113.09       183.44 o                         
  11   5   4         42.91        338.17       208.71 o                         
  13   5   4         19.56        -20.05       234.18 o                         
  15   5   4         68.34         52.90       307.45 o                         
 -16   6   4         27.46         10.62       463.86 o                         
 -14   6   4        111.09        551.96       302.11 o                         
 -12   6   4         25.39       -173.62       226.08 o                         
 -10   6   4        101.80        433.46       185.37 o                         
  -8   6   4        275.07         -9.34       153.64 o                         
  -6   6   4       1855.94       1870.62       132.52 o                         
  -4   6   4        336.71        293.99       105.05 o                         
  -2   6   4       3501.25       3526.05        91.92 o                         
   0   6   4         72.97         72.66       107.63 o                         
   2   6   4         15.05         -3.63       107.19 o                         
   4   6   4       2105.28       2490.25       154.08 o                         
   6   6   4        970.60       1332.29       179.43 o                         
   8   6   4        142.87        240.99       198.30 o                         
  10   6   4        320.97         29.40       222.16 o                         
  12   6   4         61.54        247.93       291.19 o                         
  14   6   4         97.65         76.07       276.19 o                         
 -15   7   4        124.46        103.82       365.55 o                         
 -13   7   4       1037.69        657.25       338.51 o                         
 -11   7   4        606.64        665.45       205.55 o                         
  -9   7   4         30.44        160.05       175.02 o                         
  -7   7   4         44.77        217.20       153.93 o                         
  -5   7   4        160.19        257.75       165.67 o                         
  -3   7   4         56.85        -17.03       164.40 o                         
  -1   7   4       4169.42       4048.60       164.65 o                         
   1   7   4       5013.22       4937.47       162.74 o                         
   3   7   4       3822.17       4094.38       156.23 o                         
   5   7   4       2343.68       2493.90       206.14 o                         
   7   7   4       3451.62       3656.17       369.20 o                         
   9   7   4       1908.48       1943.97       211.49 o                         
  11   7   4       1020.54       1799.28       254.62 o                         
  13   7   4        622.41        722.43       274.60 o                         
 -14   8   4       1371.87       1630.21       326.46 o                         
 -12   8   4       1576.84       1694.14       246.85 o                         
 -10   8   4       2433.87       2481.15       227.19 o                         
  -8   8   4       1005.17       1114.92       210.58 o                         
  -6   8   4       1245.56       1532.18       243.92 o                         
  -4   8   4       4781.57       4740.00       237.81 o                         
  -2   8   4       4603.99       4789.54       234.73 o                         
   0   8   4       2516.17       2643.52       244.96 o                         
   2   8   4       7736.23       8092.00       266.47 o                         
   4   8   4       6583.54       6272.52       422.45 o                         
   6   8   4       4834.24       4475.87       309.48 o                         
   8   8   4       1633.73       1798.00       305.77 o                         
  10   8   4       1789.67       2329.97       250.79 o                         
  12   8   4        790.34        616.88       273.74 o                         
 -13   9   4       1961.41       1726.95       380.29 o                         
 -11   9   4       3557.47       3641.86       360.64 o                         
  -9   9   4       5501.33       5127.48       443.84 o                         
  -7   9   4       6985.38       7193.55       520.55 o                         
  -5   9   4       8328.06       8108.34       265.01 o                         
  -3   9   4       7731.47       8045.99       305.26 o                         
  -1   9   4      13624.06      13424.51       455.54 o                         
   1   9   4       9774.89       9804.15       498.18 o                         
   3   9   4       4721.00       4927.78       332.48 o                         
   5   9   4       1965.12       2378.24       343.35 o                         
   7   9   4       1385.70       1319.31       237.45 o                         
   9   9   4        931.16       1341.90       256.36 o                         
  11   9   4        882.40       1003.84       286.63 o                         
 -12  10   4       1657.74       1966.68       449.30 o                         
 -10  10   4       4500.03       5228.07       442.12 o                         
  -8  10   4       8264.33       8732.35       377.96 o                         
  -6  10   4      11655.98      11310.79       597.58 o                         
  -4  10   4      12611.60      13116.47       353.81 o                         
  -2  10   4      14331.27      15249.96       401.83 o                         
   0  10   4       8516.49       8852.69       336.19 o                         
   2  10   4       7921.35       7630.38       331.58 o                         
   4  10   4       2566.56       2470.93       447.28 o                         
   6  10   4        846.78        701.05       367.42 o                         
   8  10   4        538.62        694.68       499.22 o                         
  10  10   4        510.10        284.55       404.96 o                         
  -9  11   4       4024.11       4169.44       453.75 o                         
  -7  11   4       5388.25       5998.50       686.93 o                         
  -5  11   4       7601.88       7357.85       450.40 o                         
  -3  11   4       7100.08       6644.79       420.41 o                         
  -1  11   4       8775.64       8502.94       376.62 o                         
   1  11   4       7091.79       7298.18       454.66 o                         
   3  11   4       2927.97       3176.56       374.60 o                         
   5  11   4       2376.06       2877.28       396.46 o                         
   7  11   4       1292.61       1186.99       402.49 o                         
   9  11   4        354.08       1099.04       426.89 o                         
  -8  12   4       1654.75       1484.73       445.73 o                         
  -6  12   4       2605.58       2610.68       441.44 o                         
  -4  12   4       1874.30       2292.39       621.87 o                         
  -2  12   4       2903.64       3172.68       427.05 o                         
   0  12   4       2590.97       2184.39       342.95 o                         
   2  12   4       4358.12       4571.71       361.37 o                         
   4  12   4       3639.00       3380.76       497.70 o                         
   6  12   4       1734.23       1829.95       430.65 o                         
  -3  13   4        822.93        476.20       428.93 o                         
  -1  13   4        819.45        665.84       430.86 o                         
   1  13   4       1640.17       1588.11       533.86 o                         
   3  13   4       1954.23       1706.19       373.19 o                         
 -17   1   5        120.81        556.08       262.80 o                         
 -15   1   5        154.76         27.00       222.41 o                         
 -13   1   5        656.82        737.07       207.78 o                         
 -11   1   5       1231.67        986.13       170.61 o                         
  -9   1   5       1116.12       1085.65       133.36 o                         
  -7   1   5       1058.49       1265.94        87.25 o                         
  -5   1   5       2374.97       2322.41        68.02 o                         
  -3   1   5      10623.74       8895.43        90.93 o                         
  -1   1   5      14392.21      12325.42        97.46 o                         
   1   1   5       6385.15       6243.74        75.24 o                         
   3   1   5       2018.63       2063.07        61.89 o                         
   5   1   5       1419.36       1329.24        55.47 o                         
   7   1   5       5874.33       5904.29        90.33 o                         
   9   1   5       1794.75       1650.81       126.47 o                         
  11   1   5        179.26        172.17       155.55 o                         
  13   1   5        296.38        355.62       185.58 o                         
  15   1   5        108.49         81.22       331.54 o                         
 -16   2   5        650.02        507.00       249.04 o                         
 -14   2   5        745.75        611.77       197.05 o                         
 -12   2   5       2768.63       2688.56       182.22 o                         
 -10   2   5       6234.76       5657.67       157.92 o                         
  -8   2   5       6412.63       6433.38       144.81 o                         
  -6   2   5       8015.92       8417.38        94.57 o                         
  -4   2   5      57386.60      56563.16       344.34 o                         
  -2   2   5      73609.77      68001.31       417.99 o                         
   0   2   5      33859.32      32574.22       217.55 o                         
   2   2   5       1257.97       1501.98        61.89 o                         
   4   2   5      14655.43      15093.73       109.20 o                         
   6   2   5      16580.13      16088.80       126.91 o                         
   8   2   5       3788.64       3791.86       123.51 o                         
  10   2   5        991.97       1216.88       136.40 o                         
  12   2   5        539.08        149.45       232.00 o                         
  14   2   5        295.21        277.96       263.72 o                         
  16   2   5        514.26        423.90       298.80 o                         
 -17   3   5        507.68        543.69       290.63 o                         
 -15   3   5        953.86        719.68       232.54 o                         
 -13   3   5       2430.67       2908.29       207.69 o                         
 -11   3   5       5551.18       5822.92       185.75 o                         
  -9   3   5      15231.32      14566.09       215.42 o                         
  -7   3   5      40070.42      39988.14       332.45 o                         
  -5   3   5      68723.38      68370.89       435.44 o                         
  -3   3   5      88783.86      88426.80       552.75 o                         
  -1   3   5      68839.55      70106.18       420.53 o                         
   1   3   5      36574.75      37187.18       244.10 o                         
   3   3   5      30270.57      30136.91       205.35 o                         
   5   3   5      13668.26      13155.73       132.03 o                         
   7   3   5       8334.09       8391.29       154.07 o                         
   9   3   5       1192.99       1092.73       172.87 o                         
  11   3   5        942.74       1052.81       207.14 o                         
  13   3   5       1512.52       1661.10       262.08 o                         
  15   3   5        687.46        629.40       284.62 o                         
 -16   4   5       1637.88       1655.43       266.32 o                         
 -14   4   5       2952.11       3225.51       253.96 o                         
 -12   4   5       4928.66       4833.60       210.69 o                         
 -10   4   5       9067.39       9294.10       305.78 o                         
  -8   4   5      33731.02      32324.86       330.35 o                         
  -6   4   5      56261.84      52232.25       434.98 o                         
  -4   4   5      89859.25      91448.40       574.28 o                         
  -2   4   5      56917.74      60499.38       395.75 o                         
   0   4   5      38352.85      37654.19       247.78 o                         
   2   4   5      34285.26      33600.03       211.47 o                         
   4   4   5      45556.82      47583.77       393.10 o                         
   6   4   5      11092.00      11391.72       287.00 o                         
   8   4   5       5030.58       5148.44       309.02 o                         
  10   4   5       2996.23       2795.14       179.39 o                         
  12   4   5       2005.69       2436.54       218.23 o                         
  14   4   5       1392.45       1210.32       344.83 o                         
  16   4   5       1267.09       1659.94       318.18 o                         
 -15   5   5       3094.32       3805.24       266.24 o                         
 -13   5   5       5510.52       5807.20       277.45 o                         
 -11   5   5       7583.81       7738.02       240.08 o                         
  -9   5   5      13117.63      12909.03       218.60 o                         
  -7   5   5      30674.25      29777.93       329.09 o                         
  -5   5   5      38822.28      37921.80       316.18 o                         
  -3   5   5      10043.98       9307.74       109.79 o                         
  -1   5   5      20303.84      20935.48       158.92 o                         
   1   5   5      56812.95      59271.53       479.56 o                         
   3   5   5      41075.33      40280.65       424.97 o                         
   5   5   5      17005.77      16656.94       290.31 o                         
   7   5   5      15573.84      15832.89       301.99 o                         
   9   5   5       8545.88       7840.53       235.38 o                         
  11   5   5       7222.31       6802.13       290.85 o                         
  13   5   5       3292.39       3659.51       300.10 o                         
  15   5   5       1583.06       1063.04       349.64 o                         
 -16   6   5       2247.16       2798.38       306.86 o                         
 -14   6   5       4753.94       5213.11       531.17 o                         
 -12   6   5       8652.00       9073.79       272.39 o                         
 -10   6   5       6896.99       6649.82       214.81 o                         
  -8   6   5       9752.77       9598.49       217.24 o                         
  -6   6   5       6343.51       6479.94       149.71 o                         
  -4   6   5       6317.25       6156.57       156.53 o                         
  -2   6   5       7417.29       7620.49       137.29 o                         
   0   6   5      14131.94      13496.01       198.01 o                         
   2   6   5      22030.54      22180.80       300.64 o                         
   4   6   5      31486.99      31038.99       380.95 o                         
   6   6   5      19098.04      17952.21       318.41 o                         
   8   6   5      20452.37      19704.56       534.52 o                         
  10   6   5      10961.14      10277.29       529.17 o                         
  12   6   5       4862.48       4794.23       318.75 o                         
  14   6   5       2857.46       2963.15       294.52 o                         
 -15   7   5       1970.92       2248.14       337.07 o                         
 -13   7   5       3917.32       4549.52       288.02 o                         
 -11   7   5       7810.76       7726.26       241.17 o                         
  -9   7   5       8099.09       8038.10       207.73 o                         
  -7   7   5       1603.85       1674.19       160.12 o                         
  -5   7   5       1486.09       1400.87       186.54 o                         
  -3   7   5       4179.92       4311.59       184.19 o                         
  -1   7   5      11303.73      11096.46       191.08 o                         
   1   7   5      12773.85      13243.57       224.48 o                         
   3   7   5      15375.78      15190.35       268.81 o                         
   5   7   5      15881.61      15697.50       296.31 o                         
   7   7   5      17700.79      17656.71       393.01 o                         
   9   7   5       9092.05       8690.81       327.90 o                         
  11   7   5       6359.00       5298.01       306.83 o                         
  13   7   5       3085.78       3404.59       442.86 o                         
 -14   8   5       1164.99       1308.52       326.68 o                         
 -12   8   5       2811.51       2839.87       278.60 o                         
 -10   8   5       3829.68       4089.49       294.36 o                         
  -8   8   5       4265.90       4069.90       226.58 o                         
  -6   8   5       3137.20       3139.02       259.35 o                         
  -4   8   5       3491.02       3415.10       232.31 o                         
  -2   8   5       7407.62       7913.68       255.03 o                         
   0   8   5      11656.18      11423.41       312.35 o                         
   2   8   5       7346.39       6978.09       197.48 o                         
   4   8   5       9567.96       9005.08       236.51 o                         
   6   8   5       7146.04       7237.50       271.17 o                         
   8   8   5       4197.64       3543.11       377.16 o                         
  10   8   5       3190.67       2819.64       242.85 o                         
  12   8   5       1845.65       1483.99       282.95 o                         
 -13   9   5        544.85        540.75       328.34 o                         
 -11   9   5       1119.64       1436.75       461.30 o                         
  -9   9   5       2814.11       2677.80       378.68 o                         
  -7   9   5       2070.79       2239.15       279.12 o                         
  -5   9   5       3006.95       2526.69       268.92 o                         
  -3   9   5       5675.80       5531.07       310.88 o                         
  -1   9   5       6089.00       5550.72       289.66 o                         
   1   9   5       4371.25       4247.38       280.65 o                         
   3   9   5       4939.50       4880.59       293.42 o                         
   5   9   5       1558.49       1343.70       265.87 o                         
   7   9   5       1636.34        427.58       387.51 o                         
   9   9   5        875.09        851.07       257.45 o                         
  11   9   5        626.26        422.38       284.62 o                         
 -12  10   5        161.59       -443.10       443.10 o                         
 -10  10   5        253.77        263.38       408.39 o                         
  -8  10   5        695.42        445.07       599.10 o                         
  -6  10   5       1774.28       1618.21       411.94 o                         
  -4  10   5        916.59        995.43       277.81 o                         
  -2  10   5        696.20        281.43       345.15 o                         
   0  10   5       1929.63       1993.72       293.67 o                         
   2  10   5       1448.19       1154.03       296.01 o                         
   4  10   5        690.99        456.79       361.38 o                         
   6  10   5        386.06       1033.95       368.89 o                         
   8  10   5         95.75        389.15       388.29 o                         
  10  10   5        298.29        444.62       314.30 o                         
  -9  11   5         46.57        118.02       427.13 o                         
  -7  11   5          2.68       -457.38       457.38 o                         
  -5  11   5         69.61         96.85       457.41 o                         
  -3  11   5         51.58        -33.79       321.69 o                         
  -1  11   5         28.24          6.90       366.26 o                         
   1  11   5          9.56        360.64       313.17 o                         
   3  11   5         75.46       -317.96       374.51 o                         
   5  11   5         17.23        116.68       538.35 o                         
   7  11   5         98.56        316.23       401.86 o                         
   9  11   5         23.36        283.66       427.51 o                         
  -8  12   5          4.69       -327.74       502.79 o                         
  -6  12   5         30.17        326.06       431.74 o                         
  -4  12   5        133.35         52.37       528.30 o                         
  -2  12   5          8.26        127.39       559.20 o                         
   0  12   5         54.45        641.41       334.62 o                         
   2  12   5         20.36        767.11       495.66 o                         
   4  12   5         38.32       -326.54       413.73 o                         
   6  12   5         71.69        136.79       430.35 o                         
  -3  13   5         70.60       -295.93       435.18 o                         
  -1  13   5         63.35        -95.36       423.26 o                         
   1  13   5         65.41       -347.95       425.08 o                         
   3  13   5        283.23        122.54       375.96 o                         
 -18   0   6       3646.82       3320.49       492.93 o                         
 -16   0   6       7779.05       8504.04       386.66 o                         
 -14   0   6      12876.59      13145.98       453.17 o                         
 -12   0   6      20638.71      20743.32       486.47 o                         
 -10   0   6      22167.13      21884.15       413.96 o                         
  -8   0   6      10689.90       9912.88       218.19 o                         
  -6   0   6      33632.01      33999.66       307.24 o                         
  -4   0   6      16486.38      18330.26       281.64 o                         
  -2   0   6       6868.96       5388.38       127.31 o                         
   0   0   6       8017.78       8557.32       131.09 o                         
   2   0   6      51955.45      50788.50       472.11 o                         
   4   0   6      24399.11      24143.66       218.45 o                         
   6   0   6      25289.44      25063.56       300.38 o                         
   8   0   6      24076.63      23191.33       401.19 o                         
  10   0   6      27713.63      28244.79       639.08 o                         
  12   0   6      24900.54      26109.72       913.73 o                         
  14   0   6       7164.25       7909.42       340.25 o                         
  16   0   6       1670.63       1344.13       381.73 o                         
 -17   1   6       3607.47       3887.83       319.33 o                         
 -15   1   6       8588.96       9168.20       264.97 o                         
 -13   1   6      11556.08      11783.04       253.92 o                         
 -11   1   6      12159.64      11698.54       228.34 o                         
  -9   1   6      19307.81      18973.58       255.26 o                         
  -7   1   6      32273.35      32198.96       285.37 o                         
  -5   1   6      13535.77      13953.63       133.28 o                         
  -3   1   6      29994.32      33688.45       221.63 o                         
  -1   1   6      18855.26      21297.55       148.70 o                         
   1   1   6      19976.76      21578.80       159.78 o                         
   3   1   6      60523.74      60600.83       374.67 o                         
   5   1   6      26564.47      26054.82       168.87 o                         
   7   1   6       7519.20       7029.91       160.90 o                         
   9   1   6      27943.09      28834.21       614.88 o                         
  11   1   6      19070.07      19112.82       275.79 o                         
  13   1   6       9374.97       9700.54       490.53 o                         
  15   1   6       3820.32       3700.28       296.47 o                         
 -16   2   6       2408.10       2164.50       261.19 o                         
 -14   2   6       3233.50       3379.04       239.72 o                         
 -12   2   6       6587.68       6806.77       215.00 o                         
 -10   2   6      11142.10      11360.87       247.54 o                         
  -8   2   6      10772.00      10491.83       179.13 o                         
  -6   2   6      33164.80      33701.46       285.71 o                         
  -4   2   6      63036.71      63198.94       366.12 o                         
  -2   2   6      82956.23      85841.19       509.99 o                         
   0   2   6     131603.56     137777.67       873.12 o                         
   2   2   6      32373.51      33433.34       231.59 o                         
   4   2   6       6802.35       6560.29        98.16 o                         
   6   2   6      27691.21      27828.05       209.86 o                         
   8   2   6      12969.10      12948.92       315.31 o                         
  10   2   6       4831.97       4726.71       161.58 o                         
  12   2   6       5713.07       5101.94       258.25 o                         
  14   2   6       2465.09       2860.95       319.35 o                         
  16   2   6       1105.55       1148.26       302.69 o                         
 -17   3   6        386.93         53.29       290.84 o                         
 -15   3   6       1045.16       1085.07       246.24 o                         
 -13   3   6       1178.50        965.65       220.89 o                         
 -11   3   6       2144.94       2424.70       188.13 o                         
  -9   3   6       9702.67       9770.39       186.44 o                         
  -7   3   6      17463.95      17626.24       212.01 o                         
  -5   3   6      16309.75      16085.09       144.96 o                         
  -3   3   6     112672.73     114024.83       709.09 o                         
  -1   3   6     124629.16     124150.84       767.11 o                         
   1   3   6      33869.14      34596.71       239.65 o                         
   3   3   6      21565.88      22925.36       182.04 o                         
   5   3   6      11874.49      11965.12       142.17 o                         
   7   3   6       5450.83       5609.39       139.10 o                         
   9   3   6       5283.05       4909.05       197.51 o                         
  11   3   6        573.10        706.46       203.91 o                         
  13   3   6        775.75       1101.49       244.39 o                         
  15   3   6       1061.43       1331.44       321.49 o                         
 -16   4   6        146.10        454.89       322.75 o                         
 -14   4   6        204.89        138.46       245.85 o                         
 -12   4   6       1269.04       1299.93       223.62 o                         
 -10   4   6       2180.29       2138.14       170.51 o                         
  -8   4   6       1935.64       1759.03       148.60 o                         
  -6   4   6      12690.14      13059.77       169.84 o                         
  -4   4   6      25716.16      26151.61       200.73 o                         
  -2   4   6      12705.40      12621.00       114.00 o                         
   0   4   6      35106.11      37068.66       269.60 o                         
   2   4   6       9855.62       9577.77        97.68 o                         
   4   4   6       3437.31       3634.36       118.07 o                         
   6   4   6       8827.83       9288.79       210.61 o                         
   8   4   6       1796.86       1899.20       179.02 o                         
  10   4   6        278.51        225.62       194.77 o                         
  12   4   6        555.08        340.27       261.69 o                         
  14   4   6        117.26        419.08       287.77 o                         
 -15   5   6         44.15       -147.96       255.69 o                         
 -13   5   6        124.57        230.88       231.32 o                         
 -11   5   6        289.42        239.62       213.74 o                         
  -9   5   6       1359.19       1463.05       177.00 o                         
  -7   5   6       1647.57       1724.56       135.13 o                         
  -5   5   6         25.09         64.37        97.16 o                         
  -3   5   6       2238.32       2667.03        80.05 o                         
  -1   5   6        324.10        330.59        86.08 o                         
   1   5   6        287.21        333.22       111.94 o                         
   3   5   6       6058.84       6153.30       163.37 o                         
   5   5   6        943.00        761.80       148.72 o                         
   7   5   6        207.33        182.64       204.49 o                         
   9   5   6       1461.61       1816.89       235.02 o                         
  11   5   6         70.15        -16.36       296.84 o                         
  13   5   6         14.53        -19.74       288.19 o                         
  15   5   6         19.82        255.41       382.18 o                         
 -16   6   6         40.68       -209.57       326.99 o                         
 -14   6   6         35.29         94.80       262.65 o                         
 -12   6   6         29.28        -52.94       233.31 o                         
 -10   6   6        185.20         50.09       208.54 o                         
  -8   6   6          9.23         61.82       157.46 o                         
  -6   6   6         88.39        157.68       137.32 o                         
  -4   6   6         28.68       -114.70       114.70 o                         
  -2   6   6       2128.81       2219.61       124.09 o                         
   0   6   6        210.01         -2.44       155.25 o                         
   2   6   6         48.75        135.15       159.46 o                         
   4   6   6         48.23       -127.10       176.79 o                         
   6   6   6         50.00        109.01       195.09 o                         
   8   6   6         30.08       -134.68       230.58 o                         
  10   6   6        301.42       -141.18       304.12 o                         
  12   6   6          5.77       -228.26       284.38 o                         
  14   6   6        175.19        248.57       311.13 o                         
 -15   7   6        302.01         77.39       330.79 o                         
 -13   7   6        404.94        145.12       273.08 o                         
 -11   7   6       1032.16        790.06       231.82 o                         
  -9   7   6       2289.01       2136.68       195.68 o                         
  -7   7   6       1147.02       1092.97       190.91 o                         
  -5   7   6        271.84        393.62       192.61 o                         
  -3   7   6         73.94        213.52       150.51 o                         
  -1   7   6         55.04         94.24       147.08 o                         
   1   7   6       1390.80       1906.69       171.09 o                         
   3   7   6        950.19        993.28       184.01 o                         
   5   7   6       1170.67        918.32       195.41 o                         
   7   7   6       1757.70       1844.65       265.75 o                         
   9   7   6        817.39        713.90       337.17 o                         
  11   7   6        762.08       1089.21       334.84 o                         
  13   7   6        818.39        767.02       314.11 o                         
 -14   8   6        551.38       1021.50       323.06 o                         
 -12   8   6       1231.72       1358.16       275.80 o                         
 -10   8   6       3487.68       2699.44       332.71 o                         
  -8   8   6       4531.21       4726.02       254.35 o                         
  -6   8   6       4075.13       3616.55       295.53 o                         
  -4   8   6        487.73       1023.92       267.16 o                         
  -2   8   6       1402.27       1592.41       222.07 o                         
   0   8   6       3081.45       2888.97       257.34 o                         
   2   8   6       4691.64       4819.69       191.70 o                         
   4   8   6       4398.69       4396.58       215.28 o                         
   6   8   6       3936.49       4637.67       289.11 o                         
   8   8   6       2408.91       2655.93       349.80 o                         
  10   8   6       2018.10       2307.30       248.02 o                         
  12   8   6        540.96        498.26       314.32 o                         
 -13   9   6        553.92       1205.13       333.68 o                         
 -11   9   6       1544.05       1223.94       342.87 o                         
  -9   9   6       4989.39       5189.17       311.91 o                         
  -7   9   6       7432.02       7975.05       504.97 o                         
  -5   9   6       7229.00       7179.35       414.22 o                         
  -3   9   6       7353.97       7324.36       322.72 o                         
  -1   9   6       7737.76       7541.96       352.02 o                         
   1   9   6      11831.55      11765.82       347.76 o                         
   3   9   6      11045.27      11431.15       507.01 o                         
   5   9   6       6757.92       6713.16       387.19 o                         
   7   9   6       2978.03       3170.07       276.50 o                         
   9   9   6       1498.62       1693.37       396.70 o                         
  11   9   6        593.91        943.94       285.95 o                         
 -12  10   6       1131.14       1092.76       446.37 o                         
 -10  10   6       1622.15       1662.22       918.24 o                         
  -8  10   6       3389.56       3335.14       418.67 o                         
  -6  10   6      10288.80      11097.28       778.00 o                         
  -4  10   6      12995.82      12517.16       396.12 o                         
  -2  10   6      14314.81      15559.08       474.46 o                         
   0  10   6      13441.67      13682.66       387.01 o                         
   2  10   6      11928.34      11909.43       373.57 o                         
   4  10   6       7888.68       8255.29       417.78 o                         
   6  10   6       4925.58       5357.79       403.08 o                         
   8  10   6       1600.55       1407.77       403.93 o                         
  10  10   6        486.02        177.90       356.38 o                         
  -9  11   6       2364.04       1776.10       445.96 o                         
  -7  11   6       2917.92       2747.32       445.85 o                         
  -5  11   6       6219.99       6612.17       389.75 o                         
  -3  11   6      11101.12      11701.60       545.51 o                         
  -1  11   6       8673.85       9814.57       446.28 o                         
   1  11   6       7078.83       7883.67       763.14 o                         
   3  11   6       5960.41       5902.90       418.52 o                         
   5  11   6       4251.10       3806.28       411.50 o                         
   7  11   6       2022.08       1879.58       411.73 o                         
  -6  12   6       2407.27       3078.28       754.10 o                         
  -4  12   6       2472.32       2694.07       866.60 o                         
  -2  12   6       2997.49       2766.30       361.30 o                         
   0  12   6       2632.93       2493.22       413.37 o                         
   2  12   6       1810.44       1550.81       399.46 o                         
   4  12   6       2177.64       2316.17       417.08 o                         
   6  12   6       2349.49       2508.93       441.27 o                         
  -3  13   6        831.66        649.51       432.01 o                         
  -1  13   6        530.12        718.56       427.93 o                         
   1  13   6        747.12        583.53       423.52 o                         
 -17   1   7         62.16        -72.05       252.82 o                         
 -15   1   7        149.35         81.04       225.67 o                         
 -13   1   7        638.10        808.98       203.88 o                         
 -11   1   7       1545.84       1689.56       181.39 o                         
  -9   1   7       2371.29       2360.97       160.10 o                         
  -7   1   7       3860.37       3951.02       118.58 o                         
  -5   1   7       4702.84       4763.67       111.36 o                         
  -3   1   7       6476.59       5490.74        84.55 o                         
  -1   1   7      10516.13       9057.03        92.42 o                         
   1   1   7        956.92       1226.91        65.33 o                         
   3   1   7        154.56        388.89        60.18 o                         
   5   1   7       1158.51       1217.13        67.88 o                         
   7   1   7        868.58        860.72       115.75 o                         
   9   1   7       1105.31       1136.45       140.70 o                         
  11   1   7       1182.38       1153.29       181.40 o                         
  13   1   7        355.96        736.68       222.53 o                         
  15   1   7        117.88        217.04       284.14 o                         
 -16   2   7        359.17        110.20       257.97 o                         
 -14   2   7        814.73        634.16       268.02 o                         
 -12   2   7       1240.11       1159.93       192.11 o                         
 -10   2   7       4651.58       4554.43       188.77 o                         
  -8   2   7       9230.77       8836.20       172.35 o                         
  -6   2   7       8619.65       8048.94       116.44 o                         
  -4   2   7      27368.93      27722.59       183.05 o                         
  -2   2   7      27221.39      25697.47       170.44 o                         
   0   2   7      31908.60      31866.38       219.45 o                         
   2   2   7      25031.01      25973.74       177.86 o                         
   4   2   7       5565.96       5688.27        80.91 o                         
   6   2   7       3959.12       3985.03        92.84 o                         
   8   2   7       6866.57       6633.25       143.04 o                         
  10   2   7       3630.31       3606.82       182.48 o                         
  12   2   7       1190.76       1385.81       193.73 o                         
  14   2   7        434.11        226.66       302.47 o                         
  16   2   7        157.36        123.21       346.87 o                         
 -17   3   7        307.35        493.35       295.75 o                         
 -15   3   7        443.77        540.21       247.88 o                         
 -13   3   7       1952.74       2024.70       225.69 o                         
 -11   3   7       1976.98       2138.41       187.83 o                         
  -9   3   7       3590.85       3698.45       159.53 o                         
  -7   3   7      17535.60      17322.16       212.22 o                         
  -5   3   7      25995.57      25094.44       193.55 o                         
  -3   3   7      37018.85      36828.96       237.00 o                         
  -1   3   7     100218.51     103896.91       646.79 o                         
   1   3   7      89859.12      89022.99       591.06 o                         
   3   3   7      41288.46      41148.87       307.49 o                         
   5   3   7      23123.92      22969.67       355.89 o                         
   7   3   7      11310.28      11577.28       199.50 o                         
   9   3   7       6253.47       6503.56       332.72 o                         
  11   3   7       3589.27       3490.04       271.76 o                         
  13   3   7        569.07        559.44       310.96 o                         
  15   3   7        292.72        324.09       550.19 o                         
 -16   4   7       1016.51       1141.87       288.75 o                         
 -14   4   7       1539.37       1719.36       262.38 o                         
 -12   4   7       3200.59       3388.46       225.28 o                         
 -10   4   7       7206.14       7174.31       193.62 o                         
  -8   4   7       7216.52       7121.56       200.16 o                         
  -6   4   7      14266.41      13757.24       187.10 o                         
  -4   4   7      55123.62      54628.75       389.53 o                         
  -2   4   7      55817.32      54810.56       364.14 o                         
   0   4   7      73426.47      73440.63       561.90 o                         
   2   4   7      85011.16      83694.90       691.22 o                         
   4   4   7      37156.64      34896.18       409.04 o                         
   6   4   7      20448.38      20586.70       401.60 o                         
   8   4   7      16760.63      16136.75       297.98 o                         
  10   4   7       4798.79       4776.22       298.78 o                         
  12   4   7       1660.28       1983.64       318.74 o                         
  14   4   7        891.19        -85.68       293.18 o                         
 -15   5   7       1804.68       2809.94       287.07 o                         
 -13   5   7       5445.27       5672.53       278.36 o                         
 -11   5   7       9491.89       9277.77       250.62 o                         
  -9   5   7      12426.33      12094.94       255.12 o                         
  -7   5   7      17601.28      17176.24       253.99 o                         
  -5   5   7      17258.34      16846.57       232.66 o                         
  -3   5   7      28378.92      27008.36       240.09 o                         
  -1   5   7      47698.05      48021.85       420.03 o                         
   1   5   7      19819.60      19200.75       291.83 o                         
   3   5   7      22374.63      21890.21       324.24 o                         
   5   5   7      35609.89      35797.91       470.57 o                         
   7   5   7      14178.34      14359.96       289.33 o                         
   9   5   7       7197.83       6626.74       267.09 o                         
  11   5   7       6122.65       5756.13       610.44 o                         
  13   5   7       1891.82       1472.32       291.28 o                         
  15   5   7       1117.19       1413.89       327.80 o                         
 -16   6   7       2620.19       2478.57       393.89 o                         
 -14   6   7       4383.50       4766.42       328.52 o                         
 -12   6   7       8254.04       8290.96       295.45 o                         
 -10   6   7      18257.93      18942.04       349.97 o                         
  -8   6   7      17990.21      17360.29       317.82 o                         
  -6   6   7      13316.00      12724.27       249.72 o                         
  -4   6   7      22032.10      21810.79       327.65 o                         
  -2   6   7       9702.55       9370.81       181.71 o                         
   0   6   7       2754.69       2677.94       170.22 o                         
   2   6   7       9149.46       9200.54       225.69 o                         
   4   6   7       7452.93       7094.25       215.68 o                         
   6   6   7      11264.43      11793.05       266.12 o                         
   8   6   7      13695.04      14237.89       477.14 o                         
  10   6   7       5359.14       5782.77       365.21 o                         
  12   6   7       3962.80       3619.51       305.03 o                         
  14   6   7       2853.40       3273.94       331.78 o                         
 -15   7   7       2388.32       2217.81       556.20 o                         
 -13   7   7       5173.72       5352.62       467.22 o                         
 -11   7   7       7754.55       7472.90       290.62 o                         
  -9   7   7      12584.77      12793.93       301.58 o                         
  -7   7   7      22618.18      22510.36       408.52 o                         
  -5   7   7      12111.02      12087.10       290.46 o                         
  -3   7   7       3488.42       3614.05       195.98 o                         
  -1   7   7       5076.08       5369.81       192.11 o                         
   1   7   7       1693.92       1456.35       177.33 o                         
   3   7   7       2547.17       2261.31       194.19 o                         
   5   7   7       8958.63       8623.53       246.07 o                         
   7   7   7       5458.15       5616.85       395.23 o                         
   9   7   7       5473.02       5653.06       325.30 o                         
  11   7   7       5657.12       5096.66       403.59 o                         
  13   7   7       2214.70       2098.11       323.60 o                         
 -14   8   7       1816.74       1185.71       412.04 o                         
 -12   8   7       1866.80       1370.24       310.79 o                         
 -10   8   7       4461.71       4463.49       307.89 o                         
  -8   8   7       6209.74       6700.54       359.28 o                         
  -6   8   7       9199.75       8324.60       411.96 o                         
  -4   8   7      10733.86      10622.31       339.77 o                         
  -2   8   7       4135.21       4837.60       287.46 o                         
   0   8   7       2345.24       2242.72       193.80 o                         
   2   8   7       7127.15       6645.65       223.28 o                         
   4   8   7       3428.00       3054.00       218.49 o                         
   6   8   7       3891.78       3139.26       454.89 o                         
   8   8   7       5227.43       5321.60       324.59 o                         
  10   8   7       1809.86       1429.20       284.98 o                         
  12   8   7       1215.35       1379.41       291.45 o                         
 -13   9   7        630.69        309.83       373.02 o                         
 -11   9   7        598.84        680.85       339.33 o                         
  -9   9   7        767.17        622.56       340.17 o                         
  -7   9   7       4053.66       4233.88       350.56 o                         
  -5   9   7       3613.83       3876.66       499.99 o                         
  -3   9   7       2867.48       3082.62       417.32 o                         
  -1   9   7       5502.12       5146.34       632.24 o                         
   1   9   7       4020.20       4411.90       370.43 o                         
   3   9   7       3549.36       3785.83       299.00 o                         
   5   9   7       4635.95       4842.44       273.04 o                         
   7   9   7       1086.73        597.48       271.14 o                         
   9   9   7        791.54        755.95       267.32 o                         
  11   9   7        942.23        448.45       287.64 o                         
 -10  10   7        380.28        319.20       830.89 o                         
  -8  10   7        208.87       -311.57       387.97 o                         
  -6  10   7        361.48        311.49       339.24 o                         
  -4  10   7       1708.44       1465.51       327.56 o                         
  -2  10   7       1111.35        753.12       366.80 o                         
   0  10   7        532.04        676.49       357.43 o                         
   2  10   7       2640.03       2507.53       316.15 o                         
   4  10   7        908.10       1099.13       370.27 o                         
   6  10   7        606.84        344.51       384.17 o                         
   8  10   7        586.50       1914.31       406.46 o                         
  10  10   7         95.42        258.79       288.16 o                         
  -9  11   7          5.07       -117.57       439.92 o                         
  -7  11   7        270.50        679.86       428.75 o                         
  -5  11   7          6.76        144.73       479.27 o                         
  -3  11   7         29.93        265.13       426.49 o                         
  -1  11   7        176.52         74.55       395.18 o                         
   1  11   7         31.14        -90.47       325.10 o                         
   3  11   7          4.65       -374.46       374.46 o                         
   5  11   7        292.91       -337.73       387.01 o                         
   7  11   7          2.46        575.33       414.99 o                         
  -6  12   7         68.51         10.98       716.66 o                         
  -4  12   7          5.53        155.75       431.40 o                         
  -2  12   7         31.95       -210.04       418.77 o                         
   0  12   7        232.44       -496.89       496.89 o                         
   2  12   7         12.69       -210.44      1042.20 o                         
   4  12   7         51.08        -63.34       418.31 o                         
  -1  13   7         13.89        210.57       453.52 o                         
 -16   0   8       4320.99       5031.21       375.84 o                         
 -14   0   8      19483.62      19531.80       677.79 o                         
 -12   0   8      25139.88      24650.85       584.91 o                         
 -10   0   8      27697.56      26696.56       480.14 o                         
  -8   0   8      63936.04      62916.49       909.45 o                         
  -6   0   8      36548.66      34688.96       397.31 o                         
  -4   0   8      12488.22      12461.90       164.83 o                         
  -2   0   8      81871.68      92303.39       797.26 o                         
   0   0   8       4979.74       4857.95       114.37 o                         
   2   0   8       6066.88       5464.26       119.55 o                         
   4   0   8      37011.20      36037.45       338.46 o                         
   6   0   8      12032.76      11924.17       232.34 o                         
   8   0   8       6328.94       6647.12       206.98 o                         
  10   0   8       7490.29       8447.13       390.71 o                         
  12   0   8       4341.99       4424.97       279.87 o                         
  14   0   8       5634.61       5597.47       408.44 o                         
  16   0   8       3873.55       4531.77       735.60 o                         
 -17   1   8       3101.01       3217.28       333.31 o                         
 -15   1   8       6804.09       7292.67       263.52 o                         
 -13   1   8      12224.62      12252.26       297.97 o                         
 -11   1   8      30978.52      30165.41       447.47 o                         
  -9   1   8      27166.14      25483.14       325.00 o                         
  -7   1   8      22730.89      22440.86       246.75 o                         
  -5   1   8      60465.51      61239.16       395.51 o                         
  -3   1   8      15876.64      15380.93       129.55 o                         
  -1   1   8      19119.11      20319.88       151.51 o                         
   1   1   8      69921.23      73917.30       454.95 o                         
   3   1   8      17121.76      17022.02       129.82 o                         
   5   1   8      14906.44      15494.26       153.35 o                         
   7   1   8      20225.50      19708.34       243.23 o                         
   9   1   8       4489.85       4497.06       164.32 o                         
  11   1   8       4122.64       4481.89       287.39 o                         
  13   1   8       5998.89       5547.63       421.56 o                         
  15   1   8       3136.13       3195.00       340.44 o                         
 -16   2   8       1249.98       1285.89       312.94 o                         
 -14   2   8       6658.62       6129.61       245.69 o                         
 -12   2   8       7857.35       8317.87       230.93 o                         
 -10   2   8       8778.19       9138.02       210.54 o                         
  -8   2   8      21689.45      21117.57       300.08 o                         
  -6   2   8      13696.43      12932.39       157.92 o                         
  -4   2   8      23045.29      23287.69       162.89 o                         
  -2   2   8      78100.15      79027.92       464.05 o                         
   0   2   8      25668.48      25139.12       184.24 o                         
   2   2   8      45917.21      49364.32       306.39 o                         
   4   2   8      46867.45      47623.64       366.27 o                         
   6   2   8      12186.04      11284.32       158.29 o                         
   8   2   8       8489.68       8400.59       153.98 o                         
  10   2   8       7924.08       7612.10       240.60 o                         
  12   2   8       2349.66       1911.50       291.47 o                         
  14   2   8       1924.22       1753.94       379.49 o                         
 -17   3   8        984.21        951.45       330.29 o                         
 -15   3   8        519.74        185.86       247.42 o                         
 -13   3   8        873.95        983.40       212.45 o                         
 -11   3   8       5962.53       5871.75       208.28 o                         
  -9   3   8       4081.47       4242.31       164.99 o                         
  -7   3   8       4019.63       3917.18       147.41 o                         
  -5   3   8      24177.36      24071.40       233.01 o                         
  -3   3   8      14247.93      13755.17       125.25 o                         
  -1   3   8      37032.16      38219.43       253.68 o                         
   1   3   8      58964.42      60287.09       454.36 o                         
   3   3   8      24250.16      24245.26       223.05 o                         
   5   3   8      16748.43      16385.24       212.15 o                         
   7   3   8      13502.81      13528.04       280.97 o                         
   9   3   8       4470.68       4265.59       262.46 o                         
  11   3   8       2935.86       2676.55       267.91 o                         
  13   3   8       1416.81       1949.12       361.97 o                         
  15   3   8        332.02       -146.35       434.38 o                         
 -16   4   8         66.94        142.18       289.35 o                         
 -14   4   8        581.88        296.48       243.09 o                         
 -12   4   8        263.08        518.62       215.75 o                         
 -10   4   8        774.49       1121.06       193.75 o                         
  -8   4   8       5518.47       5444.93       166.63 o                         
  -6   4   8       1885.56       1853.16       123.44 o                         
  -4   4   8       4307.58       3944.07       103.13 o                         
  -2   4   8      20459.58      20933.71       183.60 o                         
   0   4   8       9626.09      10511.98       156.91 o                         
   2   4   8      11258.30      11554.76       166.85 o                         
   4   4   8      12958.75      12548.21       248.05 o                         
   6   4   8       5068.13       4838.69       204.40 o                         
   8   4   8       4085.51       4051.58       201.27 o                         
  10   4   8       2604.15       2267.27       246.98 o                         
  12   4   8        450.01        863.59       400.65 o                         
  14   4   8        247.88       -295.75       295.75 o                         
 -15   5   8          5.34        245.81       358.55 o                         
 -13   5   8          7.91       -162.78       288.87 o                         
 -11   5   8        133.75        219.78       217.19 o                         
  -9   5   8        107.85       -113.74       201.37 o                         
  -7   5   8        470.62        396.62       173.05 o                         
  -5   5   8       4779.17       4766.46       151.52 o                         
  -3   5   8         26.14        124.03       115.68 o                         
  -1   5   8        234.31        318.91       141.70 o                         
   1   5   8       2544.97       2427.15       173.87 o                         
   3   5   8       1753.66       1911.26       223.19 o                         
   5   5   8       2410.97       2302.39       194.44 o                         
   7   5   8       1504.29       1107.87       205.08 o                         
   9   5   8         93.97       -124.48       240.17 o                         
  11   5   8        528.99        943.22       298.16 o                         
  13   5   8        157.03        156.28       295.66 o                         
 -14   6   8        105.31       -101.17       313.17 o                         
 -12   6   8        301.37        161.71       286.88 o                         
 -10   6   8        739.50        652.90       236.93 o                         
  -8   6   8         67.08        -55.31       199.23 o                         
  -6   6   8        628.65        239.81       177.71 o                         
  -4   6   8        266.14         23.06       148.80 o                         
  -2   6   8          4.53         45.92       167.59 o                         
   0   6   8         36.36        -38.76       173.32 o                         
   2   6   8        676.12        594.15       176.53 o                         
   4   6   8       1076.76       1334.40       193.20 o                         
   6   6   8         64.55        311.48       207.71 o                         
   8   6   8          2.37         61.52       247.26 o                         
  10   6   8          4.86       -208.12       268.31 o                         
  12   6   8         71.15       -104.78       293.13 o                         
  14   6   8         20.69         30.16       319.85 o                         
 -15   7   8        507.99        795.55       342.01 o                         
 -13   7   8        990.12       1316.81       314.77 o                         
 -11   7   8        849.83       1056.53       322.33 o                         
  -9   7   8       1889.01       1705.94       239.80 o                         
  -7   7   8       4705.49       4804.14       265.56 o                         
  -5   7   8       2054.14       2197.82       305.66 o                         
  -3   7   8       3278.36       3861.35       207.42 o                         
  -1   7   8        139.87        303.35       177.85 o                         
   1   7   8        268.93        325.34       182.26 o                         
   3   7   8         96.09         22.41       197.82 o                         
   5   7   8        433.59        556.72       210.72 o                         
   7   7   8        415.92         29.84       253.80 o                         
   9   7   8       1130.72        938.97       270.80 o                         
  11   7   8        264.76        675.67       314.97 o                         
  13   7   8        264.30        607.98       320.45 o                         
 -14   8   8        716.18       1110.93       441.74 o                         
 -12   8   8       1051.96       1286.04       316.86 o                         
 -10   8   8       1511.87        689.27       335.67 o                         
  -8   8   8       1682.97       1248.82       310.45 o                         
  -6   8   8       8446.82       7794.57       693.19 o                         
  -4   8   8       8326.14       8581.58       431.60 o                         
  -2   8   8       2185.09       2553.85       287.37 o                         
   0   8   8       1167.12       1738.14       222.86 o                         
   2   8   8       1599.97       1855.47       255.48 o                         
   4   8   8       2722.57       3115.44       227.86 o                         
   6   8   8       4330.26       4423.69       271.88 o                         
   8   8   8       1573.66       1490.26       282.92 o                         
  10   8   8       1109.54       1348.95       272.34 o                         
  12   8   8        951.99        459.09       317.83 o                         
 -13   9   8        381.93        799.41       376.22 o                         
 -11   9   8        489.45        446.60       525.44 o                         
  -9   9   8       1232.69        808.46       407.40 o                         
  -7   9   8       3410.53       3631.43       418.48 o                         
  -5   9   8       5585.81       4879.98       405.09 o                         
  -3   9   8      10137.19      10098.38       357.73 o                         
  -1   9   8       6630.60       6917.84       854.24 o                         
   1   9   8       7452.12       7623.67       318.47 o                         
   3   9   8      10385.58      10677.06       306.58 o                         
   5   9   8       6630.72       6584.22       312.76 o                         
   7   9   8       3744.40       3837.65       551.80 o                         
   9   9   8       3506.14       2950.15       477.52 o                         
  11   9   8        992.66        739.19       272.65 o                         
 -10  10   8        674.42       1137.66       566.53 o                         
  -8  10   8       1129.82        753.57       361.78 o                         
  -6  10   8       3188.07       2720.45       424.73 o                         
  -4  10   8       5075.17       5477.08       381.50 o                         
  -2  10   8      10491.46      10809.75       436.41 o                         
   0  10   8      14979.08      15209.91       488.01 o                         
   2  10   8      10675.32      11373.95       379.67 o                         
   4  10   8       7632.37       7955.01       707.38 o                         
   6  10   8       7524.39       7342.83       780.55 o                         
   8  10   8       3478.29       3294.06       435.98 o                         
  -9  11   8       1743.17       1146.52       590.81 o                         
  -7  11   8       2034.45       1653.24       420.67 o                         
  -5  11   8       2563.76       2248.99       437.40 o                         
  -3  11   8       5143.84       5793.76       710.58 o                         
  -1  11   8       6920.49       7060.76       434.76 o                         
   1  11   8       8367.74       8779.24       458.82 o                         
   3  11   8       6566.63       6336.09       429.92 o                         
   5  11   8       3673.53       4145.21       429.70 o                         
   7  11   8       2603.18       2710.04       442.27 o                         
  -6  12   8       2520.62       2914.24       469.97 o                         
  -4  12   8       1818.90       2210.28       448.88 o                         
  -2  12   8       2739.06       3219.80       447.90 o                         
   0  12   8       2927.26       2689.36       423.70 o                         
   2  12   8       1797.69       1046.91       507.67 o                         
   4  12   8       1388.59       1674.26       510.64 o                         
 -17   1   9         85.53        -89.10       261.56 o                         
 -15   1   9         46.38        335.58       252.31 o                         
 -13   1   9        622.80        649.06       211.38 o                         
 -11   1   9       1917.46       2095.40       190.86 o                         
  -9   1   9       4204.75       4492.17       180.11 o                         
  -7   1   9       5628.11       5046.01       151.91 o                         
  -5   1   9       1311.75       1377.08        87.07 o                         
  -3   1   9        690.77        699.14        77.13 o                         
  -1   1   9       5168.03       5365.76        89.04 o                         
   1   1   9        786.11        677.81        66.93 o                         
   3   1   9        366.00        582.24        78.48 o                         
   5   1   9        407.96        533.37       109.22 o                         
   7   1   9       2676.59       2571.29       137.11 o                         
   9   1   9       1863.08       2108.46       193.46 o                         
  11   1   9        381.95        584.93       197.76 o                         
  13   1   9        326.03         82.46       344.84 o                         
  15   1   9        291.09        427.50       331.77 o                         
 -16   2   9        448.70        180.30       268.20 o                         
 -14   2   9        346.81        298.86       223.26 o                         
 -12   2   9       1816.48       1758.74       205.27 o                         
 -10   2   9       6427.28       6455.21       208.48 o                         
  -8   2   9       4713.49       4722.80       159.33 o                         
  -6   2   9       2729.24       2758.52       117.11 o                         
  -4   2   9      12473.59      12743.14       134.06 o                         
  -2   2   9      11932.11      11787.71       114.33 o                         
   0   2   9      13505.00      13560.39       135.66 o                         
   2   2   9       3989.73       4151.83        90.31 o                         
   4   2   9      12258.72      11950.26       147.45 o                         
   6   2   9      17037.10      16634.65       207.04 o                         
   8   2   9       5714.67       5754.21       157.02 o                         
  10   2   9       2489.14       2298.09       224.41 o                         
  12   2   9       1951.70       1129.12       334.28 o                         
  14   2   9        749.39        937.95       386.78 o                         
 -17   3   9       1083.27        620.91       285.83 o                         
 -15   3   9        945.19        482.41       255.33 o                         
 -13   3   9       1033.37        737.83       217.91 o                         
 -11   3   9       1125.52       1178.05       195.79 o                         
  -9   3   9       3862.86       3876.90       169.03 o                         
  -7   3   9       4292.05       4273.26       153.24 o                         
  -5   3   9       7525.61       7459.00       137.06 o                         
  -3   3   9      12006.03      11081.50       135.30 o                         
  -1   3   9      22658.22      21539.67       249.87 o                         
   1   3   9      36587.43      37017.01       356.36 o                         
   3   3   9      63816.63      63246.07       567.21 o                         
   5   3   9      34599.05      34008.97       357.77 o                         
   7   3   9      17914.82      18138.88       308.80 o                         
   9   3   9       7463.27       7418.51       219.29 o                         
  11   3   9       3729.66       2898.70       315.46 o                         
  13   3   9       1885.32       2313.38       332.40 o                         
  15   3   9        896.91        286.94       412.32 o                         
 -16   4   9       2096.73       1897.13       335.49 o                         
 -14   4   9       1794.88       2109.12       251.99 o                         
 -12   4   9       2382.83       2646.59       230.49 o                         
 -10   4   9       1485.07       1820.41       176.45 o                         
  -8   4   9       5021.63       4594.13       234.39 o                         
  -6   4   9      11672.24      11649.97       211.84 o                         
  -4   4   9      16530.39      15656.90       179.75 o                         
  -2   4   9      22491.40      22188.98       218.65 o                         
   0   4   9      47346.72      47195.10       462.43 o                         
   2   4   9      50851.98      49551.08       555.04 o                         
   4   4   9      61169.96      59761.45       716.17 o                         
   6   4   9      26558.78      26003.99       384.03 o                         
   8   4   9       9644.81       9763.39       240.19 o                         
  10   4   9       6318.39       6307.99       275.40 o                         
  12   4   9       3914.09       3674.41       312.54 o                         
  14   4   9       1280.80        853.75       348.50 o                         
 -15   5   9       3821.04       3787.61       338.68 o                         
 -13   5   9       3795.93       4004.06       306.67 o                         
 -11   5   9       3815.76       4175.44       236.26 o                         
  -9   5   9      11485.31      10609.35       252.99 o                         
  -7   5   9      19099.47      18511.00       275.17 o                         
  -5   5   9      29857.83      29581.13       369.57 o                         
  -3   5   9      18607.40      18729.52       237.17 o                         
  -1   5   9      19956.28      19985.12       264.82 o                         
   1   5   9      42630.98      41466.45       522.59 o                         
   3   5   9      36721.05      35689.81       470.65 o                         
   5   5   9       9628.19       9583.05       246.77 o                         
   7   5   9       8701.16       8386.60       313.59 o                         
   9   5   9       6819.18       6826.70       285.80 o                         
  11   5   9       4978.33       4594.92       329.89 o                         
  13   5   9       2151.40       2271.01       305.52 o                         
 -14   6   9       4188.90       4308.90       363.60 o                         
 -12   6   9      10761.61      11211.31       354.11 o                         
 -10   6   9      10738.51      10040.51       290.61 o                         
  -8   6   9      21854.90      21411.50       376.02 o                         
  -6   6   9      31298.34      30932.41       403.49 o                         
  -4   6   9      27402.87      26853.46       636.50 o                         
  -2   6   9      24156.69      24204.50       330.96 o                         
   0   6   9      21272.41      20841.61       353.45 o                         
   2   6   9       4126.29       4390.84       205.35 o                         
   4   6   9       3190.73       3690.69       219.88 o                         
   6   6   9       3358.17       3464.17       226.57 o                         
   8   6   9       4882.89       4924.22       278.83 o                         
  10   6   9       4041.10       4332.38       292.25 o                         
  12   6   9       2800.76       2432.12       352.94 o                         
 -13   7   9       4445.35       4313.78       332.45 o                         
 -11   7   9       9504.90       9826.34       308.81 o                         
  -9   7   9      16352.36      16631.29       397.23 o                         
  -7   7   9      15112.45      15008.31       404.26 o                         
  -5   7   9      22405.84      21920.02       397.13 o                         
  -3   7   9      27736.01      27539.05       405.05 o                         
  -1   7   9      12043.93      12323.68       278.86 o                         
   1   7   9       3334.60       3784.35       251.52 o                         
   3   7   9       1694.64       1157.83       230.94 o                         
   5   7   9       1013.42       1056.23       254.72 o                         
   7   7   9       2652.38       2868.17       265.46 o                         
   9   7   9       3033.95       3712.48       326.37 o                         
  11   7   9       2518.92       3253.11       346.45 o                         
 -12   8   9       3838.52       3784.54       330.48 o                         
 -10   8   9       4790.29       5227.68       328.13 o                         
  -8   8   9       5531.05       6154.48       434.64 o                         
  -6   8   9       6666.96       7093.81       417.13 o                         
  -4   8   9       9622.99       9222.61       543.02 o                         
  -2   8   9      11202.62      11105.41       353.38 o                         
   0   8   9       9490.47       9489.08       325.05 o                         
   2   8   9       1682.24       1362.82       216.75 o                         
   4   8   9       1782.67       2008.24       226.76 o                         
   6   8   9       3092.41       3451.91       273.83 o                         
   8   8   9       2891.25       2793.72       375.71 o                         
  10   8   9       1311.96       1277.72       304.72 o                         
 -11   9   9        724.79        901.00       436.46 o                         
  -9   9   9       1132.16        790.49       432.71 o                         
  -7   9   9       1330.95       1645.75       408.37 o                         
  -5   9   9       1447.03       1766.53       397.05 o                         
  -3   9   9       5288.09       4671.43       325.22 o                         
  -1   9   9       3771.86       3473.14       386.51 o                         
   1   9   9       2690.49       3685.27       454.05 o                         
   3   9   9       4174.77       4481.09       269.23 o                         
   5   9   9       2858.41       2891.31       275.66 o                         
   7   9   9       1357.31       1180.55       438.08 o                         
   9   9   9       1087.75       1029.27       343.23 o                         
 -10  10   9        145.59       -450.15       450.15 o                         
  -8  10   9         62.19        626.19       364.26 o                         
  -6  10   9        530.76        613.20       425.68 o                         
  -4  10   9        632.64        379.11       697.80 o                         
  -2  10   9        307.12         53.46       361.45 o                         
   0  10   9       2289.29       1927.74       374.70 o                         
   2  10   9       1409.36       1543.51       323.59 o                         
   4  10   9        625.01       1054.44       376.98 o                         
   6  10   9        641.59        571.41       398.73 o                         
   8  10   9        483.66        641.63       313.90 o                         
  -9  11   9          1.47       -256.19       568.50 o                         
  -7  11   9         20.16        136.69       386.82 o                         
  -5  11   9          1.57       -138.34       434.24 o                         
  -3  11   9        314.54        650.57       522.03 o                         
  -1  11   9         31.93        554.77       390.35 o                         
   1  11   9          1.95        220.14       398.91 o                         
   3  11   9         47.27        752.91       389.78 o                         
   5  11   9         70.25       -228.43       415.32 o                         
   7  11   9          6.11       -400.21       425.95 o                         
  -6  12   9         58.32        283.20       489.21 o                         
  -4  12   9         58.69        284.57       559.56 o                         
  -2  12   9         98.78        132.26       427.97 o                         
   0  12   9         14.78        413.86       593.41 o                         
   2  12   9         34.68        144.60       510.67 o                         
   4  12   9         44.67        428.69       622.33 o                         
 -16   0  10        626.04        590.55       364.46 o                         
 -14   0  10       5379.07       6418.23       416.01 o                         
 -12   0  10      16120.24      16846.05       411.04 o                         
 -10   0  10      38144.63      37776.05       625.03 o                         
  -8   0  10      61146.75      59306.84       873.76 o                         
  -6   0  10      75403.46      74375.06       855.80 o                         
  -4   0  10     108323.83     107634.20       981.06 o                         
  -2   0  10     109946.74     113720.12      1031.72 o                         
   0   0  10      14440.20      13897.92       208.19 o                         
   2   0  10      27592.26      28043.10       379.29 o                         
   4   0  10      25209.84      25986.75       346.26 o                         
   6   0  10       1699.32       1440.85       197.03 o                         
   8   0  10       4130.81       4076.46       241.08 o                         
  10   0  10       5864.54       5268.58       330.08 o                         
  12   0  10       1363.15       1940.68       627.12 o                         
 -17   1  10       1173.95       1274.73       307.05 o                         
 -15   1  10       2773.55       3062.99       248.87 o                         
 -13   1  10       6231.84       6144.62       240.48 o                         
 -11   1  10      22169.35      21771.37       321.01 o                         
  -9   1  10      27188.35      27481.18       565.50 o                         
  -7   1  10      64094.96      63068.04       608.36 o                         
  -5   1  10      78499.09      77172.69       598.82 o                         
  -3   1  10      43781.63      43411.61       308.04 o                         
  -1   1  10      20171.75      19180.48       163.80 o                         
   1   1  10      59475.89      61175.94       463.24 o                         
   3   1  10      13914.73      13433.73       155.57 o                         
   5   1  10      17862.22      17245.01       208.74 o                         
   7   1  10       9797.88       9915.48       183.47 o                         
   9   1  10       3821.34       4109.09       197.82 o                         
  11   1  10       2910.65       2763.06       251.39 o                         
  13   1  10       2814.32       2654.29       370.32 o                         
  15   1  10        607.75        956.32       388.91 o                         
 -16   2  10       1490.57       1973.22       278.61 o                         
 -14   2  10       3722.49       3628.98       278.52 o                         
 -12   2  10       5195.46       4867.30       226.20 o                         
 -10   2  10      16227.64      15836.15       278.60 o                         
  -8   2  10      19724.21      19412.25       346.81 o                         
  -6   2  10      10808.67      10490.64       183.57 o                         
  -4   2  10       9679.57       9426.04       127.76 o                         
  -2   2  10      35534.42      35840.43       272.46 o                         
   0   2  10      26215.46      26269.18       228.92 o                         
   2   2  10      19323.09      19082.99       189.53 o                         
   4   2  10      25284.42      25093.97       284.37 o                         
   6   2  10      20505.15      20300.92       254.28 o                         
   8   2  10      13397.55      13667.04       307.59 o                         
  10   2  10       7788.82       8139.16       327.58 o                         
  12   2  10       1808.18       1958.40       457.77 o                         
  14   2  10        880.26       1076.53       390.52 o                         
 -17   3  10       1369.81       1744.85       321.20 o                         
 -15   3  10       1900.96       2406.31       384.67 o                         
 -13   3  10       1891.81       1947.36       224.80 o                         
 -11   3  10       2961.74       3073.23       203.46 o                         
  -9   3  10       4191.63       4563.10       266.42 o                         
  -7   3  10       7126.63       6650.50       190.17 o                         
  -5   3  10       1067.51       1151.48       148.30 o                         
  -3   3  10       4594.54       4684.51       129.32 o                         
  -1   3  10       7372.47       6934.47       142.45 o                         
   1   3  10      20295.14      20678.48       234.22 o                         
   3   3  10      17556.72      18104.47       229.06 o                         
   5   3  10      20493.55      19876.22       289.74 o                         
   7   3  10      18165.53      17589.70       312.87 o                         
   9   3  10       8663.30       8656.87       235.42 o                         
  11   3  10       2086.13       1468.49       338.35 o                         
  13   3  10       1948.79       1641.38       332.92 o                         
 -16   4  10        560.59        -59.84       338.29 o                         
 -14   4  10        939.97        759.23       285.44 o                         
 -12   4  10        531.27        547.75       257.91 o                         
 -10   4  10       1118.40       1195.55       199.08 o                         
  -8   4  10        935.82       1145.50       180.41 o                         
  -6   4  10       3514.46       3706.25       173.46 o                         
  -4   4  10       1045.59       1042.19       139.87 o                         
  -2   4  10       2112.68       2305.98       139.17 o                         
   0   4  10       7026.78       6868.00       169.27 o                         
   2   4  10       5676.07       5539.92       179.55 o                         
   4   4  10       6882.15       6722.41       216.17 o                         
   6   4  10       8515.26       8104.10       279.43 o                         
   8   4  10       3835.57       3909.74       242.30 o                         
  10   4  10       3073.73       2182.57       348.74 o                         
  12   4  10        916.56        505.18       366.10 o                         
  14   4  10        339.84        436.66       350.54 o                         
 -15   5  10         32.88         86.37       403.49 o                         
 -13   5  10          8.59       -297.41       297.41 o                         
 -11   5  10         50.85       -109.74       251.40 o                         
  -9   5  10         61.59        171.38       208.71 o                         
  -7   5  10         31.16        143.61       179.50 o                         
  -5   5  10       1610.66       1883.21       151.15 o                         
  -3   5  10       4188.08       4215.24       169.04 o                         
  -1   5  10        285.91        344.47       163.14 o                         
   1   5  10        386.17         93.29       179.72 o                         
   3   5  10       1277.95       1239.18       194.90 o                         
   5   5  10        593.50        677.25       201.67 o                         
   7   5  10        939.32        652.33       220.43 o                         
   9   5  10        616.79        285.76       235.44 o                         
  11   5  10        144.62        431.23       279.41 o                         
  13   5  10        258.58        -38.26       305.20 o                         
 -14   6  10         23.73        293.11       318.71 o                         
 -12   6  10        395.59        679.81       308.73 o                         
 -10   6  10       1494.92       1222.96       301.74 o                         
  -8   6  10        395.70        418.08       207.78 o                         
  -6   6  10          5.50         35.56       243.47 o                         
  -4   6  10        539.07        365.23       185.10 o                         
  -2   6  10         44.34        -23.81       180.43 o                         
   0   6  10        274.63        110.82       193.73 o                         
   2   6  10        108.65        248.79       198.84 o                         
   4   6  10        135.87        165.67       207.35 o                         
   6   6  10         43.12        261.98       222.71 o                         
   8   6  10         41.84       -214.41       260.72 o                         
  10   6  10         15.16       -223.80       277.55 o                         
  12   6  10          4.01        -75.87       370.54 o                         
 -13   7  10        983.43        946.14       318.31 o                         
 -11   7  10        961.71        716.59       298.23 o                         
  -9   7  10       2165.42       3580.58       343.56 o                         
  -7   7  10       5664.89       5687.62       335.19 o                         
  -5   7  10       1659.44       1568.66       288.35 o                         
  -3   7  10       3461.67       3343.47       203.73 o                         
  -1   7  10       3826.66       3972.46       218.06 o                         
   1   7  10       1768.69       1751.38       210.48 o                         
   3   7  10        501.49        225.57       261.66 o                         
   5   7  10         69.29        -45.59       227.73 o                         
   7   7  10         25.14        426.25       269.30 o                         
   9   7  10        440.74        702.10       316.97 o                         
  11   7  10        172.66       -336.38       391.27 o                         
 -12   8  10       1084.50        155.53       485.57 o                         
 -10   8  10       3313.84       3798.67       364.87 o                         
  -8   8  10       1500.07       1915.48       401.14 o                         
  -6   8  10       2576.07       2421.01       450.86 o                         
  -4   8  10       6867.14       7261.56       332.36 o                         
  -2   8  10       6708.87       7122.11       273.16 o                         
   0   8  10       8413.65       8458.88       254.99 o                         
   2   8  10       2181.81       2443.90       224.59 o                         
   4   8  10        499.27        991.13       231.31 o                         
   6   8  10       1373.52       1719.52       274.72 o                         
   8   8  10       1237.73        604.19       289.64 o                         
  10   8  10        737.43        426.37       308.91 o                         
 -11   9  10        355.34        135.18       440.43 o                         
  -9   9  10        619.60        666.90       429.21 o                         
  -7   9  10       2213.74       2400.50       622.47 o                         
  -5   9  10       1356.79       1288.07       399.95 o                         
  -3   9  10       5371.29       4717.45       431.32 o                         
  -1   9  10       5705.60       5643.49       387.46 o                         
   1   9  10       5895.48       6743.97       400.15 o                         
   3   9  10       6447.29       6667.51       293.83 o                         
   5   9  10       4602.00       4699.90       295.04 o                         
   7   9  10       2077.30       1857.43       360.50 o                         
   9   9  10       2800.97       2977.38       359.41 o                         
 -10  10  10        500.73        560.85       658.38 o                         
  -8  10  10        173.76       -315.01       444.36 o                         
  -6  10  10        942.74       1638.90       477.80 o                         
  -4  10  10       1985.24       1378.64       417.78 o                         
  -2  10  10       2664.81       2461.06       389.59 o                         
   0  10  10       6180.30       6135.62       413.07 o                         
   2  10  10       7055.81       7653.90       568.49 o                         
   4  10  10       5890.03       5886.14       578.30 o                         
   6  10  10       5543.20       5225.23       359.59 o                         
   8  10  10       3605.31       3961.63       598.04 o                         
  -7  11  10       1051.58       1331.85       390.64 o                         
  -5  11  10       1561.10       1763.51       447.45 o                         
  -3  11  10       3010.29       2747.71       416.29 o                         
  -1  11  10       2395.24       2790.41       411.73 o                         
   1  11  10       3491.63       3700.21       421.18 o                         
   3  11  10       5129.11       4850.32       607.96 o                         
   5  11  10       5046.69       5355.56       714.69 o                         
  -4  12  10       2497.07       2530.66       937.93 o                         
  -2  12  10       2272.33       2239.64       437.29 o                         
   0  12  10       2415.62       2456.76       601.34 o                         
   2  12  10       2181.87       1665.54       546.05 o                         
 -17   1  11        167.87        474.65       270.00 o                         
 -15   1  11        260.70         36.29       244.14 o                         
 -13   1  11        680.55        609.89       224.42 o                         
 -11   1  11         95.60        -99.43       200.31 o                         
  -9   1  11       2497.17       2614.96       184.42 o                         
  -7   1  11       4506.90       4529.15       160.97 o                         
  -5   1  11       1332.38       1285.74       120.10 o                         
  -3   1  11       1536.35       1635.46        98.64 o                         
  -1   1  11       2837.64       2863.55       124.78 o                         
   1   1  11       1917.29       1935.97       105.22 o                         
   3   1  11       3436.13       3709.29       137.78 o                         
   5   1  11        409.92        378.90       137.04 o                         
   7   1  11       1731.51       1650.77       165.19 o                         
   9   1  11       1327.11       1490.94       190.60 o                         
  11   1  11        471.65        652.88       338.90 o                         
  13   1  11        342.12        279.36       427.04 o                         
 -16   2  11       1524.20       1146.36       260.68 o                         
 -14   2  11        729.91        694.97       238.73 o                         
 -12   2  11       1244.04        837.63       212.28 o                         
 -10   2  11       5101.04       5176.30       286.61 o                         
  -8   2  11       2607.82       2403.91       160.62 o                         
  -6   2  11       4535.38       4120.59       172.56 o                         
  -4   2  11       1820.57       1993.75       131.11 o                         
  -2   2  11       3183.29       3414.66       129.74 o                         
   0   2  11      12295.28      11804.04       169.58 o                         
   2   2  11       9556.62       9521.75       160.82 o                         
   4   2  11       4132.79       4175.47       144.55 o                         
   6   2  11       6750.13       6475.25       176.80 o                         
   8   2  11       5964.98       6066.53       256.09 o                         
  10   2  11       6948.46       6434.07       318.49 o                         
  12   2  11       1068.84        959.71       427.57 o                         
  14   2  11        307.99         14.26       395.36 o                         
 -15   3  11       2851.35       3468.69       307.83 o                         
 -13   3  11       6388.27       6557.53       274.96 o                         
 -11   3  11        917.76       1011.23       228.80 o                         
  -9   3  11       1982.11       2209.78       193.81 o                         
  -7   3  11       5581.78       5778.14       189.81 o                         
  -5   3  11       7121.92       7015.44       233.06 o                         
  -3   3  11       1987.67       2074.52       139.51 o                         
  -1   3  11       7327.24       7156.28       166.63 o                         
   1   3  11       6625.35       6231.39       177.57 o                         
   3   3  11      17024.84      16970.89       226.90 o                         
   5   3  11      16784.95      17114.68       439.84 o                         
   7   3  11      21851.83      20848.45       347.46 o                         
   9   3  11       8808.60       8574.85       260.78 o                         
  11   3  11       3562.42       4334.99       488.46 o                         
  13   3  11       2302.29       2759.76       391.52 o                         
 -16   4  11       2309.56       2202.95       350.97 o                         
 -14   4  11       3776.72       3625.07       299.47 o                         
 -12   4  11       5960.70       5995.93       326.90 o                         
 -10   4  11       7178.38       6464.53       225.37 o                         
  -8   4  11       2414.64       2621.63       211.17 o                         
  -6   4  11       3886.48       4025.81       181.78 o                         
  -4   4  11      13031.68      12965.83       205.51 o                         
  -2   4  11      18930.11      18780.08       248.72 o                         
   0   4  11       7744.39       7916.51       213.13 o                         
   2   4  11      16851.98      16925.95       267.36 o                         
   4   4  11      18250.31      17438.45       375.00 o                         
   6   4  11      21287.84      20422.32       346.65 o                         
   8   4  11      13233.38      12280.27       269.12 o                         
  10   4  11       8287.77       8124.56       278.15 o                         
  12   4  11       2413.51       2443.06       489.80 o                         
 -15   5  11       2111.17       1776.56       339.23 o                         
 -13   5  11       6700.90       6609.71       309.14 o                         
 -11   5  11       7623.58       7428.82       289.16 o                         
  -9   5  11       7670.75       6829.43       223.31 o                         
  -7   5  11       9003.72       9205.18       222.85 o                         
  -5   5  11      31236.50      32012.82       384.18 o                         
  -3   5  11      24901.96      25038.23       428.45 o                         
  -1   5  11      27852.10      27935.37       368.00 o                         
   1   5  11      10255.01      10336.12       248.29 o                         
   3   5  11      17034.11      17490.56       313.10 o                         
   5   5  11      19319.27      18623.45       334.39 o                         
   7   5  11      10396.30       9854.93       279.11 o                         
   9   5  11       2651.05       3278.43       274.17 o                         
  11   5  11       2895.03       3285.58       333.17 o                         
  13   5  11       1965.29       1940.19       470.80 o                         
 -14   6  11       2199.31       2419.25       334.99 o                         
 -12   6  11       5110.89       4484.73       324.81 o                         
 -10   6  11      13968.84      14049.82       309.74 o                         
  -8   6  11      19839.66      19906.58       362.13 o                         
  -6   6  11      17554.69      16930.12       326.24 o                         
  -4   6  11      29117.30      28415.78       385.84 o                         
  -2   6  11      42424.91      43072.44       517.39 o                         
   0   6  11      25062.71      26252.82       516.01 o                         
   2   6  11      22023.65      22376.31       362.63 o                         
   4   6  11       7034.44       7229.26       316.30 o                         
   6   6  11       3406.30       3806.18       245.17 o                         
   8   6  11       1943.57       2107.29       275.01 o                         
  10   6  11       1914.11       1690.27       294.79 o                         
  12   6  11       1344.93       1119.29       389.28 o                         
 -13   7  11       2588.09       2997.31       332.44 o                         
 -11   7  11       4848.08       5100.50       480.00 o                         
  -9   7  11      12388.39      13478.62       414.97 o                         
  -7   7  11      17068.98      17473.44       440.09 o                         
  -5   7  11      20791.07      20831.38       459.87 o                         
  -3   7  11      15668.02      15618.74       287.45 o                         
  -1   7  11      28049.74      29462.31       528.30 o                         
   1   7  11      18718.68      18641.12       336.45 o                         
   3   7  11      11297.17      11216.72       281.97 o                         
   5   7  11       2517.00       2292.92       257.20 o                         
   7   7  11       1261.18       1850.15       276.21 o                         
   9   7  11        987.00       1217.57       295.90 o                         
  11   7  11       1009.22       1215.48       382.79 o                         
 -12   8  11       1966.88       2096.94       377.11 o                         
 -10   8  11       3778.39       4438.63       435.85 o                         
  -8   8  11       6085.18       6069.82       423.28 o                         
  -6   8  11       8232.98       8570.41       446.88 o                         
  -4   8  11       5405.54       5400.09       326.44 o                         
  -2   8  11       5678.58       5853.39       274.53 o                         
   0   8  11      12996.18      13193.09       298.82 o                         
   2   8  11      10125.39      10461.90       323.04 o                         
   4   8  11       3135.11       3100.05       251.28 o                         
   6   8  11       2516.09       3128.87       289.71 o                         
   8   8  11        840.99       1370.65       298.17 o                         
  10   8  11        768.97        479.80       291.29 o                         
 -11   9  11        925.41        671.30       448.59 o                         
  -9   9  11       1928.61       1413.33       431.50 o                         
  -7   9  11       1294.54       2702.31       429.94 o                         
  -5   9  11       1052.01        967.97       464.38 o                         
  -3   9  11       2381.23       2649.43       517.03 o                         
  -1   9  11       2213.00       2717.92       367.06 o                         
   1   9  11       1828.27       2115.91       350.35 o                         
   3   9  11       5336.69       4962.88       293.44 o                         
   5   9  11       1501.77       2108.71       285.21 o                         
   7   9  11       1071.24       1041.95       303.39 o                         
   9   9  11       1026.88        -77.90       387.20 o                         
 -10  10  11        415.55        625.21       466.33 o                         
  -8  10  11        155.07        533.66       687.42 o                         
  -6  10  11        765.80        850.50       694.24 o                         
  -4  10  11        501.57        515.63       420.34 o                         
  -2  10  11         53.93         94.51       386.97 o                         
   0  10  11        987.81        351.15       410.03 o                         
   2  10  11        555.00       1038.95       393.68 o                         
   4  10  11        728.42       1306.37       498.34 o                         
   6  10  11       1051.38        693.95       345.05 o                         
  -7  11  11         44.24        552.94       467.40 o                         
  -5  11  11         14.87       -270.03       499.52 o                         
  -3  11  11        145.21       -107.73       410.25 o                         
  -1  11  11         98.50         61.24       644.58 o                         
   1  11  11          3.24       -100.30       407.33 o                         
   3  11  11        136.44        491.25       617.23 o                         
   5  11  11          1.06        210.91       439.14 o                         
  -2  12  11        352.28        521.64       760.87 o                         
   0  12  11         58.85         17.63       437.93 o                         
 -16   0  12       1480.36       1688.82       484.28 o                         
 -14   0  12       1504.67       1788.64       496.25 o                         
 -12   0  12       2742.15       2555.69       311.49 o                         
 -10   0  12      10130.19      10611.08       442.71 o                         
  -8   0  12      56089.70      54299.05       822.47 o                         
  -6   0  12      52963.02      52353.39       696.26 o                         
  -4   0  12     129754.28     128947.70      1584.00 o                         
  -2   0  12      86381.30      87287.88      1090.18 o                         
   0   0  12      66330.03      65012.02       835.28 o                         
   2   0  12      41191.18      41216.02       560.72 o                         
   4   0  12      21209.84      21241.28       403.99 o                         
   6   0  12       4153.07       4070.12       419.60 o                         
   8   0  12       8785.16       8028.91       347.40 o                         
  10   0  12       2128.89       1851.36       332.96 o                         
  12   0  12       2243.85       2667.67       401.86 o                         
 -15   1  12       3414.35       3049.61       261.25 o                         
 -13   1  12       2403.90       2312.79       250.76 o                         
 -11   1  12       7914.80       7913.61       236.16 o                         
  -9   1  12      10473.29      10339.59       231.82 o                         
  -7   1  12      45189.45      45670.48       468.65 o                         
  -5   1  12      69820.17      69878.07       668.69 o                         
  -3   1  12      73566.25      74634.91       704.64 o                         
  -1   1  12      62728.78      62582.05       600.87 o                         
   1   1  12      27360.41      26818.45       303.83 o                         
   3   1  12      13107.06      12650.93       198.09 o                         
   5   1  12      25682.70      26227.03       350.78 o                         
   7   1  12      10441.10      10118.51       233.23 o                         
   9   1  12       3141.29       3347.56       228.38 o                         
  11   1  12       2675.14       2335.57       429.13 o                         
  13   1  12       1826.73       1793.41       451.50 o                         
 -16   2  12       2115.24       2208.20       294.12 o                         
 -14   2  12       3310.28       3632.11       335.38 o                         
 -12   2  12       7004.90       7109.48       273.45 o                         
 -10   2  12       5910.66       6281.21       245.66 o                         
  -8   2  12      16127.38      16204.31       266.34 o                         
  -6   2  12      13413.32      13466.62       233.81 o                         
  -4   2  12      20625.61      20940.56       261.43 o                         
  -2   2  12       9795.40       9516.26       177.46 o                         
   0   2  12      25044.58      24063.02       304.40 o                         
   2   2  12      19309.43      19430.74       262.55 o                         
   4   2  12      19267.35      19153.72       263.16 o                         
   6   2  12       5859.29       5744.21       197.64 o                         
   8   2  12      10679.51      10756.34       300.50 o                         
  10   2  12       7041.36       7188.26       404.46 o                         
  12   2  12       3092.84       2295.58       474.45 o                         
  14   2  12        674.05        366.39       404.06 o                         
 -15   3  12       3541.80       3777.20       310.72 o                         
 -13   3  12       3499.73       3372.37       321.30 o                         
 -11   3  12       6256.03       6287.55       256.83 o                         
  -9   3  12       4298.65       4237.62       207.27 o                         
  -7   3  12       1954.25       2032.29       203.56 o                         
  -5   3  12       2809.23       2718.26       170.88 o                         
  -3   3  12       6682.10       6553.29       186.13 o                         
  -1   3  12       1476.96       1691.17       161.01 o                         
   1   3  12       9656.13       9912.44       185.29 o                         
   3   3  12       9391.98       9652.51       218.02 o                         
   5   3  12       5981.73       5739.02       223.26 o                         
   7   3  12      11232.25      10973.14       270.62 o                         
   9   3  12       6797.71       6338.21       292.78 o                         
  11   3  12       2486.42       2082.31       606.40 o                         
  13   3  12       1887.69       1784.90       408.86 o                         
 -16   4  12        615.71        933.56       324.22 o                         
 -14   4  12       1415.40       1302.48       297.30 o                         
 -12   4  12       3139.47       3054.73       281.62 o                         
 -10   4  12        871.87       1025.06       230.61 o                         
  -8   4  12       2175.10       2378.98       198.73 o                         
  -6   4  12       1609.03       1712.76       180.77 o                         
  -4   4  12        203.66        306.45       167.44 o                         
  -2   4  12       3102.76       3292.53       164.22 o                         
   0   4  12       6627.02       6512.40       233.09 o                         
   2   4  12        185.95        142.40       195.65 o                         
   4   4  12       5829.20       6010.09       232.94 o                         
   6   4  12       3334.70       3340.32       229.64 o                         
   8   4  12       1324.96       1488.31       216.11 o                         
  10   4  12       2652.33       2314.37       286.47 o                         
  12   4  12       1232.27        410.06       514.92 o                         
 -15   5  12        241.82        788.84       338.96 o                         
 -13   5  12          9.58       -183.69       286.62 o                         
 -11   5  12        503.56        303.36       265.45 o                         
  -9   5  12        416.06        473.23       206.60 o                         
  -7   5  12         18.06         49.07       213.38 o                         
  -5   5  12       1132.10       1096.24       182.36 o                         
  -3   5  12       1813.59       2172.13       192.98 o                         
  -1   5  12         32.64        -45.40       204.25 o                         
   1   5  12       1642.42       1747.16       221.04 o                         
   3   5  12        527.23        563.90       214.06 o                         
   5   5  12        113.67        193.64       218.50 o                         
   7   5  12        437.92        404.83       236.14 o                         
   9   5  12        516.47        398.17       253.62 o                         
  11   5  12         97.67        188.82       388.79 o                         
 -14   6  12         97.11        123.02       337.09 o                         
 -12   6  12         27.23        111.07       309.72 o                         
 -10   6  12        967.09        933.29       266.66 o                         
  -8   6  12         90.06        322.59       278.75 o                         
  -6   6  12        188.93        -66.31       237.16 o                         
  -4   6  12        569.71        446.87       221.84 o                         
  -2   6  12         46.68        104.50       199.92 o                         
   0   6  12       1251.37       1383.75       220.26 o                         
   2   6  12       2158.23       2263.17       225.24 o                         
   4   6  12         61.93       -170.85       228.69 o                         
   6   6  12          2.75        -28.93       239.07 o                         
   8   6  12        151.64        447.25       279.37 o                         
  10   6  12         17.29       -272.31       272.31 o                         
  12   6  12         35.23         -1.15       414.43 o                         
 -13   7  12        790.70         67.90       544.33 o                         
 -11   7  12         59.47       -215.71       351.04 o                         
  -9   7  12       1330.28       1083.04       337.69 o                         
  -7   7  12       3977.33       3062.36       331.37 o                         
  -5   7  12       2045.17       1771.71       269.88 o                         
  -3   7  12       5904.03       5842.67       234.98 o                         
  -1   7  12       3923.55       3686.59       239.44 o                         
   1   7  12       1240.22       1394.67       228.77 o                         
   3   7  12       3205.49       3318.60       242.23 o                         
   5   7  12       2273.59       2228.70       374.08 o                         
   7   7  12        335.52       -213.79       286.04 o                         
   9   7  12         33.82        116.11       300.04 o                         
  11   7  12         21.04       -149.87       294.74 o                         
 -12   8  12       1366.19       1569.27       455.80 o                         
 -10   8  12       1811.97       1793.45       422.38 o                         
  -8   8  12       1495.81       1614.01       434.00 o                         
  -6   8  12       5335.43       4861.16       423.57 o                         
  -4   8  12       5228.42       5113.78       268.11 o                         
  -2   8  12       1235.57       1113.26       265.19 o                         
   0   8  12       6476.07       6450.10       264.06 o                         
   2   8  12       4923.67       4856.83       336.81 o                         
   4   8  12       3433.23       3576.59       263.56 o                         
   6   8  12        757.72        891.57       291.83 o                         
   8   8  12        410.85        528.62       306.62 o                         
  10   8  12        368.00        354.72       319.38 o                         
 -11   9  12       1361.74       1463.92       458.52 o                         
  -9   9  12       1805.90       1894.91       439.63 o                         
  -7   9  12       1798.34       1634.46       420.23 o                         
  -5   9  12       1063.75       1457.24       663.25 o                         
  -3   9  12       3054.11       2996.73       386.99 o                         
  -1   9  12       1569.20       1547.89       386.64 o                         
   1   9  12       1395.28       1015.05       276.94 o                         
   3   9  12       4005.96       4263.47       269.83 o                         
   5   9  12       3364.25       3455.17       306.24 o                         
   7   9  12       2004.69       1649.73       427.42 o                         
  -8  10  12       1543.95       2121.74       458.96 o                         
  -6  10  12        494.64        454.52       540.83 o                         
  -4  10  12        549.64        949.65       522.15 o                         
  -2  10  12        323.97         57.97       398.86 o                         
   0  10  12       2564.90       2224.75       413.10 o                         
   2  10  12       2208.91       1492.72       410.79 o                         
   4  10  12       2328.01       2476.41      1165.20 o                         
   6  10  12       2751.96       3002.95       359.71 o                         
  -7  11  12       1469.94       2039.26       493.14 o                         
  -5  11  12        534.03        878.87       572.99 o                         
  -3  11  12       1238.14        670.58       552.08 o                         
  -1  11  12       2281.15       2552.97       430.97 o                         
   1  11  12       1485.22        727.61       430.48 o                         
   3  11  12       1983.39       2380.96       428.29 o                         
 -15   1  13        544.71        770.43       278.27 o                         
 -13   1  13        450.04        454.15       256.88 o                         
 -11   1  13        105.32        349.51       234.29 o                         
  -9   1  13        836.73       1107.92       217.94 o                         
  -7   1  13        768.31        333.31       176.82 o                         
  -5   1  13        926.14        872.65       150.17 o                         
  -3   1  13       5369.60       5553.10       162.38 o                         
  -1   1  13       6242.19       6356.20       196.15 o                         
   1   1  13       6018.74       5532.80       166.35 o                         
   3   1  13        998.36       1047.95       165.15 o                         
   5   1  13       1191.54       1032.25       181.90 o                         
   7   1  13       1009.95        863.30       193.12 o                         
   9   1  13        158.74        -31.96       325.49 o                         
  11   1  13        293.89        -31.56       366.61 o                         
  13   1  13        410.69        432.13       373.11 o                         
 -16   2  13       1515.50       2011.71       319.44 o                         
 -14   2  13       1344.38        922.90       270.90 o                         
 -12   2  13       2551.79       2220.81       253.95 o                         
 -10   2  13       3828.45       3706.64       240.48 o                         
  -8   2  13       1305.77       1258.02       191.63 o                         
  -6   2  13       8300.24       8231.41       207.61 o                         
  -4   2  13       2626.83       2618.52       155.20 o                         
  -2   2  13       5249.61       5219.58       178.34 o                         
   0   2  13       5757.97       5737.00       182.34 o                         
   2   2  13      10557.70      11129.34       208.71 o                         
   4   2  13       3713.70       3651.82       185.20 o                         
   6   2  13        928.20        781.52       232.47 o                         
   8   2  13       1662.77       1798.82       291.52 o                         
  10   2  13       3155.46       3406.40       480.24 o                         
  12   2  13       1048.23        899.06       466.92 o                         
 -15   3  13       3509.42       4087.55       524.23 o                         
 -13   3  13       6833.39       6628.86       349.35 o                         
 -11   3  13       8168.61       8037.89       316.56 o                         
  -9   3  13       9536.65       8719.10       261.14 o                         
  -7   3  13       4601.11       4806.37       224.44 o                         
  -5   3  13       1824.58       1770.49       172.47 o                         
  -3   3  13      10140.21      10142.59       212.23 o                         
  -1   3  13       6870.69       7142.16       194.66 o                         
   1   3  13       1347.34       1263.15       153.53 o                         
   3   3  13        700.71        948.54       182.46 o                         
   5   3  13       8942.35       8463.96       249.55 o                         
   7   3  13       5384.57       5771.71       378.32 o                         
   9   3  13       3950.17       4327.09       289.83 o                         
  11   3  13       4215.70       4451.67       515.53 o                         
  13   3  13       2517.22       2218.92       421.30 o                         
 -14   4  13       4535.09       4115.65       312.79 o                         
 -12   4  13       5829.38       5413.07       270.68 o                         
 -10   4  13      18060.54      17879.31       541.21 o                         
  -8   4  13      10763.83      10395.53       246.09 o                         
  -6   4  13      12364.64      12591.63       270.07 o                         
  -4   4  13       5777.08       6297.59       199.48 o                         
  -2   4  13       2868.34       3222.31       171.61 o                         
   0   4  13       2014.31       2320.36       194.16 o                         
   2   4  13      18530.59      18435.81       327.81 o                         
   4   4  13       3425.29       3412.82       227.49 o                         
   6   4  13       4028.13       4629.77       243.01 o                         
   8   4  13       7652.53       7698.95       284.24 o                         
  10   4  13       6524.27       5881.22       354.18 o                         
  12   4  13       2948.91       3000.25       418.64 o                         
 -15   5  13       1660.14       1253.93       346.97 o                         
 -13   5  13       4923.61       5013.51       309.40 o                         
 -11   5  13       7305.31       7616.74       306.30 o                         
  -9   5  13       8964.25       9110.94       317.56 o                         
  -7   5  13      21671.70      22017.97       366.36 o                         
  -5   5  13      11082.45      11921.99       292.71 o                         
  -3   5  13      11329.07      11652.57       241.57 o                         
  -1   5  13      26976.41      27613.00       416.60 o                         
   1   5  13      12602.74      12673.87       286.66 o                         
   3   5  13       6108.96       5887.41       247.88 o                         
   5   5  13      16792.84      16525.08       336.15 o                         
   7   5  13       5623.30       5740.85       279.59 o                         
   9   5  13       5593.32       5830.88       281.33 o                         
  11   5  13       2871.09       2710.23       366.28 o                         
 -14   6  13       1596.88        860.57       342.20 o                         
 -12   6  13        717.64        345.56       358.08 o                         
 -10   6  13       7376.56       6656.63       293.98 o                         
  -8   6  13      10419.24      10331.06       339.07 o                         
  -6   6  13      18616.05      18443.08       489.25 o                         
  -4   6  13      24501.62      24715.65       395.03 o                         
  -2   6  13      20662.94      21464.60       369.61 o                         
   0   6  13      18492.56      18603.61       343.83 o                         
   2   6  13      43275.63      43484.43       583.00 o                         
   4   6  13      11081.52      11466.47       299.01 o                         
   6   6  13       7894.96       8138.67       289.63 o                         
   8   6  13       4572.99       4801.03       310.18 o                         
  10   6  13       1225.95       1384.90       325.94 o                         
 -13   7  13       1307.94       1366.87       456.92 o                         
 -11   7  13       2339.62       2282.02       369.73 o                         
  -9   7  13       2323.93       2212.43       347.81 o                         
  -7   7  13      10798.40      10099.57       386.61 o                         
  -5   7  13      15675.76      14848.99       498.64 o                         
  -3   7  13      17738.95      17774.21       378.94 o                         
  -1   7  13      23832.38      23942.94       479.52 o                         
   1   7  13      17773.77      18823.38       355.47 o                         
   3   7  13      12775.96      13401.99       318.78 o                         
   5   7  13      13971.02      13679.38       333.54 o                         
   7   7  13       3274.65       3751.93       306.66 o                         
   9   7  13       1587.96       1588.11       315.84 o                         
 -12   8  13        751.77       1215.48      1065.97 o                         
 -10   8  13       3342.29       3293.88       518.92 o                         
  -8   8  13       3174.77       3439.32       426.70 o                         
  -6   8  13       4595.35       4787.25       435.19 o                         
  -4   8  13       7108.37       7342.72       324.68 o                         
  -2   8  13      10101.88      10103.22       417.38 o                         
   0   8  13       4250.11       4762.35       368.31 o                         
   2   8  13       7507.89       7634.41       285.85 o                         
   4   8  13       6121.44       5879.65       290.99 o                         
   6   8  13       4692.18       4616.53       317.09 o                         
   8   8  13       1567.59       1371.83       313.34 o                         
  -9   9  13       1512.19       1667.66       451.62 o                         
  -7   9  13       2056.51       2507.63       448.15 o                         
  -5   9  13       2357.45       1880.98       439.38 o                         
  -3   9  13       1399.01       2255.21       392.23 o                         
  -1   9  13        937.28        653.26       385.92 o                         
   1   9  13       1958.76       1581.70       383.08 o                         
   3   9  13       1303.80       1181.78       270.05 o                         
   5   9  13       1595.60       1974.23       327.46 o                         
   7   9  13       1408.79       1155.42       322.30 o                         
  -8  10  13        564.46         10.43       507.49 o                         
  -6  10  13        505.89        799.65       447.79 o                         
  -4  10  13        425.18        210.06       952.50 o                         
  -2  10  13        944.66        701.72       410.40 o                         
   0  10  13         92.12       -224.76       414.56 o                         
   2  10  13         40.91        248.69       416.01 o                         
   4  10  13        355.96       -165.99       339.67 o                         
   6  10  13        612.26        745.99       380.28 o                         
  -5  11  13        166.73        411.06       571.58 o                         
  -3  11  13          1.50       -337.45       567.89 o                         
  -1  11  13          8.58         56.52       431.54 o                         
   1  11  13         40.32        380.07       442.66 o                         
   3  11  13         23.62       -468.46       519.91 o                         
 -16   0  14        754.28        171.77       603.73 o                         
 -14   0  14       3784.68       4516.68       445.69 o                         
 -12   0  14       6685.41       7156.87       636.56 o                         
 -10   0  14        697.35        590.74       366.06 o                         
  -8   0  14       7041.60       7016.06       372.66 o                         
  -6   0  14      20961.64      21070.50       424.01 o                         
  -4   0  14      50310.60      51214.59       775.56 o                         
  -2   0  14      55064.73      56616.43       840.43 o                         
   0   0  14      59116.04      57683.19       862.13 o                         
   2   0  14      48431.65      48480.71       748.48 o                         
   4   0  14      45337.72      45222.73       908.67 o                         
   6   0  14      16615.42      17492.65       451.10 o                         
   8   0  14       5728.00       5862.42       348.90 o                         
  10   0  14       4581.94       3881.74       362.76 o                         
 -15   1  14       1703.24       1694.99       289.77 o                         
 -13   1  14       3647.29       3801.59       274.55 o                         
 -11   1  14       8758.62       8566.92       279.19 o                         
  -9   1  14      10085.67      10246.22       267.18 o                         
  -7   1  14       1530.90       1514.74       186.80 o                         
  -5   1  14      30497.52      30335.55       470.98 o                         
  -3   1  14      44155.56      45980.96       500.70 o                         
  -1   1  14      58323.56      58085.45       610.11 o                         
   1   1  14      39214.70      38275.11       410.05 o                         
   3   1  14      29838.18      28770.96       383.57 o                         
   5   1  14      10319.83       9635.38       259.04 o                         
   7   1  14      17895.70      17618.02       305.42 o                         
   9   1  14       4566.01       5099.16       468.94 o                         
  11   1  14       2610.48       2445.43       384.08 o                         
  13   1  14       1377.79       1598.68       492.64 o                         
 -16   2  14       1450.47       1612.21       307.37 o                         
 -14   2  14       4392.61       4367.96       291.87 o                         
 -12   2  14       7765.56       8026.01       290.78 o                         
 -10   2  14       3306.40       3299.84       244.83 o                         
  -8   2  14      22039.04      22120.07       347.91 o                         
  -6   2  14      14405.59      14599.81       254.50 o                         
  -4   2  14       6093.82       6198.57       196.61 o                         
  -2   2  14      23738.22      23549.62       311.26 o                         
   0   2  14      20775.75      20691.90       271.67 o                         
   2   2  14       8613.33       8922.33       204.96 o                         
   4   2  14      20055.16      19958.95       311.05 o                         
   6   2  14       4755.49       4860.36       264.25 o                         
   8   2  14       2715.52       2992.55       312.14 o                         
  10   2  14       5168.37       5228.99       724.53 o                         
  12   2  14       1657.89       1307.06       412.78 o                         
 -15   3  14       2783.42       2533.87       326.10 o                         
 -13   3  14       1964.56       1985.18       341.42 o                         
 -11   3  14       8231.70       7816.05       275.91 o                         
  -9   3  14      15914.37      15680.88       310.77 o                         
  -7   3  14       2184.07       2392.20       201.67 o                         
  -5   3  14      14940.50      15637.96       285.89 o                         
  -3   3  14       2944.32       3073.93       198.59 o                         
  -1   3  14       2276.22       2402.86       194.83 o                         
   1   3  14      15990.67      15907.59       240.29 o                         
   3   3  14       2795.91       3112.91       204.16 o                         
   5   3  14        190.28        426.00       279.32 o                         
   7   3  14       8215.45       7948.99       495.75 o                         
   9   3  14       1028.68       1020.24       318.84 o                         
  11   3  14       1644.93       1848.19       406.61 o                         
 -14   4  14       1932.17       2106.06       314.36 o                         
 -12   4  14       2982.54       3045.67       361.69 o                         
 -10   4  14        503.63        514.39       244.05 o                         
  -8   4  14      10434.94      11018.87       279.00 o                         
  -6   4  14       4560.22       5040.92       232.94 o                         
  -4   4  14        207.46        219.92       185.88 o                         
  -2   4  14       8466.07       8393.00       237.77 o                         
   0   4  14       1662.33       1983.41       204.81 o                         
   2   4  14         99.90        111.80       221.29 o                         
   4   4  14       7175.97       8038.70       261.81 o                         
   6   4  14        121.05        136.20       234.52 o                         
   8   4  14        177.23        273.34       257.27 o                         
  10   4  14       2398.90       2379.47       406.20 o                         
  12   4  14        203.36       -481.31       519.29 o                         
 -13   5  14         97.41        -36.48       297.65 o                         
 -11   5  14       1194.39       1415.50       313.30 o                         
  -9   5  14        361.57        659.88       240.26 o                         
  -7   5  14        266.49        -69.10       246.14 o                         
  -5   5  14       5542.05       5646.95       260.72 o                         
  -3   5  14        185.07       -196.05       196.05 o                         
  -1   5  14       1230.59       1350.24       234.05 o                         
   1   5  14       3631.38       3588.86       240.61 o                         
   3   5  14         85.89       -199.05       232.54 o                         
   5   5  14        260.89        297.94       246.38 o                         
   7   5  14       1468.39       1736.19       256.90 o                         
   9   5  14         32.88        122.75       301.10 o                         
  11   5  14          3.81        276.22       404.49 o                         
 -12   6  14         21.12       -159.36       372.02 o                         
 -10   6  14         13.93       -218.43       308.73 o                         
  -8   6  14        102.78        201.90       292.18 o                         
  -6   6  14       1057.98        939.24       254.61 o                         
  -4   6  14       1755.73       1570.60       226.92 o                         
  -2   6  14        730.44       1049.25       240.44 o                         
   0   6  14       1087.93       1479.70       241.50 o                         
   2   6  14       3786.69       4026.03       254.27 o                         
   4   6  14         52.93       -137.52       247.83 o                         
   6   6  14        146.20        232.13       260.29 o                         
   8   6  14        541.24        565.16       298.32 o                         
  10   6  14         29.46          8.60       324.57 o                         
 -13   7  14        112.65        -15.66       465.71 o                         
 -11   7  14         57.14       -436.40       559.27 o                         
  -9   7  14       1008.26        473.57       354.56 o                         
  -7   7  14        540.32         20.91       335.79 o                         
  -5   7  14        407.72        485.42       290.48 o                         
  -3   7  14       4448.61       4311.72       248.99 o                         
  -1   7  14       8103.08       8331.58       287.39 o                         
   1   7  14       1136.69       1172.86       298.38 o                         
   3   7  14       1212.79        762.49       257.62 o                         
   5   7  14       1856.11       2041.48       272.42 o                         
   7   7  14        981.70        944.76       305.82 o                         
   9   7  14        481.15        -81.43       384.76 o                         
 -10   8  14        861.19       1012.21       436.54 o                         
  -8   8  14       1397.22       1388.93       451.53 o                         
  -6   8  14       3012.95       3304.02       434.05 o                         
  -4   8  14       4247.38       3567.79       353.77 o                         
  -2   8  14       2340.88       2179.57       290.90 o                         
   0   8  14       2663.38       2426.94       263.50 o                         
   2   8  14       2688.91       2316.03       273.86 o                         
   4   8  14       2020.80       2476.65       278.49 o                         
   6   8  14       1815.22       1436.36       314.14 o                         
   8   8  14       1570.02       1469.14       322.03 o                         
  -9   9  14       3709.78       3655.26       566.04 o                         
  -7   9  14       2598.76       1956.04       445.74 o                         
  -5   9  14       2407.68       2930.70       432.72 o                         
  -3   9  14       2018.88       1636.46       405.47 o                         
  -1   9  14       2615.01       3296.31       310.90 o                         
   1   9  14        372.53        197.62       296.92 o                         
   3   9  14        886.28        691.43       278.00 o                         
   5   9  14       1455.43       1636.01       322.64 o                         
   7   9  14       1730.01       2157.23       333.03 o                         
  -8  10  14       4631.97       4997.44       494.45 o                         
  -6  10  14       3467.31       3772.84       815.39 o                         
  -4  10  14       2628.14       1794.84       564.08 o                         
  -2  10  14        278.96       -156.24       421.76 o                         
   0  10  14        318.89        -58.14       418.18 o                         
   2  10  14        939.92         90.13       427.55 o                         
   4  10  14       1041.47        965.41       407.89 o                         
  -3  11  14        890.38        734.67       580.23 o                         
  -1  11  14       1410.55       1342.67       452.63 o                         
 -15   1  15        716.58       1410.91       327.21 o                         
 -13   1  15        108.15        -65.26       309.95 o                         
 -11   1  15        675.28        405.58       275.24 o                         
  -9   1  15       1265.44        547.41       254.65 o                         
  -7   1  15        522.63        719.28       233.34 o                         
  -5   1  15        754.99        804.12       181.35 o                         
  -3   1  15       3009.53       3178.95       201.37 o                         
  -1   1  15       2407.89       2322.53       183.16 o                         
   1   1  15       6468.26       6490.02       206.12 o                         
   3   1  15       2040.44       2096.25       188.48 o                         
   5   1  15        657.60        780.53       202.02 o                         
   7   1  15         82.51         51.39       263.03 o                         
   9   1  15        234.42        -74.46       359.04 o                         
  11   1  15        293.82        176.75       499.49 o                         
 -14   2  15       2726.08       2498.90       288.05 o                         
 -12   2  15       4315.25       4525.54       325.87 o                         
 -10   2  15       1236.66        751.67       243.01 o                         
  -8   2  15       5180.67       5019.39       237.20 o                         
  -6   2  15      12524.87      12663.15       271.35 o                         
  -4   2  15       4012.30       3994.77       211.05 o                         
  -2   2  15       3783.88       3813.97       205.11 o                         
   0   2  15       7149.87       7229.16       203.61 o                         
   2   2  15       4616.61       5000.82       211.35 o                         
   4   2  15       3100.43       3253.54       261.14 o                         
   6   2  15        700.09        832.67       299.20 o                         
   8   2  15       1116.58        865.67       314.33 o                         
  10   2  15        168.10        160.37       380.24 o                         
  12   2  15        424.07       -139.68       616.59 o                         
 -15   3  15       4532.48       4278.20       335.24 o                         
 -13   3  15       3544.86       3310.29       282.26 o                         
 -11   3  15       9922.93      10069.37       299.79 o                         
  -9   3  15      17198.58      17161.55       326.30 o                         
  -7   3  15      15080.93      14920.96       360.32 o                         
  -5   3  15       6151.91       6183.31       231.51 o                         
  -3   3  15      13388.14      13333.24       267.42 o                         
  -1   3  15       3501.49       4012.16       213.53 o                         
   1   3  15       5018.60       4721.59       239.01 o                         
   3   3  15       1721.33       1776.05       222.91 o                         
   5   3  15       1666.64       1864.59       312.88 o                         
   7   3  15        588.46        487.35       318.83 o                         
   9   3  15       2248.23       2683.55       344.04 o                         
  11   3  15       1470.15       1389.02       420.16 o                         
 -14   4  15       5165.96       5131.21       333.90 o                         
 -12   4  15      10467.31      10239.31       313.13 o                         
 -10   4  15       8527.77       9411.87       408.77 o                         
  -8   4  15      11050.06      10996.89       286.03 o                         
  -6   4  15      29460.19      29574.10       415.86 o                         
  -4   4  15      18845.30      18197.69       452.21 o                         
  -2   4  15       3437.60       3022.56       249.06 o                         
   0   4  15       5308.23       5427.14       263.18 o                         
   2   4  15       1664.82       1508.23       234.45 o                         
   4   4  15       4014.48       3784.21       249.71 o                         
   6   4  15       6935.99       7299.68       320.17 o                         
   8   4  15       2689.02       3221.31       368.57 o                         
  10   4  15        576.94        827.09       565.29 o                         
 -13   5  15       2735.43       2828.53       348.04 o                         
 -11   5  15       6759.58       7021.52       377.06 o                         
  -9   5  15       8847.17       8623.04       363.33 o                         
  -7   5  15      11390.94      11512.59       315.64 o                         
  -5   5  15       5808.44       5285.05       266.64 o                         
  -3   5  15      30383.96      29848.24       391.06 o                         
  -1   5  15      10008.62      10220.40       348.21 o                         
   1   5  15       5845.42       5831.82       267.62 o                         
   3   5  15      12631.89      12598.36       332.84 o                         
   5   5  15       9519.65       9610.79       302.01 o                         
   7   5  15       3040.51       3518.83       315.58 o                         
   9   5  15       6065.01       6518.85       343.83 o                         
 -12   6  15       1366.67       2082.58       480.81 o                         
 -10   6  15       2396.84       2771.14       320.82 o                         
  -8   6  15       2005.99       2163.62       445.96 o                         
  -6   6  15       9240.77       8684.15       337.08 o                         
  -4   6  15      15845.97      15818.87       316.15 o                         
  -2   6  15      10290.84      10310.29       299.68 o                         
   0   6  15      23349.26      23775.31       407.88 o                         
   2   6  15      13333.91      13522.41       330.04 o                         
   4   6  15      12003.78      12624.00       325.17 o                         
   6   6  15      13859.60      14339.54       491.33 o                         
   8   6  15       4854.75       4231.00       371.90 o                         
  10   6  15       1634.31       1885.17       340.41 o                         
 -11   7  15        687.71         -6.95       447.22 o                         
  -9   7  15       1538.88       1540.73       418.68 o                         
  -7   7  15       4637.97       4364.10       358.13 o                         
  -5   7  15       2422.60       2440.51       306.37 o                         
  -3   7  15      13630.10      12935.45       332.39 o                         
  -1   7  15      13539.43      13892.20       337.96 o                         
   1   7  15      15533.16      16402.82       359.55 o                         
   3   7  15      12222.40      12260.39       329.98 o                         
   5   7  15       6777.27       6771.81       307.46 o                         
   7   7  15       4088.96       3768.63       373.38 o                         
   9   7  15       5121.40       5137.05       347.54 o                         
 -10   8  15       1120.16        960.32       442.08 o                         
  -8   8  15       2421.33       3702.03       492.74 o                         
  -6   8  15       4010.94       4351.31       451.09 o                         
  -4   8  15       3878.61       3781.53       318.38 o                         
  -2   8  15       4686.33       4986.31       318.43 o                         
   0   8  15       8060.40       7914.17       306.90 o                         
   2   8  15       3993.76       4330.78       337.57 o                         
   4   8  15       3058.41       2896.15       289.34 o                         
   6   8  15       2790.66       1908.50       322.68 o                         
  -9   9  15       1034.24       1826.56       457.90 o                         
  -7   9  15       2128.05       1897.30       444.52 o                         
  -5   9  15       2566.36       3342.91       506.67 o                         
  -3   9  15       2487.69       2924.87       422.55 o                         
  -1   9  15        849.34        722.02       311.13 o                         
   1   9  15       1578.02       1532.20       369.86 o                         
   3   9  15        701.02        683.74       288.55 o                         
   5   9  15        745.30        679.97       322.54 o                         
  -6  10  15        475.95        216.07       475.16 o                         
  -4  10  15        513.54       1163.01       575.34 o                         
  -2  10  15        681.28        645.99       514.21 o                         
   0  10  15        436.35        588.97       436.98 o                         
   2  10  15        138.96        275.37       436.70 o                         
 -14   0  16       2471.46       2771.20       461.77 o                         
 -12   0  16       2678.56       2420.75       426.01 o                         
 -10   0  16       7088.89       6728.34       430.34 o                         
  -8   0  16       2053.22       2096.48       357.76 o                         
  -6   0  16       5596.29       5435.12       352.77 o                         
  -4   0  16       2129.70       2101.75       287.15 o                         
  -2   0  16      16530.72      17274.89       461.09 o                         
   0   0  16      36674.64      35180.53       602.61 o                         
   2   0  16      30949.92      30727.29       553.94 o                         
   4   0  16      24983.12      25370.22       497.25 o                         
   6   0  16      39601.25      41377.88       794.18 o                         
   8   0  16       7685.90       7876.45       456.45 o                         
  10   0  16       4447.77       3390.51       702.81 o                         
 -15   1  16       1217.71       1540.38       333.80 o                         
 -13   1  16       2453.12       2957.11       317.03 o                         
 -11   1  16       3832.99       3674.80       295.43 o                         
  -9   1  16      14311.70      13556.38       336.27 o                         
  -7   1  16       6866.89       6195.92       266.11 o                         
  -5   1  16       3533.57       3574.71       219.02 o                         
  -3   1  16       9064.19       9085.38       244.22 o                         
  -1   1  16      19222.51      19467.11       479.12 o                         
   1   1  16      25149.92      25583.95       348.14 o                         
   3   1  16      39742.28      39820.22       473.42 o                         
   5   1  16      13753.15      13603.29       284.35 o                         
   7   1  16       9340.24       9622.57       328.21 o                         
   9   1  16       6991.86       6571.85       414.59 o                         
  11   1  16       2490.36       2100.86       397.69 o                         
 -14   2  16       3577.78       3304.38       347.20 o                         
 -12   2  16       4556.59       4027.45       349.60 o                         
 -10   2  16       7961.69       8164.82       309.64 o                         
  -8   2  16       9808.73      10059.64       367.14 o                         
  -6   2  16      24548.33      24606.83       403.61 o                         
  -4   2  16      13517.79      13345.13       276.82 o                         
  -2   2  16      11841.59      12085.69       248.38 o                         
   0   2  16       8293.08       8105.25       232.96 o                         
   2   2  16      12350.66      12699.84       271.94 o                         
   4   2  16       7354.43       7472.61       301.45 o                         
   6   2  16       8747.02       8462.50       359.08 o                         
   8   2  16       2303.20       1871.51       336.45 o                         
  10   2  16       2248.80       2015.83       402.49 o                         
 -13   3  16       2936.98       3185.44       292.68 o                         
 -11   3  16       6114.53       6215.79       284.92 o                         
  -9   3  16       9108.67       9483.05       310.00 o                         
  -7   3  16      12681.79      13702.97       320.00 o                         
  -5   3  16      22719.81      23583.59       362.34 o                         
  -3   3  16       8349.65       8497.58       268.71 o                         
  -1   3  16       4772.80       4824.17       251.64 o                         
   1   3  16       4781.66       5075.18       251.03 o                         
   3   3  16       3102.86       3383.01       317.24 o                         
   5   3  16       1551.22       2246.80       317.26 o                         
   7   3  16       1139.99        537.71       333.19 o                         
   9   3  16        669.77       -149.63       342.93 o                         
  11   3  16        965.52       1078.38       432.14 o                         
 -14   4  16       1337.48       1946.43       324.51 o                         
 -12   4  16       1509.21       1975.80       335.65 o                         
 -10   4  16       2928.24       3048.81       293.55 o                         
  -8   4  16       4886.40       5270.37       260.20 o                         
  -6   4  16       4932.79       5450.38       350.44 o                         
  -4   4  16       5198.37       5452.02       305.24 o                         
  -2   4  16       7594.26       7706.38       280.87 o                         
   0   4  16        302.42        550.71       242.43 o                         
   2   4  16       1362.71       1244.27       254.49 o                         
   4   4  16       1239.84       1213.02       286.90 o                         
   6   4  16        265.79        -58.83       325.01 o                         
   8   4  16        344.33        260.81       346.68 o                         
  10   4  16        508.59        608.16       424.54 o                         
 -13   5  16        498.14        539.54       349.90 o                         
 -11   5  16        867.43       1259.09       326.54 o                         
  -9   5  16        207.34        -26.75       254.89 o                         
  -7   5  16        244.36        257.28       262.13 o                         
  -5   5  16        740.44        857.70       255.13 o                         
  -3   5  16        310.65        214.77       305.84 o                         
  -1   5  16        835.82        739.74       254.84 o                         
   1   5  16        526.39        397.05       255.22 o                         
   3   5  16         51.08       -258.77       258.77 o                         
   5   5  16        237.31        830.25       265.74 o                         
   7   5  16        563.08       -243.48       316.26 o                         
   9   5  16          5.95        371.13       531.51 o                         
 -12   6  16          8.64        -65.58       386.09 o                         
 -10   6  16        213.48        -74.49       364.29 o                         
  -8   6  16         18.53       -141.57       310.79 o                         
  -6   6  16        143.21         45.33       363.04 o                         
  -4   6  16        196.70        -43.34       308.33 o                         
  -2   6  16         99.81         -6.39       263.95 o                         
   0   6  16        102.25       -124.40       265.69 o                         
   2   6  16        178.73        227.72       264.63 o                         
   4   6  16         45.79        -82.40       270.32 o                         
   6   6  16        346.02        326.59       281.22 o                         
   8   6  16        201.32        512.72       364.61 o                         
 -11   7  16         46.18       -460.39       460.39 o                         
  -9   7  16        234.89        743.15       359.48 o                         
  -7   7  16        123.12        496.98       349.41 o                         
  -5   7  16        764.04       1146.55       305.67 o                         
  -3   7  16        218.48        308.87       274.12 o                         
  -1   7  16       1608.04       1488.28       277.63 o                         
   1   7  16       2252.50       2553.65       285.00 o                         
   3   7  16       1879.71       2071.05       340.35 o                         
   5   7  16       1303.84       1516.86       286.40 o                         
   7   7  16        137.52        433.66       322.63 o                         
 -10   8  16        439.54        854.20       474.63 o                         
  -8   8  16        872.87        453.80       436.54 o                         
  -6   8  16       1294.94       1359.80       454.66 o                         
  -4   8  16       2149.20       1788.87       364.44 o                         
  -2   8  16       3442.18       3782.51       328.00 o                         
   0   8  16       1215.96       1436.06       286.49 o                         
   2   8  16       2904.85       3227.66       363.09 o                         
   4   8  16       1164.47       1285.56       294.58 o                         
   6   8  16       1027.64        517.59       332.82 o                         
  -7   9  16       3408.76       3197.60       723.27 o                         
  -5   9  16       4345.37       4856.48       855.38 o                         
  -3   9  16       2260.95       1452.68       563.00 o                         
  -1   9  16       3850.59       3689.63       333.95 o                         
   1   9  16       1974.21       1997.66       327.93 o                         
   3   9  16        765.40        454.22       299.93 o                         
  -4  10  16       6014.65       6853.51      1431.80 o                         
  -2  10  16       4350.19       5119.00       562.68 o                         
   0  10  16       1066.83       -190.90       544.76 o                         
 -13   1  17        199.62        380.10       317.32 o                         
 -11   1  17       1037.43       1397.67       293.01 o                         
  -9   1  17        950.20        799.45       289.32 o                         
  -7   1  17       1687.59       2373.32       370.76 o                         
  -5   1  17       1917.57       2158.34       243.26 o                         
  -3   1  17        130.00        108.96       233.65 o                         
  -1   1  17        540.46        692.81       203.06 o                         
   1   1  17       1608.38       1418.82       204.55 o                         
   3   1  17       1800.64       1875.84       211.10 o                         
   5   1  17       1248.31       1358.57       280.86 o                         
   7   1  17        178.57        114.63       286.84 o                         
   9   1  17        150.32        332.21       389.52 o                         
 -14   2  17       1274.84       1558.84       327.05 o                         
 -12   2  17       3225.79       2733.22       448.91 o                         
 -10   2  17       3253.61       2942.42       293.10 o                         
  -8   2  17       8744.59       9170.15       341.62 o                         
  -6   2  17       4067.01       4243.98       264.49 o                         
  -4   2  17       7767.89       7979.53       249.15 o                         
  -2   2  17       6621.27       6209.21       223.96 o                         
   0   2  17       3836.52       3501.62       212.79 o                         
   2   2  17       2170.43       2249.94       293.08 o                         
   4   2  17       2315.12       1979.75       280.69 o                         
   6   2  17       1505.00       1088.70       324.52 o                         
   8   2  17       1460.59       1664.51       342.66 o                         
  10   2  17         79.20       -412.58       412.58 o                         
 -13   3  17       2082.20       2231.83       317.17 o                         
 -11   3  17       9510.47       9891.19       522.69 o                         
  -9   3  17      10902.45      10215.90       578.17 o                         
  -7   3  17      12588.03      12833.08       328.60 o                         
  -5   3  17      20883.68      20753.37       378.28 o                         
  -3   3  17      14966.73      15780.57       331.52 o                         
  -1   3  17       9495.67       8912.57       300.18 o                         
   1   3  17       6364.45       6754.11       306.29 o                         
   3   3  17       4996.35       5498.81       508.93 o                         
   5   3  17       1739.05       1957.14       332.66 o                         
   7   3  17        548.31        332.76       340.03 o                         
   9   3  17        757.60        921.31       358.75 o                         
 -12   4  17       6603.54       7069.26       340.03 o                         
 -10   4  17       8518.53       8796.36       329.74 o                         
  -8   4  17      15265.58      14867.02       342.55 o                         
  -6   4  17      10166.48       9660.33       279.49 o                         
  -4   4  17      20351.12      19848.38       413.26 o                         
  -2   4  17      22864.19      23180.31       457.07 o                         
   0   4  17      18158.04      18072.02       432.70 o                         
   2   4  17       2334.13       2747.21       291.92 o                         
   4   4  17       2489.75       2232.19       341.59 o                         
   6   4  17       2828.91       2905.54       355.27 o                         
   8   4  17       2769.92       2573.24       376.37 o                         
 -11   5  17       4034.80       4037.79       350.90 o                         
  -9   5  17       6713.39       6639.64       346.01 o                         
  -7   5  17       8664.51       8210.01       394.16 o                         
  -5   5  17       8338.28       7683.97       361.87 o                         
  -3   5  17       9961.12       9717.76       310.12 o                         
  -1   5  17      12268.33      11912.87       328.25 o                         
   1   5  17      12596.47      13046.13       445.76 o                         
   3   5  17       9865.42      10223.09       319.93 o                         
   5   5  17       2987.11       3746.44       324.58 o                         
   7   5  17       3713.92       3464.66       375.90 o                         
   9   5  17       2826.78       2886.74       621.24 o                         
 -12   6  17       2505.38       1873.48       493.58 o                         
 -10   6  17       1506.60       1506.33       370.79 o                         
  -8   6  17       2374.05       2526.53       324.83 o                         
  -6   6  17       2230.68       2287.08       310.62 o                         
  -4   6  17       5226.30       4722.96       287.38 o                         
  -2   6  17       4738.28       4841.61       294.84 o                         
   0   6  17      12190.79      12406.17       341.71 o                         
   2   6  17       7187.40       7586.54       348.87 o                         
   4   6  17       8750.10       9269.36       325.84 o                         
   6   6  17       5964.86       5805.52       369.41 o                         
   8   6  17       4099.50       4492.51       403.21 o                         
  -9   7  17        802.77        990.58       366.09 o                         
  -7   7  17       1917.54       1149.29       365.97 o                         
  -5   7  17       2213.95       2384.71       321.00 o                         
  -3   7  17       1939.36       1510.01       287.19 o                         
  -1   7  17       4471.99       4495.05       300.94 o                         
   1   7  17       6071.46       6042.05       424.54 o                         
   3   7  17       8342.85       8630.11       329.98 o                         
   5   7  17       5319.19       5068.14       317.70 o                         
   7   7  17       3329.06       4116.76       518.39 o                         
  -8   8  17       1254.40       1063.11       444.75 o                         
  -6   8  17       1035.43       1088.39       333.68 o                         
  -4   8  17       4952.49       4750.40       400.12 o                         
  -2   8  17       2240.11       1959.06       332.15 o                         
   0   8  17       2026.56       1806.33       302.56 o                         
   2   8  17       4024.96       4181.68       424.16 o                         
   4   8  17       3260.29       2900.91       308.55 o                         
  -5   9  17       1589.37       1128.87       570.24 o                         
  -3   9  17       1219.86       1207.57       581.79 o                         
  -1   9  17       3773.63       4105.82       350.74 o                         
   1   9  17        949.85       1189.25       330.89 o                         
 -14   0  18       5594.38       5436.85       716.63 o                         
 -12   0  18       5402.60       4941.27       564.20 o                         
 -10   0  18       3047.47       2982.02       411.66 o                         
  -8   0  18       2961.97       2388.38       379.97 o                         
  -6   0  18       8185.59       8219.86       524.20 o                         
  -4   0  18       3023.97       3666.80       352.94 o                         
  -2   0  18       7206.21       6146.71       377.45 o                         
   0   0  18       5567.35       5276.55       326.68 o                         
   2   0  18       4905.75       5530.20       447.15 o                         
   4   0  18      13254.94      13622.81       405.74 o                         
   6   0  18      16289.37      16478.01       572.99 o                         
   8   0  18       8618.74       9685.55       771.24 o                         
 -13   1  18       3012.33       3046.10       405.85 o                         
 -11   1  18       4650.39       4207.08       313.45 o                         
  -9   1  18       3930.16       3784.04       326.62 o                         
  -7   1  18       6847.03       7373.13       344.27 o                         
  -5   1  18      11912.29      11484.72       340.40 o                         
  -3   1  18      11798.66      11720.55       302.80 o                         
  -1   1  18       1531.20       2020.87       214.88 o                         
   1   1  18       8584.67       8045.73       246.19 o                         
   3   1  18      10772.82      11079.01       267.34 o                         
   5   1  18      11156.76      11724.47       545.00 o                         
   7   1  18       8737.79       8760.65       473.66 o                         
   9   1  18       5755.29       5163.86       427.55 o                         
 -12   2  18       2744.07       3356.84       430.92 o                         
 -10   2  18       5923.92       5803.69       352.51 o                         
  -8   2  18       9754.65      10668.64       365.95 o                         
  -6   2  18      12366.22      13007.89       391.04 o                         
  -4   2  18      11568.82      11891.06       310.55 o                         
  -2   2  18      18993.87      18738.50       392.24 o                         
   0   2  18       9571.98       9266.33       268.92 o                         
   2   2  18       4487.53       4340.91       313.91 o                         
   4   2  18       4463.77       5034.62       310.01 o                         
   6   2  18       5391.08       5400.75       367.71 o                         
   8   2  18       3107.37       3027.11       368.87 o                         
 -13   3  18        485.41        394.38       364.54 o                         
 -11   3  18       3181.62       3258.52       495.73 o                         
  -9   3  18       5875.95       5979.68       344.51 o                         
  -7   3  18      12384.25      13021.33       428.44 o                         
  -5   3  18      11749.52      12395.48       385.90 o                         
  -3   3  18      11611.38      11618.62       290.49 o                         
  -1   3  18       9916.96      10164.81       342.64 o                         
   1   3  18       7651.37       7750.85       381.95 o                         
   3   3  18       2315.20       2569.66       341.53 o                         
   5   3  18       2354.90       2417.31       347.54 o                         
   7   3  18        804.87        927.00       355.44 o                         
   9   3  18       1068.38       1040.54       376.79 o                         
 -12   4  18        583.22        640.01       355.96 o                         
 -10   4  18       1680.76       2000.29       353.66 o                         
  -8   4  18       3619.65       3826.36       299.06 o                         
  -6   4  18       3652.61       3891.74       315.47 o                         
  -4   4  18       5085.10       5730.09       311.91 o                         
  -2   4  18       4452.94       4487.53       280.89 o                         
   0   4  18       3057.09       2893.52       322.98 o                         
   2   4  18       3626.34       3024.16       350.79 o                         
   4   4  18        704.77        760.46       351.10 o                         
   6   4  18        337.02        220.78       360.29 o                         
   8   4  18        503.51        130.62       374.85 o                         
 -11   5  18        337.43        140.71       381.22 o                         
  -9   5  18        428.85         67.30       318.85 o                         
  -7   5  18        649.68        902.41       282.10 o                         
  -5   5  18        186.16        277.54       305.49 o                         
  -3   5  18        328.37        933.37       313.90 o                         
  -1   5  18       1319.41       1354.76       309.37 o                         
   1   5  18        936.42        954.31       280.83 o                         
   3   5  18         95.84        358.14       310.79 o                         
   5   5  18        237.14         58.43       369.79 o                         
   7   5  18         55.47        -23.70       379.84 o                         
 -10   6  18         11.14        389.23       376.69 o                         
  -8   6  18          1.21       -323.37       323.37 o                         
  -6   6  18         33.64        -53.18       313.43 o                         
  -4   6  18        104.90         21.10       314.95 o                         
  -2   6  18         17.51        185.80       358.09 o                         
   0   6  18         22.61       -288.82       288.82 o                         
   2   6  18          2.49        -83.44       291.47 o                         
   4   6  18         20.87        364.64       332.68 o                         
   6   6  18        146.39        330.77       344.78 o                         
  -9   7  18         19.34        -80.82       374.52 o                         
  -7   7  18        136.62       -326.00       328.10 o                         
  -5   7  18        282.97        196.53       293.53 o                         
  -3   7  18         52.48        285.25       320.11 o                         
  -1   7  18        196.87       -269.66       296.35 o                         
   1   7  18        354.28        414.05       297.91 o                         
   3   7  18        722.70       -181.39       303.35 o                         
   5   7  18       1167.45       1385.29       347.13 o                         
  -6   8  18        255.32        583.66       343.64 o                         
  -4   8  18       1016.85        844.55       389.29 o                         
  -2   8  18       2443.54       2711.19       344.79 o                         
   0   8  18       1391.66       1314.96       306.81 o                         
   2   8  18       1922.98       2014.57       316.46 o                         
  -3   9  18       3210.21       2830.03       407.46 o                         
  -1   9  18       3883.66       4662.13       521.09 o                         
 -13   1  19        450.93        147.61       374.71 o                         
 -11   1  19        437.94        399.06       347.29 o                         
  -9   1  19        340.46        688.57       328.32 o                         
  -7   1  19       1068.93       1211.16       302.92 o                         
  -5   1  19       2102.09       1994.86       288.69 o                         
  -3   1  19        421.36        362.76       252.20 o                         
  -1   1  19        182.05        284.24       220.29 o                         
   1   1  19        152.19        213.84       228.17 o                         
   3   1  19        974.12       1032.71       262.67 o                         
   5   1  19        909.08        611.84       304.59 o                         
   7   1  19        471.11        582.14       395.18 o                         
 -12   2  19        483.64       1263.62       361.21 o                         
 -10   2  19       1925.91       1712.13       339.16 o                         
  -8   2  19       5284.23       4455.49       329.73 o                         
  -6   2  19       4617.52       5080.39       282.62 o                         
  -4   2  19       5435.35       5303.39       306.47 o                         
  -2   2  19       4163.75       3749.14       248.85 o                         
   0   2  19       3598.44       3211.18       306.04 o                         
   2   2  19       4365.89       4779.73       314.74 o                         
   4   2  19       2154.05       2645.83       362.01 o                         
   6   2  19       1379.58       1781.91       572.20 o                         
   8   2  19        937.88        908.55       419.33 o                         
 -11   3  19       1249.16       1229.05       352.32 o                         
  -9   3  19       4246.83       4099.12       453.28 o                         
  -7   3  19      11011.07      10625.87       331.47 o                         
  -5   3  19      17160.33      17072.16       530.47 o                         
  -3   3  19      10153.05       9883.72       320.08 o                         
  -1   3  19      14137.14      13977.61       379.23 o                         
   1   3  19      10400.69      10264.33       456.64 o                         
   3   3  19       6864.50       6736.82       386.03 o                         
   5   3  19       3254.40       2765.34       367.53 o                         
   7   3  19       1731.85       1791.76       372.91 o                         
 -12   4  19       1299.76       1586.71       364.63 o                         
 -10   4  19       4344.03       3954.76       489.32 o                         
  -8   4  19       9752.67      10200.89       417.14 o                         
  -6   4  19      10706.46      10209.05       390.20 o                         
  -4   4  19      13608.13      13678.56       347.77 o                         
  -2   4  19      18202.37      18692.45       426.06 o                         
   0   4  19      15297.27      15917.73       461.03 o                         
   2   4  19      11703.07      11501.32       427.19 o                         
   4   4  19       6076.15       5988.25       590.06 o                         
   6   4  19       1874.52       1253.65       375.92 o                         
 -11   5  19       3149.27       3057.61       466.28 o                         
  -9   5  19       5051.25       4729.42       395.91 o                         
  -7   5  19       5512.49       5739.41       540.46 o                         
  -5   5  19      10509.01      10018.27       370.01 o                         
  -3   5  19       7420.77       7827.49       352.93 o                         
  -1   5  19       7887.05       8653.71       436.91 o                         
   1   5  19       7379.39       7487.85       412.49 o                         
   3   5  19       6833.40       7190.39       405.77 o                         
   5   5  19       4687.74       5060.52       518.92 o                         
 -10   6  19       5604.45       5145.02       486.33 o                         
  -8   6  19       3096.32       2691.38       382.29 o                         
  -6   6  19       2099.66       2267.46       330.01 o                         
  -4   6  19       2540.39       2713.50       339.20 o                         
  -2   6  19       3292.68       3663.90       465.16 o                         
   0   6  19       2197.53       2284.79       310.18 o                         
   2   6  19       3666.56       3264.86       310.83 o                         
   4   6  19       4760.82       5652.32       363.11 o                         
  -7   7  19       2263.27       2409.71       346.21 o                         
  -5   7  19       1259.35       1471.90       343.57 o                         
  -3   7  19        668.60        868.61       347.63 o                         
  -1   7  19       1805.18       1501.44       384.28 o                         
   1   7  19       1551.22       1780.14       312.56 o                         
   3   7  19       2162.06       2216.90       316.91 o                         
  -4   8  19       1588.32       1649.83       403.36 o                         
  -2   8  19       1366.42       1406.23       343.24 o                         
   0   8  19       1362.94       1310.03       322.39 o                         
 -12   0  20       8471.16       7429.92       496.89 o                         
 -10   0  20      10409.00      11254.84       657.52 o                         
  -8   0  20      11187.21      11440.73       687.29 o                         
  -6   0  20       4011.88       3441.54       515.14 o                         
  -4   0  20       2705.48       2970.24       384.63 o                         
  -2   0  20      10692.73      11127.87       393.93 o                         
   0   0  20       8039.14       8104.43       368.54 o                         
   2   0  20        796.70        694.70       351.02 o                         
   4   0  20       2393.02       2869.04       347.37 o                         
   6   0  20       1997.29       1396.97       728.20 o                         
 -11   1  20       7542.28       7453.77       443.68 o                         
  -9   1  20       7907.27       7768.11       369.83 o                         
  -7   1  20       5129.12       5170.80       380.39 o                         
  -5   1  20       6827.54       6172.91       321.12 o                         
  -3   1  20       9811.21       9594.78       288.80 o                         
  -1   1  20       6126.17       6405.44       295.92 o                         
   1   1  20       7435.61       7181.76       262.30 o                         
   3   1  20       2234.04       2032.82       311.98 o                         
   5   1  20       1432.94        832.64       319.07 o                         
   7   1  20       4260.18       4497.10       458.47 o                         
 -12   2  20       2915.48       3046.69       571.22 o                         
 -10   2  20       2229.53       2648.77       349.25 o                         
  -8   2  20       5236.62       4722.05       337.11 o                         
  -6   2  20       8213.12       8684.16       343.17 o                         
  -4   2  20       7974.53       8269.38       337.08 o                         
  -2   2  20       9701.04       8884.40       324.56 o                         
   0   2  20      11311.75      10561.08       481.39 o                         
   2   2  20       6002.85       5225.90       360.72 o                         
   4   2  20       5858.76       6322.60       395.22 o                         
   6   2  20       2071.80       1868.28       374.47 o                         
 -11   3  20        795.26        826.68       517.43 o                         
  -9   3  20       1068.55        984.30       338.00 o                         
  -7   3  20       3221.90       3150.53       376.63 o                         
  -5   3  20       8538.66       8327.73       349.49 o                         
  -3   3  20       9116.49       9099.84       351.60 o                         
  -1   3  20       5108.25       4853.13       378.46 o                         
   1   3  20       7930.38       8457.15       404.72 o                         
   3   3  20       7550.83       7924.06       521.84 o                         
   5   3  20       2553.85       3153.53       389.06 o                         
   7   3  20       1363.27       2015.39       394.26 o                         
 -10   4  20        283.61        346.08       349.42 o                         
  -8   4  20        741.97        744.10       369.37 o                         
  -6   4  20       1918.04       2140.87       327.07 o                         
  -4   4  20       3119.91       3701.26       327.96 o                         
  -2   4  20       2938.25       2983.98       371.69 o                         
   0   4  20       3476.62       3867.76       389.21 o                         
   2   4  20       2157.15       1652.35       375.53 o                         
   4   4  20       2594.58       3099.65       391.01 o                         
   6   4  20       1209.26       1331.19       459.09 o                         
  -9   5  20        348.61        518.05       533.37 o                         
  -7   5  20        145.53        450.20       475.45 o                         
  -5   5  20        289.27        147.33       330.51 o                         
  -3   5  20        612.84        903.16       330.85 o                         
  -1   5  20        456.90        635.19       380.76 o                         
   1   5  20        377.12        194.86       372.28 o                         
   3   5  20        655.28       -237.52       387.59 o                         
   5   5  20        207.73        405.69       386.61 o                         
  -8   6  20         25.51        132.53       387.54 o                         
  -6   6  20          6.02       -337.55       337.55 o                         
  -4   6  20          3.27        116.19       336.48 o                         
  -2   6  20         62.11        178.31       344.50 o                         
   0   6  20        122.90        329.46       365.05 o                         
   2   6  20         44.07        -75.70       390.25 o                         
   4   6  20          7.29       -397.85       397.85 o                         
  -5   7  20        108.66        130.57       354.27 o                         
  -3   7  20         49.89        400.14       353.06 o                         
  -1   7  20         91.21        835.82       319.58 o                         
   1   7  20        139.41          3.26       321.30 o                         
 -11   1  21        397.48        -93.08       434.83 o                         
  -9   1  21        472.49       1051.38       396.31 o                         
  -7   1  21        364.69        -42.99       375.23 o                         
  -5   1  21        370.73        185.80       305.53 o                         
  -3   1  21        807.22        644.54       254.85 o                         
  -1   1  21        847.34        920.52       241.85 o                         
   1   1  21        347.37        466.00       243.61 o                         
   3   1  21        483.70        962.43       321.87 o                         
   5   1  21        350.67        768.25       372.13 o                         
 -10   2  21        835.83        954.61       354.61 o                         
  -8   2  21        539.55        -77.34       380.30 o                         
  -6   2  21       1815.22       2475.04       368.02 o                         
  -4   2  21       3594.68       3293.79       292.67 o                         
  -2   2  21       3692.29       3693.01       295.98 o                         
   0   2  21       3855.07       4058.17       336.01 o                         
   2   2  21       2857.63       3899.84       353.80 o                         
   4   2  21       2104.72       2330.36       383.56 o                         
   6   2  21       2126.40       2102.29       395.02 o                         
  -9   3  21        893.71       1311.86       396.18 o                         
  -7   3  21       1528.97       1404.70       334.02 o                         
  -5   3  21       4668.42       4728.83       376.15 o                         
  -3   3  21      11134.60      10936.22       377.66 o                         
  -1   3  21      10017.69       9952.94       375.67 o                         
   1   3  21       6199.23       5759.43       396.73 o                         
   3   3  21       7339.43       7173.93       419.09 o                         
   5   3  21       4001.18       4535.28       408.16 o                         
  -8   4  21       1614.43       1140.92       381.68 o                         
  -6   4  21       5738.98       5011.05       344.64 o                         
  -4   4  21       8582.00       9079.42       454.72 o                         
  -2   4  21       9385.53       9385.09       427.84 o                         
   0   4  21      11840.83      12877.70       459.81 o                         
   2   4  21       7855.42       8670.61       448.91 o                         
   4   4  21       4481.26       4104.51       409.03 o                         
  -7   5  21       6061.82       5616.70       362.29 o                         
  -5   5  21       4407.07       3922.87       413.41 o                         
  -3   5  21       7865.71       7875.06       440.40 o                         
  -1   5  21       6573.25       5602.99       414.77 o                         
   1   5  21       3530.00       3124.31       410.69 o                         
   3   5  21       4554.67       4386.75       450.35 o                         
  -6   6  21       8370.21       8318.18       394.71 o                         
  -4   6  21       3555.66       3660.33       365.64 o                         
  -2   6  21       1223.84       1246.30       360.86 o                         
   0   6  21       3095.96       2505.16       406.24 o                         
   2   6  21       1681.76        868.42       608.03 o                         
 -10   0  22      14290.22      14977.78       722.17 o                         
  -8   0  22      13965.73      15058.22       998.21 o                         
  -6   0  22      12350.77      12976.90       640.43 o                         
  -4   0  22      11691.05      11892.12       489.38 o                         
  -2   0  22       3000.32       2612.89       416.62 o                         
   0   0  22       2895.90       2487.87       354.49 o                         
   2   0  22       7282.75       7109.42       397.51 o                         
   4   0  22       1751.55       1845.41       783.04 o                         
  -9   1  22       6043.10       6150.94       434.41 o                         
  -7   1  22      14513.10      14946.58       622.62 o                         
  -5   1  22       8426.57       9356.94       446.49 o                         
  -3   1  22       4297.34       4057.27       256.29 o                         
  -1   1  22       7129.10       6735.31       270.49 o                         
   1   1  22       4137.40       3882.18       307.32 o                         
   3   1  22       3376.16       2883.42       341.03 o                         
   5   1  22       3885.24       3888.63       401.12 o                         
  -8   2  22       2977.52       2656.84       395.42 o                         
  -6   2  22       1763.23       1573.03       514.82 o                         
  -4   2  22       7498.16       7433.80       323.63 o                         
  -2   2  22       5923.55       5780.22       351.00 o                         
   0   2  22       4427.14       4359.34       452.70 o                         
   2   2  22       8352.67       7480.25       476.14 o                         
   4   2  22       3568.41       3960.17       472.52 o                         
  -9   3  22        305.05         51.82       348.22 o                         
  -7   3  22       1681.11       1429.84       763.54 o                         
  -5   3  22       1176.92       1573.57       333.77 o                         
  -3   3  22       2183.37       2779.95       397.00 o                         
  -1   3  22       8432.09       8725.02       429.92 o                         
   1   3  22       3527.96       3929.90       404.89 o                         
   3   3  22       2764.60       3010.47       414.76 o                         
  -8   4  22        448.86       -221.20       389.24 o                         
  -6   4  22         84.93       -392.39       392.39 o                         
  -4   4  22       1633.43       2014.94       387.31 o                         
  -2   4  22       1200.11       1326.65       390.13 o                         
   0   4  22       1113.74        733.84       573.17 o                         
   2   4  22       3804.07       4165.22       419.32 o                         
  -5   5  22         95.17       -354.07       354.07 o                         
  -3   5  22         21.92        361.73       399.47 o                         
  -1   5  22       1045.40       1164.35       402.56 o                         
   1   5  22        107.61       -197.88       409.13 o                         
  -7   1  23        447.87        642.29       390.36 o                         
  -5   1  23       1159.10        690.03       373.12 o                         
  -3   1  23        302.52        372.90       271.14 o                         
  -1   1  23        275.83        265.95       302.81 o                         
   1   1  23        447.66        462.90       343.27 o                         
   3   1  23        561.96        676.98       348.26 o                         
  -6   2  23        628.40        725.36       378.99 o                         
  -4   2  23        645.64        666.76       335.81 o                         
  -2   2  23       1714.00       2237.76       342.78 o                         
   0   2  23       1772.93       1812.81       352.47 o                         
   2   2  23       2607.93       2486.25       402.93 o                         
  -5   3  23       1410.62       1590.96       349.40 o                         
  -3   3  23        907.14        672.88       338.97 o                         
  -1   3  23       3380.73       3381.42       400.96 o                         
   1   3  23       5341.42       5424.47       429.12 o                         
  -4   4  23        921.23        670.93       389.77 o                         
  -2   4  23       4340.30       3984.68       502.35 o                         
  -4   0  24      10884.32       9644.16       622.78 o                         
  -2   0  24      11423.45      10693.23       435.49 o                         
   0   0  24       5931.72       6629.03       412.90 o                         
  -5   1  24       9605.09       9078.71       413.89 o                         
  -3   1  24       9278.75       9396.61       382.83 o                         
  -1   1  24       5313.00       4908.98       327.62 o                         
  -4   2  24       3440.73       3393.12       358.97 o                         
  -2   2  24       2781.60       2898.33       353.84 o                         
                                                                                
